# Supplementary material for: Phylogenomics and antimicrobial resistance of Salmonella Typhi and Paratyphi A, B and C in England, 2016–2019
Source: Microb Genom. 2021 Aug 9;7(8):000633. doi: 10.1099/mgen.0.000633 (PMC8549371; doi:10.1099/mgen.0.000633)
Supplement: Supplementary material 2 [file mgen-7-0633-s002.xlsx]

## Sheet: Genotype data-1742
Reference No.	SRR Number	Year	Travel	Duplicate Isolate	Organism Identified	EBG	ST	Replicon Type	Î²-Lactamases	Carbapenemase	Aminoglycosides	Fluoroquinolones	Macrolides	Trimethoprim	Fosfomycin	Tetracyclines	Sulphonamides	Chloramphenicol	Rifamycins	AMR profile
638686	SRR8249738	2018	Pakistan		Salmonella Paratyphi A	11	85	-	-	-	aac(6')-Iy	gyrA[83:S-F];parC[57:T-S]	-	-	-	-	-	-	-	aac(6')-Iy;gyrA[83:S-F];parC[57:T-S]
801142	SRR10096417	2019	Pakistan		Salmonella Paratyphi A	11	129	-	-	-	aac(6')-Iy	gyrA[83:S-F];parC[57:T-S]	-	-	-	-	-	-	-	aac(6')-Iy;gyrA[83:S-F];parC[57:T-S]
800592	SRR10096430	2019	Pakistan		Salmonella Paratyphi A	11	85	-	-	-	aac(6')-Iy	gyrA[83:S-F];parC[57:T-S]	-	-	-	-	-	-	-	aac(6')-Iy;gyrA[83:S-F];parC[57:T-S]
821089	SRR10271447	2019	Pakistan	1	Salmonella Paratyphi A	11	129	-	-	-	aac(6')-Iy	gyrA[83:S-F];parC[57:T-S]	-	-	-	-	-	-	-	aac(6')-Iy;gyrA[83:S-F];parC[57:T-S]
846507	SRR10561156	2019	Pakistan		Salmonella Paratyphi A	11	129	-	-	-	aac(6')-Iy	gyrA[83:S-F];parC[57:T-S]	-	-	-	-	-	-	-	aac(6')-Iy;gyrA[83:S-F];parC[57:T-S]
829081	SRR10352178	2019	Pakistan		Salmonella Paratyphi A	11	85	-	-	-	aac(6')-Iy	gyrA[83:S-F];parC[57:T-S]	-	-	-	-	-	-	-	aac(6')-Iy;gyrA[83:S-F];parC[57:T-S]
831374	SRR10386720	2019	Pakistan	1	Salmonella Paratyphi A	11	85	-	-	-	aac(6')-Iy	gyrA[83:S-F];parC[57:T-S]	-	-	-	-	-	-	-	aac(6')-Iy;gyrA[83:S-F];parC[57:T-S]
254623	SRR5990046	2016	Pakistan		Salmonella Paratyphi A	11	85	-	-	-	aac(6')-Iy	gyrA[83:S-F];parC[57:T-S]	-	-	-	-	-	-	-	aac(6')-Iy;gyrA[83:S-F];parC[57:T-S]
613690	SRR8118201	2018	Pakistan		Salmonella Paratyphi A	11	129	-	-	-	aac(6')-Iy	gyrA[83:S-F];parC[57:T-S]	-	-	-	-	-	-	-	aac(6')-Iy;gyrA[83:S-F];parC[57:T-S]
702933	SRR8746756	2019	Pakistan		Salmonella Paratyphi A	11	129	-	-	-	aac(6')-Iy	gyrA[83:S-F];parC[57:T-S]	-	-	-	-	-	-	-	aac(6')-Iy;gyrA[83:S-F];parC[57:T-S]
575645	SRR8382013	2018	Pakistan		Salmonella Paratyphi A	11	129	-	-	-	aac(6')-Iy	gyrA[83:S-F];parC[57:T-S]	-	-	-	-	-	-	-	aac(6')-Iy;gyrA[83:S-F];parC[57:T-S]
689066	SRR8648311	2019	India		Salmonella Paratyphi A	11	85	-	-	-	aac(6')-Iy	gyrA[83:S-F];parC[57:T-S]	-	-	-	-	-	-	-	aac(6')-Iy;gyrA[83:S-F];parC[57:T-S]
639714	SRR8249723	2018	India		Salmonella Paratyphi A	11	129	-	-	-	aac(6')-Iy	gyrA[83:S-F];parC[57:T-S]	-	-	-	-	-	-	-	aac(6')-Iy;gyrA[83:S-F];parC[57:T-S]
639823	SRR8490836	2018	India	1	Salmonella Paratyphi A	11	129	-	-	-	aac(6')-Iy	gyrA[83:S-F];parC[57:T-S]	-	-	-	-	-	-	-	aac(6')-Iy;gyrA[83:S-F];parC[57:T-S]
298762	SRR7495800	2016	India		Salmonella Paratyphi A	11	85	-	-	-	aac(6')-Iy	gyrA[83:S-F];parC[57:T-S]	-	-	-	-	-	-	-	aac(6')-Iy;gyrA[83:S-F];parC[57:T-S]
755136	SRR9274329	2019	India		Salmonella Paratyphi A	11	85	-	-	-	aac(6')-Iy	gyrA[83:S-Y];parC[57:T-S]	-	-	-	-	-	-	-	aac(6')-Iy;gyrA[83:S-Y];parC[57:T-S]
823540	SRR10312375	2019	Bangladesh		Salmonella Paratyphi A	11	129	-	-	-	aac(6')-Iy	gyrA[83:S-F];parC[57:T-S]	-	-	-	-	-	-	-	aac(6')-Iy;gyrA[83:S-F];parC[57:T-S]
300754	SRR7284358	2016	Bangladesh		Salmonella Paratyphi A	11	129	-	-	-	aac(6')-Iy	gyrA[83:S-F];parC[57:T-S]	-	-	-	-	-	-	-	aac(6')-Iy;gyrA[83:S-F];parC[57:T-S]
812207	SRR10228906	2019	Pakistan		Salmonella Paratyphi A	11	85	-	-	-	aac(6')-Iy	gyrA[83:S-F];parC[57:T-S]	-	-	-	-	-	-	-	aac(6')-Iy;gyrA[83:S-F];parC[57:T-S]
797613	SRR10062936	2019	Pakistan		Salmonella Paratyphi A	11	85	-	-	-	aac(6')-Iy	gyrA[83:S-F];parC[57:T-S]	-	-	-	-	-	-	-	aac(6')-Iy;gyrA[83:S-F];parC[57:T-S]
826389	SRR10349452	2019	Pakistan		Salmonella Paratyphi A	11	85	-	-	-	aac(6')-Iy	gyrA[83:S-F];parC[57:T-S]	-	-	-	-	-	-	-	aac(6')-Iy;gyrA[83:S-F];parC[57:T-S]
751209	SRR9261106	2019	Pakistan		Salmonella Paratyphi A	11	129	-	-	-	aac(6')-Iy	gyrA[83:S-Y];parC[57:T-S]	-	-	-	-	-	-	-	aac(6')-Iy;gyrA[83:S-Y];parC[57:T-S]
238767	SRR7310575	2016	Pakistan		Salmonella Paratyphi A	11	85	-	-	-	aac(6')-Iy	gyrA[83:S-F];parC[57:T-S]	-	-	-	-	-	-	-	aac(6')-Iy;gyrA[83:S-F];parC[57:T-S]
717152	SRR8863368	2019	Pakistan		Salmonella Paratyphi A	11	85	-	-	-	aac(6')-Iy	gyrA[83:S-F];parC[57:T-S]	-	-	-	-	-	-	-	aac(6')-Iy;gyrA[83:S-F];parC[57:T-S]
575133	SRR7828374	2018	Bangladesh		Salmonella Paratyphi A	11	85	-	-	-	aac(6')-Iy	gyrA[83:S-F];parC[57:T-S]	-	-	-	-	-	-	-	aac(6')-Iy;gyrA[83:S-F];parC[57:T-S]
831372	SRR10386710	2019	Bangladesh		Salmonella Paratyphi A	11	85	-	-	-	aac(6')-Iy	gyrA[83:S-Y];parC[57:T-S]	-	-	-	-	-	-	-	aac(6')-Iy;gyrA[83:S-Y];parC[57:T-S]
831214	SRR10381342	2019	Pakistan		Salmonella Paratyphi A	11	129	-	-	-	aac(6')-Iy	gyrA[83:S-Y];parC[57:T-S]	-	-	-	-	-	-	-	aac(6')-Iy;gyrA[83:S-Y];parC[57:T-S]
420580	SRR8548719	2017	Pakistan		Salmonella Paratyphi A	11	85	-	-	-	aac(6')-Iy	gyrA[83:S-F];parC[57:T-S]	-	-	-	-	-	-	-	aac(6')-Iy;gyrA[83:S-F];parC[57:T-S]
720677	SRR8879014	2019	Pakistan		Salmonella Paratyphi A	11	85	-	-	-	aac(6')-Iy	gyrA[83:S-F];parC[57:T-S]	-	-	-	-	-	-	-	aac(6')-Iy;gyrA[83:S-F];parC[57:T-S]
377313	SRR7209518	2017	Pakistan		Salmonella Paratyphi A	11	85	-	-	-	aac(6')-Iy	gyrA[83:S-F];parC[57:T-S]	-	-	-	-	-	-	-	aac(6')-Iy;gyrA[83:S-F];parC[57:T-S]
378609	SRR5949961	2017	Pakistan	1	Salmonella Paratyphi A	11	85	-	-	-	aac(6')-Iy	gyrA[83:S-F];parC[57:T-S]	-	-	-	-	-	-	-	aac(6')-Iy;gyrA[83:S-F];parC[57:T-S]
611063	SRR8131576	2018	Pakistan		Salmonella Paratyphi A	11	85	-	-	-	aac(6')-Iy	gyrA[83:S-F];parC[57:T-S]	-	-	-	-	-	-	-	aac(6')-Iy;gyrA[83:S-F];parC[57:T-S]
529863	SRR7401733	2018	Pakistan		Salmonella Paratyphi A	11	85	-	-	-	aac(6')-Iy	gyrA[83:S-F];parC[57:T-S]	-	-	-	-	-	-	-	aac(6')-Iy;gyrA[83:S-F];parC[57:T-S]
823541	SRR10312387	2019	Pakistan		Salmonella Paratyphi A	11	129	-	-	-	aac(6')-Iy	gyrA[83:S-F];parC[57:T-S]	-	-	-	-	-	-	-	aac(6')-Iy;gyrA[83:S-F];parC[57:T-S]
823472	SRR10312396	2019	Pakistan		Salmonella Paratyphi A	11	129	-	-	-	aac(6')-Iy	gyrA[83:S-F];parC[57:T-S]	-	-	-	-	-	-	-	aac(6')-Iy;gyrA[83:S-F];parC[57:T-S]
508313	SRR7187904	2018	Pakistan		Salmonella Paratyphi A	11	129	-	-	-	aac(6')-Iy	gyrA[83:S-Y];parC[57:T-S]	-	-	-	-	-	-	-	aac(6')-Iy;gyrA[83:S-Y];parC[57:T-S]
827029	SRR10350895	2019	Pakistan		Salmonella Paratyphi A	11	129	-	-	-	aac(6')-Iy	gyrA[83:S-Y];parC[57:T-S]	-	-	-	-	-	-	-	aac(6')-Iy;gyrA[83:S-Y];parC[57:T-S]
238763	SRR7439184	2016	Pakistan		Salmonella Paratyphi A	11	129	-	-	-	aac(6')-Iy	gyrA[83:S-F];parC[57:T-S]	-	-	-	-	-	-	-	aac(6')-Iy;gyrA[83:S-F];parC[57:T-S]
440821	SRR8528786	2017	Pakistan		Salmonella Paratyphi A	11	85	-	-	-	aac(6')-Iy	gyrA[83:S-F];parC[57:T-S]	-	-	-	-	-	-	-	aac(6')-Iy;gyrA[83:S-F];parC[57:T-S]
211168	SRR8701098	2016	Bangladesh		Salmonella Paratyphi A	11	85	-	-	-	aac(6')-Iy	gyrA[83:S-F];parC[57:T-S]	-	-	-	-	-	-	-	aac(6')-Iy;gyrA[83:S-F];parC[57:T-S]
818200	SRR10247521	2019	Pakistan		Salmonella Paratyphi A	11	129	-	-	-	aac(6')-Iy	gyrA[83:S-Y];parC[57:T-S]	-	-	-	-	-	-	-	aac(6')-Iy;gyrA[83:S-Y];parC[57:T-S]
652084	SRR8361482	2018	Bangladesh		Salmonella Paratyphi A	11	129	-	-	-	aac(6')-Iy	gyrA[83:S-F];parC[57:T-S]	-	-	-	-	-	-	-	aac(6')-Iy;gyrA[83:S-F];parC[57:T-S]
391728	SRR7159888	2017	Bangladesh		Salmonella Paratyphi A	11	129	-	-	-	aac(6')-Iy	gyrA[83:S-F];parC[57:T-S]	-	-	-	-	-	-	-	aac(6')-Iy;gyrA[83:S-F];parC[57:T-S]
611415	SRR7962231	2018	Pakistan		Salmonella Paratyphi A	11	85	-	-	-	aac(6')-Iy	gyrA[83:S-F];parC[57:T-S]	-	-	-	-	-	-	-	aac(6')-Iy;gyrA[83:S-F];parC[57:T-S]
376205	SRR5974887	2017	Pakistan		Salmonella Paratyphi A	11	85	-	-	-	aac(6')-Iy	gyrA[83:S-F];parC[57:T-S]	-	-	-	-	-	-	-	aac(6')-Iy;gyrA[83:S-F];parC[57:T-S]
591952	SRR8485040	2018	Bangladesh		Salmonella Paratyphi A	11	129	-	-	-	aac(6')-Iy	gyrA[83:S-F];parC[57:T-S]	-	-	-	-	-	-	-	aac(6')-Iy;gyrA[83:S-F];parC[57:T-S]
824488	SRR10313677	2019	Pakistan		Salmonella Paratyphi A	11	129	-	-	-	aac(6')-Iy	gyrA[83:S-Y];parC[57:T-S]	-	-	-	-	-	-	-	aac(6')-Iy;gyrA[83:S-Y];parC[57:T-S]
378478	SRR7402374	2017	Pakistan		Salmonella Paratyphi A	11	1939	-	-	-	aac(6')-Iy	gyrA[83:S-F];parC[57:T-S]	-	-	-	-	-	-	-	aac(6')-Iy;gyrA[83:S-F];parC[57:T-S]
815555	SRR10235778	2019	Pakistan		Salmonella Paratyphi A	11	129	-	-	-	aac(6')-Iy	gyrA[83:S-F];parC[57:T-S]	-	-	-	-	-	-	-	aac(6')-Iy;gyrA[83:S-F];parC[57:T-S]
826383	SRR10349443	2019	Pakistan		Salmonella Paratyphi A	11	85	-	-	-	aac(6')-Iy	gyrA[83:S-F];parC[57:T-S]	-	-	-	-	-	-	-	aac(6')-Iy;gyrA[83:S-F];parC[57:T-S]
680524	SRR8548907	2019	Pakistan		Salmonella Paratyphi A	11	129	-	-	-	aac(6')-Iy	gyrA[83:S-F];parC[57:T-S]	-	-	-	-	-	-	-	aac(6')-Iy;gyrA[83:S-F];parC[57:T-S]
277848	SRR5989247	2016	Pakistan		Salmonella Paratyphi A	11	85	-	-	-	aac(6')-Iy	gyrA[83:S-F];parC[57:T-S]	-	-	-	-	-	-	-	aac(6')-Iy;gyrA[83:S-F];parC[57:T-S]
808815	SRR10228845	2019	Bangladesh		Salmonella Paratyphi A	11	85	-	-	-	aac(6')-Iy	gyrA[83:S-F];parC[57:T-S]	-	-	-	-	-	-	-	aac(6')-Iy;gyrA[83:S-F];parC[57:T-S]
229065	SRR7533394	2016	Pakistan		Salmonella Paratyphi A	11	129	-	-	-	aac(6')-Iy	gyrA[83:S-F];parC[57:T-S]	-	-	-	-	-	-	-	aac(6')-Iy;gyrA[83:S-F];parC[57:T-S]
261329	SRR5985808	2016	India		Salmonella Paratyphi A	11	85	-	-	-	aac(6')-Iy	gyrA[83:S-F];parC[57:T-S]	-	-	-	-	-	-	-	aac(6')-Iy;gyrA[83:S-F];parC[57:T-S]
273500	SRR5990023	2016	Pakistan		Salmonella Paratyphi A	11	85	-	-	-	aac(6')-Iy	gyrA[83:S-F];parC[57:T-S]	-	-	-	-	-	-	-	aac(6')-Iy;gyrA[83:S-F];parC[57:T-S]
421655	SRR7458551	2017	India		Salmonella Paratyphi A	11	85	-	-	-	aac(6')-Iy	gyrA[83:S-Y];parC[57:T-S]	-	-	-	-	-	-	-	aac(6')-Iy;gyrA[83:S-Y];parC[57:T-S]
425653	SRR7350826	2017	India	1	Salmonella Paratyphi A	11	85	-	-	-	aac(6')-Iy	gyrA[83:S-Y];parC[57:T-S]	-	-	-	-	-	-	-	aac(6')-Iy;gyrA[83:S-Y];parC[57:T-S]
427600	SRR7458631	2017	Pakistan		Salmonella Paratyphi A	11	85	-	-	-	aac(6')-Iy	gyrA[83:S-F];parC[57:T-S]	-	-	-	-	-	-	-	aac(6')-Iy;gyrA[83:S-F];parC[57:T-S]
428227	SRR8543286	2017	Pakistan	1	Salmonella Paratyphi A	11	85	-	-	-	aac(6')-Iy	gyrA[83:S-F];parC[57:T-S]	-	-	-	-	-	-	-	aac(6')-Iy;gyrA[83:S-F];parC[57:T-S]
821074	SRR10271449	2019	Pakistan		Salmonella Paratyphi A	11	85	-	-	-	aac(6')-Iy	gyrA[83:S-F];parC[57:T-S]	-	-	-	-	-	-	-	aac(6')-Iy;gyrA[83:S-F];parC[57:T-S]
365419	SRR5957766	2017	Pakistan		Salmonella Paratyphi A	11	85	-	-	-	aac(6')-Iy	gyrA[83:S-F];parC[57:T-S]	-	-	-	-	-	-	-	aac(6')-Iy;gyrA[83:S-F];parC[57:T-S]
376037	SRR7249841	2017	India		Salmonella Paratyphi A	11	85	-	-	-	aac(6')-Iy	gyrA[87:D-N];parC[57:T-S]	-	-	-	-	-	-	-	aac(6')-Iy;gyrA[87:D-N];parC[57:T-S]
686647	SRR8653400	2019	India		Salmonella Paratyphi A	11	85	-	-	-	aac(6')-Iy	gyrA[83:S-F];parC[57:T-S]	-	-	-	-	-	-	-	aac(6')-Iy;gyrA[83:S-F];parC[57:T-S]
373883	SRR8568429	2017	Pakistan		Salmonella Paratyphi A	11	129	-	-	-	aac(6')-Iy	gyrA[83:S-Y];parC[57:T-S]	-	-	-	-	-	-	-	aac(6')-Iy;gyrA[83:S-Y];parC[57:T-S]
808191	SRR10228820	2019	Nigeria		Salmonella Paratyphi A	11	85	-	-	-	aac(6')-Iy	parC[57:T-S]	-	-	-	-	-	-	-	aac(6')-Iy;parC[57:T-S]
329872	SRR7192255	2017	India		Salmonella Paratyphi A	11	129	-	-	-	aac(6')-Iy	gyrA[83:S-F];parC[57:T-S]	-	-	-	-	-	-	-	aac(6')-Iy;gyrA[83:S-F];parC[57:T-S]
290608	SRR7251573	2016	Pakistan		Salmonella Paratyphi A	11	85	-	-	-	aac(6')-Iy	gyrA[83:S-F];parC[57:T-S]	-	-	-	-	-	-	-	aac(6')-Iy;gyrA[83:S-F];parC[57:T-S]
287586	SRR8667455	2016	Pakistan		Salmonella Paratyphi A	11	85	-	-	-	aac(6')-Iy	gyrA[83:S-F];parC[57:T-S]	-	-	-	-	-	-	-	aac(6')-Iy;gyrA[83:S-F];parC[57:T-S]
288897	SRR7892164	2016	Pakistan	1	Salmonella Paratyphi A	11	85	-	-	-	aac(6')-Iy	gyrA[83:S-F];parC[57:T-S]	-	-	-	-	-	-	-	aac(6')-Iy;gyrA[83:S-F];parC[57:T-S]
612991	SRR8325502	2018	Pakistan		Salmonella Paratyphi A	11	85	-	-	-	aac(6')-Iy	gyrA[83:S-F];parC[57:T-S]	-	-	-	-	-	-	-	aac(6')-Iy;gyrA[83:S-F];parC[57:T-S]
424713	SRR7415005	2017	India		Salmonella Paratyphi A	11	129	-	-	-	aac(6')-Iy	gyrA[83:S-F];parC[57:T-S]	-	-	-	-	-	-	-	aac(6')-Iy;gyrA[83:S-F];parC[57:T-S]
298961	SRR7163830	2016	India		Salmonella Paratyphi A	11	129	-	-	-	aac(6')-Iy	gyrA[83:S-F];parC[57:T-S]	-	-	-	-	-	-	-	aac(6')-Iy;gyrA[83:S-F];parC[57:T-S]
298896	SRR7310619	2016	India	1	Salmonella Paratyphi A	11	129	-	-	-	aac(6')-Iy	gyrA[83:S-F];parC[57:T-S]	-	-	-	-	-	-	-	aac(6')-Iy;gyrA[83:S-F];parC[57:T-S]
294694	SRR5974905	2016	India		Salmonella Paratyphi A	11	129	-	-	-	aac(6')-Iy	gyrA[83:S-F];parC[57:T-S]	-	-	-	-	-	-	-	aac(6')-Iy;gyrA[83:S-F];parC[57:T-S]
759404	SRR9321961	2019	Pakistan		Salmonella Paratyphi A	11	85	-	-	-	aac(6')-Iy	gyrA[83:S-F];parC[57:T-S]	-	-	-	-	-	-	-	aac(6')-Iy;gyrA[83:S-F];parC[57:T-S]
745851	SRR9261374	2019	Pakistan		Salmonella Paratyphi A	11	129	-	-	-	aac(6')-Iy	gyrA[83:S-Y];parC[57:T-S]	-	-	-	-	-	-	-	aac(6')-Iy;gyrA[83:S-Y];parC[57:T-S]
243880	SRR5990043	2016	India		Salmonella Paratyphi A	11	1938	-	-	-	aac(6')-Iy	gyrA[83:S-F];parC[57:T-S]	-	-	-	-	-	-	-	aac(6')-Iy;gyrA[83:S-F];parC[57:T-S]
482155	SRR7468953	2018	Bangladesh		Salmonella Paratyphi A	11	85	-	-	-	aac(6')-Iy	gyrA[83:S-F];parC[57:T-S]	-	-	-	-	-	-	-	aac(6')-Iy;gyrA[83:S-F];parC[57:T-S]
543899	SRR7348708	2018	India		Salmonella Paratyphi A	11	129	-	-	-	aac(6')-Iy	gyrA[83:S-F];parC[57:T-S]	-	-	-	-	-	-	-	aac(6')-Iy;gyrA[83:S-F];parC[57:T-S]
438010	SRR8548685	2017	India		Salmonella Paratyphi A	11	85	-	-	-	aac(6')-Iy	gyrA[83:S-F;87:D-N];parC[57:T-S]	-	-	-	-	-	-	-	aac(6')-Iy;gyrA[83:S-F;87:D-N];parC[57:T-S]
457287	SRR7359613	2017	Unknown	1	Salmonella Paratyphi A	11	85	-	-	-	aac(6')-Iy	gyrA[83:S-F;87:D-N];parC[57:T-S]	-	-	-	-	-	-	-	aac(6')-Iy;gyrA[83:S-F;87:D-N];parC[57:T-S]
538478	SRR7417224	2018	India		Salmonella Paratyphi A	11	85	-	-	-	aac(6')-Iy	gyrA[83:S-F];parC[57:T-S]	-	-	-	-	-	-	-	aac(6')-Iy;gyrA[83:S-F];parC[57:T-S]
241819	SRR7292641	2016	India		Salmonella Paratyphi A	11	129	-	-	-	aac(6')-Iy	gyrA[83:S-F];parC[57:T-S]	-	-	-	-	-	-	-	aac(6')-Iy;gyrA[83:S-F];parC[57:T-S]
534845	SRR7204561	2018	India		Salmonella Paratyphi A	11	129	-	-	-	aac(6')-Iy	gyrA[83:S-F];parC[57:T-S]	-	-	-	-	-	-	-	aac(6')-Iy;gyrA[83:S-F];parC[57:T-S]
285656	SRR5215719	2016	India		Salmonella Paratyphi A	11	85	-	-	-	aac(6')-Iy;aph(6)-Id	gyrA[83:S-Y];parC[57:T-S]	-	-	-	-	-	-	-	aac(6')-Iy;aph(6)-Id;gyrA[83:S-Y];parC[57:T-S]
838499	SRR10467011	2019	India		Salmonella Paratyphi A	11	85	-	-	-	aac(6')-Iy	gyrA[83:S-Y];parC[57:T-S]	-	-	-	-	-	-	-	aac(6')-Iy;gyrA[83:S-Y];parC[57:T-S]
611411	SRR8369263	2018	Pakistan		Salmonella Paratyphi A	11	129	-	-	-	aac(6')-Iy	gyrA[83:S-Y];parC[57:T-S]	-	-	-	-	-	-	-	aac(6')-Iy;gyrA[83:S-Y];parC[57:T-S]
854812	SRR10694677	2019	India		Salmonella Paratyphi A	11	129	-	-	-	aac(6')-Iy	gyrA[83:S-F];parC[57:T-S]	-	-	-	-	-	-	-	aac(6')-Iy;gyrA[83:S-F];parC[57:T-S]
723827	SRR8916331	2019	Pakistan		Salmonella Paratyphi A	11	85	-	-	-	aac(6')-Iy	gyrA[83:S-F];parC[57:T-S]	-	-	-	-	-	-	-	aac(6')-Iy;gyrA[83:S-F];parC[57:T-S]
821073	SRR10271446	2019	Pakistan		Salmonella Paratyphi A	11	129	-	-	-	aac(6')-Iy	gyrA[83:S-Y];parC[57:T-S]	-	-	-	-	-	-	-	aac(6')-Iy;gyrA[83:S-Y];parC[57:T-S]
730727	SRR8997921	2019	Pakistan		Salmonella Paratyphi A	11	129	-	-	-	aac(6')-Iy	gyrA[83:S-Y];parC[57:T-S]	-	-	-	-	-	-	-	aac(6')-Iy;gyrA[83:S-Y];parC[57:T-S]
762373	SRR9422679	2019	Pakistan		Salmonella Paratyphi A	11	129	-	-	-	aac(6')-Iy	gyrA[83:S-Y];parC[57:T-S]	-	-	-	-	-	-	-	aac(6')-Iy;gyrA[83:S-Y];parC[57:T-S]
748886	SRR9261530	2019	Malaysia		Salmonella Paratyphi A	11	85	-	-	-	aac(6')-Iy	parC[57:T-S]	-	-	-	-	-	-	-	aac(6')-Iy;parC[57:T-S]
416295	SRR7522888	2017	India		Salmonella Paratyphi A	11	129	-	-	-	aac(6')-Iy	gyrA[83:S-F];parC[57:T-S]	-	-	-	-	-	-	-	aac(6')-Iy;gyrA[83:S-F];parC[57:T-S]
419124	SRR7284445	2017	Unknown	1	Salmonella Paratyphi A	11	129	-	-	-	aac(6')-Iy	gyrA[83:S-F];parC[57:T-S]	-	-	-	-	-	-	-	aac(6')-Iy;gyrA[83:S-F];parC[57:T-S]
238453	SRR7350831	2016	Unknown		Salmonella Paratyphi A	11	85	-	-	-	aac(6')-Iy	parC[57:T-S]	-	-	-	-	-	-	-	aac(6')-Iy;parC[57:T-S]
643205	SRR8249718	2018	Bangladesh		Salmonella Paratyphi A	11	85	-	-	-	aac(6')-Iy	gyrA[83:S-F];parC[57:T-S]	-	-	-	-	-	-	-	aac(6')-Iy;gyrA[83:S-F];parC[57:T-S]
695966	SRR8691665	2019	India		Salmonella Paratyphi A	11	1938	-	-	-	aac(6')-Iy	gyrA[83:S-F];parC[57:T-S]	-	-	-	-	-	-	-	aac(6')-Iy;gyrA[83:S-F];parC[57:T-S]
550790	SRR7417297	2018	Bangladesh		Salmonella Paratyphi A	11	85	-	-	-	aac(6')-Iy	gyrA[83:S-F];parC[57:T-S]	-	-	-	-	-	-	-	aac(6')-Iy;gyrA[83:S-F];parC[57:T-S]
720675	SRR8873655	2019	India		Salmonella Paratyphi A	11	129	-	-	-	aac(6')-Iy	gyrA[83:S-F];parC[57:T-S]	-	-	-	-	-	-	-	aac(6')-Iy;gyrA[83:S-F];parC[57:T-S]
749389	SRR9261528	2019	India		Salmonella Paratyphi A	11	129	-	-	-	aac(6')-Iy	gyrA[83:S-F];parC[57:T-S]	-	-	-	-	-	-	-	aac(6')-Iy;gyrA[83:S-F];parC[57:T-S]
610000	SRR7997194	2018	India		Salmonella Paratyphi A	11	129	-	-	-	aac(6')-Iy	gyrA[83:S-F];parC[57:T-S]	-	-	-	-	-	-	-	aac(6')-Iy;gyrA[83:S-F];parC[57:T-S]
611419	SRR7961988	2018	India	1	Salmonella Paratyphi A	11	129	-	-	-	aac(6')-Iy	gyrA[83:S-F];parC[57:T-S]	-	-	-	-	-	-	-	aac(6')-Iy;gyrA[83:S-F];parC[57:T-S]
447685	SRR7414836	2017	India		Salmonella Paratyphi A	11	129	-	-	-	aac(6')-Iy	gyrA[83:S-F];parC[57:T-S]	-	-	-	-	-	-	-	aac(6')-Iy;gyrA[83:S-F];parC[57:T-S]
669759	SRR8492466	2019	Pakistan		Salmonella Paratyphi A	11	129	-	-	-	aac(6')-Iy	gyrA[83:S-F];parC[57:T-S]	-	-	-	-	-	-	-	aac(6')-Iy;gyrA[83:S-F];parC[57:T-S]
738673	SRR9273980	2019	Pakistan		Salmonella Paratyphi A	11	85	-	-	-	aac(6')-Iy	gyrA[83:S-Y];parC[57:T-S]	-	-	-	-	-	-	-	aac(6')-Iy;gyrA[83:S-Y];parC[57:T-S]
743166	SRR9274363	2019	Pakistan	1	Salmonella Paratyphi A	11	85	-	-	-	aac(6')-Iy	gyrA[83:S-Y];parC[57:T-S]	-	-	-	-	-	-	-	aac(6')-Iy;gyrA[83:S-Y];parC[57:T-S]
312815	SRR7275027	2016	India		Salmonella Paratyphi A	11	85	-	-	-	aac(6')-Iy	gyrA[83:S-Y];parC[57:T-S]	-	-	-	-	-	-	-	aac(6')-Iy;gyrA[83:S-Y];parC[57:T-S]
238448	SRR7414999	2016	India		Salmonella Paratyphi A	11	85	-	-	-	aac(6')-Iy	gyrA[83:S-F;87:D-G];parC[57:T-S]	-	-	-	-	-	-	-	aac(6')-Iy;gyrA[83:S-F;87:D-G];parC[57:T-S]
240172	SRR7469134	2016	India	1	Salmonella Paratyphi A	11	85	-	-	-	aac(6')-Iy	gyrA[83:S-F;87:D-G];parC[57:T-S]	-	-	-	-	-	-	-	aac(6')-Iy;gyrA[83:S-F;87:D-G];parC[57:T-S]
202244	SRR5989321	2016	Unknown		Salmonella Paratyphi A	11	129	-	-	-	aac(6')-Iy	gyrA[83:S-F];parC[57:T-S]	-	-	-	-	-	-	-	aac(6')-Iy;gyrA[83:S-F];parC[57:T-S]
813385	SRR10232180	2019	Pakistan		Salmonella Paratyphi A	11	85	-	-	-	aac(6')-Iy	gyrA[83:S-Y];parC[57:T-S]	-	-	-	-	-	-	-	aac(6')-Iy;gyrA[83:S-Y];parC[57:T-S]
818978	SRR10269744	2019	Pakistan		Salmonella Paratyphi A	11	129	-	-	-	aac(6')-Iy	gyrA[83:S-F];parC[57:T-S]	-	-	-	-	-	-	-	aac(6')-Iy;gyrA[83:S-F];parC[57:T-S]
675719	SRR8509405	2019	India		Salmonella Paratyphi A	11	129	-	-	-	aac(6')-Iy	gyrA[83:S-F];parC[57:T-S]	-	-	-	-	-	-	-	aac(6')-Iy;gyrA[83:S-F];parC[57:T-S]
306529	SRR8667449	2016	Pakistan		Salmonella Paratyphi A	11	129	-	-	-	aac(6')-Iy	gyrA[83:S-Y];parC[57:T-S]	-	-	-	-	-	-	-	aac(6')-Iy;gyrA[83:S-Y];parC[57:T-S]
808816	SRR10229742	2019	Pakistan		Salmonella Paratyphi A	11	129	-	-	-	aac(6')-Iy	gyrA[83:S-Y];parC[57:T-S]	-	-	-	-	-	-	-	aac(6')-Iy;gyrA[83:S-Y];parC[57:T-S]
205574	SRR7480401	2016	Vietnam		Salmonella Paratyphi A	11	85	-	-	-	aac(6')-Iy	gyrA[83:S-F];parC[57:T-S]	-	-	-	-	-	-	-	aac(6')-Iy;gyrA[83:S-F];parC[57:T-S]
745298	SRR9261554	2019	India		Salmonella Paratyphi A	11	85	-	-	-	aac(6')-Iy	gyrA[83:S-F];parC[57:T-S]	-	-	-	-	-	-	-	aac(6')-Iy;gyrA[83:S-F];parC[57:T-S]
217062	SRR7359576	2016	India		Salmonella Paratyphi A	11	129	-	-	-	aac(6')-Iy	gyrA[83:S-F];parC[57:T-S]	-	-	-	-	-	-	-	aac(6')-Iy;gyrA[83:S-F];parC[57:T-S]
820083	SRR10270602	2019	India		Salmonella Paratyphi A	11	129	-	-	-	aac(6')-Iy	gyrA[83:S-F];parC[57:T-S]	-	-	-	-	-	-	-	aac(6')-Iy;gyrA[83:S-F];parC[57:T-S]
362093	SRR5631560	2017	India		Salmonella Paratyphi A	11	129	-	-	-	aac(6')-Iy	gyrA[83:S-F];parC[57:T-S]	-	-	-	-	-	-	-	aac(6')-Iy;gyrA[83:S-F];parC[57:T-S]
350637	SRR8648333	2017	India		Salmonella Paratyphi A	11	129	-	-	-	aac(6')-Iy	gyrA[83:S-F];parC[57:T-S]	-	-	-	-	-	-	-	aac(6')-Iy;gyrA[83:S-F];parC[57:T-S]
798656	SRR10081771	2019	Pakistan		Salmonella Paratyphi A	11	129	-	-	-	aac(6')-Iy	gyrA[83:S-F];parC[57:T-S]	-	-	-	-	-	-	-	aac(6')-Iy;gyrA[83:S-F];parC[57:T-S]
743197	SRR9260987	2019	Pakistan		Salmonella Paratyphi A	11	85	-	-	-	aac(6')-Iy	gyrA[83:S-F];parC[57:T-S]	-	-	-	-	-	-	-	aac(6')-Iy;gyrA[83:S-F];parC[57:T-S]
245076	SRR5985822	2016	Pakistan		Salmonella Paratyphi A	11	129	-	-	-	aac(6')-Iy	gyrA[83:S-F];parC[57:T-S]	-	-	-	-	-	-	-	aac(6')-Iy;gyrA[83:S-F];parC[57:T-S]
404363	SRR7414562	2017	Pakistan		Salmonella Paratyphi A	11	85	-	-	-	aac(6')-Iy	gyrA[83:S-F];parC[57:T-S]	-	-	-	-	-	-	-	aac(6')-Iy;gyrA[83:S-F];parC[57:T-S]
603380	SRR7850592	2018	India		Salmonella Paratyphi A	11	85	-	-	-	aac(6')-Iy	gyrA[83:S-Y];parC[57:T-S]	-	-	-	-	-	-	-	aac(6')-Iy;gyrA[83:S-Y];parC[57:T-S]
621772	SRR8106758	2018	India	1	Salmonella Paratyphi A	11	85	-	-	-	aac(6')-Iy	gyrA[83:S-Y];parC[57:T-S]	-	-	-	-	-	-	-	aac(6')-Iy;gyrA[83:S-Y];parC[57:T-S]
470569	SRR7310336	2018	Indonesia		Salmonella Paratyphi A	11	129	-	-	-	aac(6')-Iy	parC[57:T-S]	-	-	-	-	-	-	-	aac(6')-Iy;parC[57:T-S]
471194	SRR7297988	2018	Indonesia	1	Salmonella Paratyphi A	11	129	-	-	-	aac(6')-Iy	parC[57:T-S]	-	-	-	-	-	-	-	aac(6')-Iy;parC[57:T-S]
323115	SRR5193921	2016	India		Salmonella Paratyphi A	11	129	-	-	-	aac(6')-Iy	gyrA[83:S-F];parC[57:T-S]	-	-	-	-	-	-	-	aac(6')-Iy;gyrA[83:S-F];parC[57:T-S]
440819	SRR7458805	2017	India		Salmonella Paratyphi A	11	129	-	-	-	aac(6')-Iy	gyrA[83:S-F];parC[57:T-S]	-	-	-	-	-	-	-	aac(6')-Iy;gyrA[83:S-F];parC[57:T-S]
319732	SRR7469115	2016	India		Salmonella Paratyphi A	11	1938	-	-	-	aac(6')-Iy	gyrA[83:S-F];parC[57:T-S]	-	-	-	-	-	-	-	aac(6')-Iy;gyrA[83:S-F];parC[57:T-S]
363488	SRR7350614	2017	India		Salmonella Paratyphi A	11	129	-	-	-	aac(6')-Iy	gyrA[83:S-F];parC[57:T-S]	-	-	-	-	-	-	-	aac(6')-Iy;gyrA[83:S-F];parC[57:T-S]
505477	SRR7349297	2018	Pakistan		Salmonella Paratyphi A	11	85	-	-	-	aac(6')-Iy	gyrA[83:S-Y];parC[57:T-S]	-	-	-	-	-	-	-	aac(6')-Iy;gyrA[83:S-Y];parC[57:T-S]
680522	SRR8548924	2019	Pakistan		Salmonella Paratyphi A	11	85	-	-	-	aac(6')-Iy	gyrA[83:S-F];parC[57:T-S]	-	-	-	-	-	-	-	aac(6')-Iy;gyrA[83:S-F];parC[57:T-S]
813446	SRR10228886	2019	India		Salmonella Paratyphi A	11	85	-	-	-	aac(6')-Iy	gyrA[83:S-F];parC[57:T-S]	-	-	-	-	-	-	-	aac(6')-Iy;gyrA[83:S-F];parC[57:T-S]
814949	SRR10232178	2019	India	1	Salmonella Paratyphi A	11	85	-	-	-	aac(6')-Iy	gyrA[83:S-F];parC[57:T-S]	-	-	-	-	-	-	-	aac(6')-Iy;gyrA[83:S-F];parC[57:T-S]
603302	SRR7867178	2018	Bangladesh		Salmonella Paratyphi A	11	129	-	-	-	aac(6')-Iy	gyrA[83:S-F];parC[57:T-S]	-	-	-	-	-	-	-	aac(6')-Iy;gyrA[83:S-F];parC[57:T-S]
607863	SRR7962320	2018	Bangladesh	1	Salmonella Paratyphi A	11	129	-	-	-	aac(6')-Iy	gyrA[83:S-F];parC[57:T-S]	-	-	-	-	-	-	-	aac(6')-Iy;gyrA[83:S-F];parC[57:T-S]
723829	SRR8916092	2019	Bangladesh		Salmonella Paratyphi A	11	85	-	-	-	aac(6')-Iy	gyrA[83:S-F];parC[57:T-S]	-	-	-	-	-	-	-	aac(6')-Iy;gyrA[83:S-F];parC[57:T-S]
723830	SRR8916332	2019	Bangladesh	1	Salmonella Paratyphi A	11	85	-	-	-	aac(6')-Iy	gyrA[83:S-F];parC[57:T-S]	-	-	-	-	-	-	-	aac(6')-Iy;gyrA[83:S-F];parC[57:T-S]
735087	SRR9287769	2019	India		Salmonella Paratyphi A	11	85	-	-	-	aac(6')-Iy	gyrA[83:S-Y];parC[57:T-S]	-	-	-	-	-	-	-	aac(6')-Iy;gyrA[83:S-Y];parC[57:T-S]
573178	SRR7873969	2018	India		Salmonella Paratyphi A	11	129	-	-	-	aac(6')-Iy	gyrA[83:S-F];parC[57:T-S]	-	-	-	-	-	-	-	aac(6')-Iy;gyrA[83:S-F];parC[57:T-S]
607852	SRR8137388	2018	India		Salmonella Paratyphi A	11	129	-	-	-	aac(6')-Iy	gyrA[83:S-F];parC[57:T-S]	-	-	-	-	-	-	-	aac(6')-Iy;gyrA[83:S-F];parC[57:T-S]
280346	SRR5985814	2016	India		Salmonella Paratyphi A	11	129	-	-	-	aac(6')-Iy	gyrA[83:S-F];parC[57:T-S]	-	-	-	-	-	-	-	aac(6')-Iy;gyrA[83:S-F];parC[57:T-S]
253344	SRR5990034	2016	India		Salmonella Paratyphi A	11	85	-	-	-	aac(6')-Iy	gyrA[83:S-F];parC[57:T-S]	-	-	-	-	-	-	-	aac(6')-Iy;gyrA[83:S-F];parC[57:T-S]
376065	SRR8568678	2017	Unknown		Salmonella Paratyphi A	11	85	-	-	-	aac(6')-Iy	gyrA[83:S-Y];parC[57:T-S]	-	-	-	-	-	-	-	aac(6')-Iy;gyrA[83:S-Y];parC[57:T-S]
306601	SRR7359043	2016	India		Salmonella Paratyphi A	11	129	-	-	-	aac(6')-Iy	gyrA[83:S-F];parC[57:T-S]	-	-	-	-	-	-	-	aac(6')-Iy;gyrA[83:S-F];parC[57:T-S]
372700	SRR5983005	2017	India		Salmonella Paratyphi A	11	129	-	-	-	aac(6')-Iy	gyrA[83:S-F];parC[57:T-S]	-	-	-	-	-	-	-	aac(6')-Iy;gyrA[83:S-F];parC[57:T-S]
342953	SRR5633121	2017	Unknown		Salmonella Paratyphi A	11	85	-	-	-	aac(6')-Iy	gyrA[83:S-F];parC[57:T-S]	-	-	-	-	-	-	-	aac(6')-Iy;gyrA[83:S-F];parC[57:T-S]
302869	SRR5974893	2016	India		Salmonella Paratyphi A	11	129	-	-	-	aac(6')-Iy	gyrA[83:S-F];parC[57:T-S]	-	-	-	-	-	-	-	aac(6')-Iy;gyrA[83:S-F];parC[57:T-S]
432796	SRR7416137	2017	Unknown		Salmonella Paratyphi A	11	85	-	-	-	aac(6')-Iy	gyrA[83:S-F];parC[57:T-S]	-	-	-	-	-	-	-	aac(6')-Iy;gyrA[83:S-F];parC[57:T-S]
203979	SRR5990295	2016	India		Salmonella Paratyphi A	11	85	-	-	-	aac(6')-Iy	gyrA[83:S-Y];parC[57:T-S]	-	-	-	-	-	-	-	aac(6')-Iy;gyrA[83:S-Y];parC[57:T-S]
302865	SRR8658192	2016	India, Vietnam		Salmonella Paratyphi A	11	85	-	-	-	aac(6')-Iy	gyrA[83:S-F];parC[57:T-S]	-	-	-	-	-	-	-	aac(6')-Iy;gyrA[83:S-F];parC[57:T-S]
306524	SRR7903042	2016	India		Salmonella Paratyphi A	11	85	-	-	-	aac(6')-Iy	gyrA[83:S-Y];parC[57:T-S]	-	-	-	-	-	-	-	aac(6')-Iy;gyrA[83:S-Y];parC[57:T-S]
307491	SRR7285700	2016	India	1	Salmonella Paratyphi A	11	85	-	-	-	aac(6')-Iy	gyrA[83:S-Y];parC[57:T-S]	-	-	-	-	-	-	-	aac(6')-Iy;gyrA[83:S-Y];parC[57:T-S]
376103	SRR5949964	2017	India		Salmonella Paratyphi A	11	129	-	-	-	aac(6')-Iy	gyrA[83:S-F];parC[57:T-S]	-	-	-	-	-	-	-	aac(6')-Iy;gyrA[83:S-F];parC[57:T-S]
704302	SRR8748714	2019	India		Salmonella Paratyphi A	11	85	-	-	-	aac(6')-Iy	gyrA[83:S-Y];parC[57:T-S]	-	-	-	-	-	-	-	aac(6')-Iy;gyrA[83:S-Y];parC[57:T-S]
690328	SRR8636198	2019	India		Salmonella Paratyphi A	11	85	-	-	-	aac(6')-Iy	gyrA[83:S-Y];parC[57:T-S]	-	-	-	-	-	-	-	aac(6')-Iy;gyrA[83:S-Y];parC[57:T-S]
727737	SRR8934776	2019	India		Salmonella Paratyphi A	11	85	-	-	-	aac(6')-Iy	gyrA[83:S-Y];parC[57:T-S]	-	-	-	-	-	-	-	aac(6')-Iy;gyrA[83:S-Y];parC[57:T-S]
572034	SRR7873858	2018	India		Salmonella Paratyphi A	11	129	-	-	-	aac(6')-Iy	gyrA[83:S-F];parC[57:T-S]	-	-	-	-	-	-	-	aac(6')-Iy;gyrA[83:S-F];parC[57:T-S]
533987	SRR7523758	2018	India		Salmonella Paratyphi A	11	85	-	-	-	aac(6')-Iy	gyrA[83:S-F];parC[57:T-S]	-	-	-	-	-	-	-	aac(6')-Iy;gyrA[83:S-F];parC[57:T-S]
481514	SRR8524504	2018	India		Salmonella Paratyphi A	11	85	-	-	-	aac(6')-Iy	gyrA[83:S-F];parC[57:T-S]	-	-	-	-	-	-	-	aac(6')-Iy;gyrA[83:S-F];parC[57:T-S]
490998	SRR8514746	2018	India	1	Salmonella Paratyphi A	11	85	-	-	-	aac(6')-Iy	gyrA[83:S-F];parC[57:T-S]	-	-	-	-	-	-	-	aac(6')-Iy;gyrA[83:S-F];parC[57:T-S]
306534	SRR7890400	2016	India		Salmonella Paratyphi A	11	85	-	-	-	aac(6')-Iy	gyrA[83:S-Y];parC[57:T-S]	-	-	-	-	-	-	-	aac(6')-Iy;gyrA[83:S-Y];parC[57:T-S]
311175	SRR5949965	2016	India		Salmonella Paratyphi A	11	85	-	-	-	aac(6')-Iy	gyrA[83:S-Y];parC[57:T-S]	-	-	-	-	-	-	-	aac(6')-Iy;gyrA[83:S-Y];parC[57:T-S]
247185	SRR5990057	2016	India		Salmonella Paratyphi A	11	85	-	-	-	aac(6')-Iy	gyrA[83:S-F];parC[57:T-S]	-	-	-	-	-	-	-	aac(6')-Iy;gyrA[83:S-F];parC[57:T-S]
260016	SRR5990021	2016	India		Salmonella Paratyphi A	11	85	-	-	-	aac(6')-Iy	gyrA[83:S-F;87:D-G];parC[57:T-S]	-	-	-	-	-	-	-	aac(6')-Iy;gyrA[83:S-F;87:D-G];parC[57:T-S]
240173	SRR7090660	2016	India		Salmonella Paratyphi A	11	85	-	-	-	aac(6')-Iy	gyrA[83:S-F];parC[57:T-S]	-	-	-	-	-	-	-	aac(6')-Iy;gyrA[83:S-F];parC[57:T-S]
607869	SRR7911519	2018	India		Salmonella Paratyphi A	11	129	-	-	-	aac(6')-Iy	gyrA[83:S-F];parC[57:T-S]	-	-	-	-	-	-	-	aac(6')-Iy;gyrA[83:S-F];parC[57:T-S]
749412	SRR9261564	2019	Thailand	1	Salmonella Paratyphi A	11	129	-	-	-	aac(6')-Iy	gyrA[83:S-F];parC[57:T-S]	-	-	-	-	-	-	-	aac(6')-Iy;gyrA[83:S-F];parC[57:T-S]
751282	SRR9260666	2019	Thailand		Salmonella Paratyphi A	11	129	-	-	-	aac(6')-Iy	gyrA[83:S-F];parC[57:T-S]	-	-	-	-	-	-	-	aac(6')-Iy;gyrA[83:S-F];parC[57:T-S]
654714	SRR8367055	2018	Pakistan		Salmonella Paratyphi A	11	85	-	-	-	aac(6')-Iy	gyrA[83:S-Y];parC[57:T-S]	-	-	-	-	-	-	-	aac(6')-Iy;gyrA[83:S-Y];parC[57:T-S]
476591	SRR7873946	2018	India		Salmonella Paratyphi A	11	129	-	-	-	aac(6')-Iy	gyrA[83:S-F];parC[57:T-S]	-	-	-	-	-	-	-	aac(6')-Iy;gyrA[83:S-F];parC[57:T-S]
387081	SRR7416294	2017	India, Thailand		Salmonella Paratyphi A	11	85	-	-	-	aac(6')-Iy	gyrA[83:S-F];parC[57:T-S]	-	-	-	-	-	-	-	aac(6')-Iy;gyrA[83:S-F];parC[57:T-S]
394883	SRR7873974	2017	Y	1	Salmonella Paratyphi A	11	85	-	-	-	aac(6')-Iy	gyrA[83:S-F];parC[57:T-S]	-	-	-	-	-	-	-	aac(6')-Iy;gyrA[83:S-F];parC[57:T-S]
336999	SRR5583197	2017	India		Salmonella Paratyphi A	11	85	-	-	-	aac(6')-Iy	gyrA[83:S-F];parC[57:T-S]	-	-	-	-	-	-	-	aac(6')-Iy;gyrA[83:S-F];parC[57:T-S]
253339	SRR5989291	2016	India		Salmonella Paratyphi A	11	129	-	-	-	aac(6')-Iy	gyrA[83:S-F];parC[57:T-S]	-	-	-	-	-	-	-	aac(6')-Iy;gyrA[83:S-F];parC[57:T-S]
253340	SRR5887650	2016	India	1	Salmonella Paratyphi A	11	129	-	-	-	aac(6')-Iy	gyrA[83:S-F];parC[57:T-S]	-	-	-	-	-	-	-	aac(6')-Iy;gyrA[83:S-F];parC[57:T-S]
548611	SRR7533295	2018	India		Salmonella Paratyphi A	11	129	-	-	-	aac(6')-Iy	gyrA[83:S-F];parC[57:T-S]	-	-	-	-	-	-	-	aac(6')-Iy;gyrA[83:S-F];parC[57:T-S]
819759	SRR10270604	2019	India		Salmonella Paratyphi A	11	129	-	-	-	aac(6')-Iy	gyrA[83:S-F];parC[57:T-S]	-	-	-	-	-	-	-	aac(6')-Iy;gyrA[83:S-F];parC[57:T-S]
320275	SRR7351500	2016	Pakistan		Salmonella Paratyphi A	11	129	-	-	-	aac(6')-Iy	gyrA[83:S-Y];parC[57:T-S]	-	-	-	-	-	-	-	aac(6')-Iy;gyrA[83:S-Y];parC[57:T-S]
501559	SRR8508931	2018	India		Salmonella Paratyphi A	11	85	-	-	-	aac(6')-Iy	gyrA[83:S-F];parC[57:T-S]	-	-	-	-	-	-	-	aac(6')-Iy;gyrA[83:S-F];parC[57:T-S]
668727	SRR8452335	2019	Thailand		Salmonella Paratyphi A	11	85	-	-	-	aac(6')-Iy	gyrA[83:S-F];parC[57:T-S]	-	-	-	-	-	-	-	aac(6')-Iy;gyrA[83:S-F];parC[57:T-S]
333388	SRR5631918	2017	Philippines		Salmonella Paratyphi A	11	129	-	-	-	aac(6')-Iy	parC[57:T-S]	-	-	-	-	-	-	-	aac(6')-Iy;parC[57:T-S]
819758	SRR10270614	2019	Pakistan		Salmonella Paratyphi A	11	85	-	-	-	aac(6')-Iy	gyrA[83:S-Y];parC[57:T-S]	-	-	-	-	-	-	-	aac(6')-Iy;gyrA[83:S-Y];parC[57:T-S]
816258	SRR10236674	2019	Bangladesh		Salmonella Paratyphi A	11	129	-	-	-	aac(6')-Iy	gyrA[83:S-F];parC[57:T-S]	-	-	-	-	-	-	-	aac(6')-Iy;gyrA[83:S-F];parC[57:T-S]
832757	SRR10404547	2019	Vietnam		Salmonella Paratyphi A	11	85	-	-	-	aac(6')-Iy	gyrA[87:D-G];parC[57:T-S]	-	-	-	-	-	-	-	aac(6')-Iy;gyrA[87:D-G];parC[57:T-S]
632959	SRR8166247	2018	India, Pakistan		Salmonella Paratyphi A	11	129	-	-	-	aac(6')-Iy	gyrA[83:S-F];parC[57:T-S]	-	-	-	-	-	-	-	aac(6')-Iy;gyrA[83:S-F];parC[57:T-S]
553895	SRR8492375	2018	India		Salmonella Paratyphi A	11	85	-	-	-	aac(6')-Iy	gyrA[83:S-F];parC[57:T-S]	-	-	-	-	-	-	-	aac(6')-Iy;gyrA[83:S-F];parC[57:T-S]
613018	SRR7962284	2018	India		Salmonella Paratyphi A	11	85	-	-	-	aac(6')-Iy	gyrA[83:S-F];parC[57:T-S]	-	-	-	-	-	-	-	aac(6')-Iy;gyrA[83:S-F];parC[57:T-S]
689064	SRR8648259	2019	India		Salmonella Paratyphi A	11	85	-	-	-	aac(6')-Iy	gyrA[83:S-F];parC[57:T-S]	-	-	-	-	-	-	-	aac(6')-Iy;gyrA[83:S-F];parC[57:T-S]
511806	SRR8509175	2018	India		Salmonella Paratyphi A	11	85	-	-	-	aac(6')-Iy	gyrA[83:S-F];parC[57:T-S]	-	-	-	-	-	-	-	aac(6')-Iy;gyrA[83:S-F];parC[57:T-S]
511849	SRR7172560	2018	India	1	Salmonella Paratyphi A	11	85	-	-	-	aac(6')-Iy	gyrA[83:S-F];parC[57:T-S]	-	-	-	-	-	-	-	aac(6')-Iy;gyrA[83:S-F];parC[57:T-S]
756194	SRR9273994	2019	India		Salmonella Paratyphi A	11	85	-	-	-	aac(6')-Iy	gyrA[83:S-Y];parC[57:T-S]	-	-	-	-	-	-	-	aac(6')-Iy;gyrA[83:S-Y];parC[57:T-S]
299398	SRR7998236	2016	Pakistan		Salmonella Paratyphi A	11	85	-	-	-	aac(6')-Iy	gyrA[83:S-F];parC[57:T-S]	-	-	-	-	-	-	-	aac(6')-Iy;gyrA[83:S-F];parC[57:T-S]
604937	SRR8293571	2018	Cambodia, Thailand, Viet Nam		Salmonella Paratyphi A	11	85	-	-	-	aac(6')-Iy	gyrA[83:S-F];parC[57:T-S]	-	-	-	-	-	-	-	aac(6')-Iy;gyrA[83:S-F];parC[57:T-S]
819730	SRR10270648	2019	India		Salmonella Paratyphi A	11	85	-	-	-	aac(6')-Iy	gyrA[83:S-Y];parC[57:T-S]	-	-	-	-	-	-	-	aac(6')-Iy;gyrA[83:S-Y];parC[57:T-S]
527525	SRR7223197	2018	India		Salmonella Paratyphi A	11	85	-	-	-	aac(6')-Iy	gyrA[83:S-F];parC[57:T-S]	-	-	-	-	-	-	-	aac(6')-Iy;gyrA[83:S-F];parC[57:T-S]
411470	SRR7538800	2017	India		Salmonella Paratyphi A	11	85	-	-	-	aac(6')-Iy	gyrA[83:S-Y];parC[57:T-S]	-	-	-	-	-	-	-	aac(6')-Iy;gyrA[83:S-Y];parC[57:T-S]
373915	SRR8638518	2017	India		Salmonella Paratyphi A	11	129	-	-	-	aac(6')-Iy	gyrA[83:S-F];parC[57:T-S]	-	-	-	-	-	-	-	aac(6')-Iy;gyrA[83:S-F];parC[57:T-S]
376298	SRR5974911	2017	India	1	Salmonella Paratyphi A	11	129	-	-	-	aac(6')-Iy	gyrA[83:S-F];parC[57:T-S]	-	-	-	-	-	-	-	aac(6')-Iy;gyrA[83:S-F];parC[57:T-S]
670220	SRR8484187	2019	India		Salmonella Paratyphi A	11	129	-	-	-	aac(6')-Iy	gyrA[83:S-F];parC[57:T-S]	-	-	-	-	-	-	-	aac(6')-Iy;gyrA[83:S-F];parC[57:T-S]
716012	SRR8856687	2019	India		Salmonella Paratyphi A	11	129	-	-	-	aac(6')-Iy	gyrA[83:S-F];parC[57:T-S]	-	-	-	-	-	-	-	aac(6')-Iy;gyrA[83:S-F];parC[57:T-S]
716014	SRR8856689	2019	India	1	Salmonella Paratyphi A	11	129	-	-	-	aac(6')-Iy	gyrA[83:S-F];parC[57:T-S]	-	-	-	-	-	-	-	aac(6')-Iy;gyrA[83:S-F];parC[57:T-S]
347983	SRR5631342	2017	India		Salmonella Paratyphi A	11	129	-	-	-	aac(6')-Iy	gyrA[83:S-F];parC[57:T-S]	-	-	-	-	-	-	-	aac(6')-Iy;gyrA[83:S-F];parC[57:T-S]
348749	SRR5631599	2017	India	1	Salmonella Paratyphi A	11	129	-	-	-	aac(6')-Iy	gyrA[83:S-F];parC[57:T-S]	-	-	-	-	-	-	-	aac(6')-Iy;gyrA[83:S-F];parC[57:T-S]
748840	SRR9261136	2019	Pakistan		Salmonella Paratyphi A	11	85	-	-	-	aac(6')-Iy	gyrA[83:S-F];parC[57:T-S]	-	-	-	-	-	-	-	aac(6')-Iy;gyrA[83:S-F];parC[57:T-S]
607850	SRR8484222	2018	Pakistan		Salmonella Paratyphi A	11	85	-	-	-	aac(6')-Iy	gyrA[83:S-F];parC[57:T-S]	-	-	-	-	-	-	-	aac(6')-Iy;gyrA[83:S-F];parC[57:T-S]
751210	SRR9274321	2019	India		Salmonella Paratyphi A	11	129	-	-	-	aac(6')-Iy	gyrA[83:S-F];parC[57:T-S]	-	-	-	-	-	-	-	aac(6')-Iy;gyrA[83:S-F];parC[57:T-S]
428221	SRR7458626	2017	Pakistan		Salmonella Paratyphi A	11	85	-	-	-	aac(6')-Iy	gyrA[83:S-F];parC[57:T-S]	-	-	-	-	-	-	-	aac(6')-Iy;gyrA[83:S-F];parC[57:T-S]
318586	SRR7297944	2016	Pakistan		Salmonella Paratyphi A	11	129	-	-	-	aac(6')-Iy	gyrA[83:S-Y];parC[57:T-S]	-	-	-	-	-	-	-	aac(6')-Iy;gyrA[83:S-Y];parC[57:T-S]
420540	SRR7351330	2017	Bangladesh		Salmonella Paratyphi A	11	129	-	-	-	aac(6')-Iy	gyrA[83:S-F];parC[57:T-S]	-	-	-	-	-	-	-	aac(6')-Iy;gyrA[83:S-F];parC[57:T-S]
712520	SRR8820631	2019	Pakistan		Salmonella Paratyphi A	11	129	-	-	-	aac(6')-Iy	gyrA[83:S-Y];parC[57:T-S]	-	-	-	-	-	-	-	aac(6')-Iy;gyrA[83:S-Y];parC[57:T-S]
611067	SRR8131540	2018	Pakistan		Salmonella Paratyphi A	11	85	-	-	-	aac(6')-Iy	gyrA[83:S-F];parC[57:T-S]	-	-	-	-	-	-	-	aac(6')-Iy;gyrA[83:S-F];parC[57:T-S]
850146	SRR10593984	2019	Pakistan		Salmonella Paratyphi A	11	85	-	-	-	aac(6')-Iy	gyrA[83:S-F];parC[57:T-S]	-	-	-	-	-	-	-	aac(6')-Iy;gyrA[83:S-F];parC[57:T-S]
308531	SRR7221394	2016	Pakistan		Salmonella Paratyphi A	11	129	-	-	-	aac(6')-Iy	gyrA[83:S-Y];parC[57:T-S]	-	-	-	-	-	-	-	aac(6')-Iy;gyrA[83:S-Y];parC[57:T-S]
306522	SRR7416189	2016	India		Salmonella Paratyphi A	11	85	-	-	-	aac(6')-Iy	gyrA[83:S-F];parC[57:T-S]	-	-	-	-	-	-	-	aac(6')-Iy;gyrA[83:S-F];parC[57:T-S]
608441	SRR8490848	2018	India		Salmonella Paratyphi A	11	129	-	-	-	aac(6')-Iy	gyrA[83:S-F];parC[57:T-S]	-	-	-	-	-	-	-	aac(6')-Iy;gyrA[83:S-F];parC[57:T-S]
611405	SRR7962243	2018	India		Salmonella Paratyphi A	11	129	-	-	-	aac(6')-Iy	gyrA[83:S-F];parC[57:T-S]	-	-	-	-	-	-	-	aac(6')-Iy;gyrA[83:S-F];parC[57:T-S]
664959	SRR8445025	2019	Bangladesh		Salmonella Paratyphi A	11	85	-	-	-	aac(6')-Iy	gyrA[83:S-F];parC[57:T-S]	-	-	-	-	-	-	-	aac(6')-Iy;gyrA[83:S-F];parC[57:T-S]
432284	SRR7480194	2017	Bangladesh		Salmonella Paratyphi A	11	129	-	-	-	aac(6')-Iy	gyrA[83:S-F];parC[57:T-S]	-	-	-	-	-	-	-	aac(6')-Iy;gyrA[83:S-F];parC[57:T-S]
774360	SRR9722298	2019	Pakistan	1	Salmonella Paratyphi A	11	129	-	-	-	aac(6')-Iy	gyrA[83:S-F];parC[57:T-S]	-	-	-	-	-	-	-	aac(6')-Iy;gyrA[83:S-F];parC[57:T-S]
723828	SRR8916313	2019	India		Salmonella Paratyphi A	11	85	-	-	-	aac(6')-Iy	gyrA[83:S-F];parC[57:T-S]	-	-	-	-	-	-	-	aac(6')-Iy;gyrA[83:S-F];parC[57:T-S]
662782	SRR8419402	2019	Bangladesh		Salmonella Paratyphi A	11	129	-	-	-	aac(6')-Iy	gyrA[83:S-F];parC[57:T-S]	-	-	-	-	-	-	-	aac(6')-Iy;gyrA[83:S-F];parC[57:T-S]
272471	SRR5957748	2016	Cambodia, India, Nepal, Thailand		Salmonella Paratyphi A	11	85	-	-	-	aac(6')-Iy	gyrA[83:S-F];parC[57:T-S]	-	-	-	-	-	-	-	aac(6')-Iy;gyrA[83:S-F];parC[57:T-S]
271110	SRR5982991	2016	Cambodia, India, Nepal, Thailand	1	Salmonella Paratyphi A	11	85	-	-	-	aac(6')-Iy	gyrA[83:S-F];parC[57:T-S]	-	-	-	-	-	-	-	aac(6')-Iy;gyrA[83:S-F];parC[57:T-S]
735123	SRR9298909	2019	India		Salmonella Paratyphi A	11	129	-	-	-	aac(6')-Iy	gyrA[83:S-F];parC[57:T-S]	-	-	-	-	-	-	-	aac(6')-Iy;gyrA[83:S-F];parC[57:T-S]
209995	SRR7251556	2016	Indonesia		Salmonella Paratyphi A	11	129	-	-	-	aac(6')-Iy	parC[57:T-S]	-	-	-	-	-	-	-	aac(6')-Iy;parC[57:T-S]
222196	SRR8698203	2016	Unknown	1	Salmonella Paratyphi A	11	129	-	-	-	aac(6')-Iy	parC[57:T-S]	-	-	-	-	-	-	-	aac(6')-Iy;parC[57:T-S]
211754	SRR7292940	2016	Bangladesh		Salmonella Paratyphi A	11	129	-	-	-	aac(6')-Iy	gyrA[83:S-F];parC[57:T-S]	-	-	-	-	-	-	-	aac(6')-Iy;gyrA[83:S-F];parC[57:T-S]
225081	SRR7350735	2016	Bangladesh		Salmonella Paratyphi A	11	129	-	-	-	aac(6')-Iy	gyrA[83:S-F];parC[57:T-S]	-	-	-	-	-	-	-	aac(6')-Iy;gyrA[83:S-F];parC[57:T-S]
636361	SRR8186068	2018	Bangladesh		Salmonella Paratyphi A	11	85	-	-	-	aac(6')-Iy	gyrA[83:S-Y];parC[57:T-S]	-	-	-	-	-	-	-	aac(6')-Iy;gyrA[83:S-Y];parC[57:T-S]
561026	SRR8492299	2018	N		Salmonella Paratyphi A	11	85	-	-	-	aac(6')-Iy	parC[57:T-S]	-	-	-	-	-	-	-	aac(6')-Iy;parC[57:T-S]
648602	SRR8281173	2018	Pakistan		Salmonella Paratyphi A	11	85	-	-	-	aac(6')-Iy	gyrA[83:S-Y];parC[57:T-S]	-	-	-	-	-	-	-	aac(6')-Iy;gyrA[83:S-Y];parC[57:T-S]
280330	SRR5989301	2016	Unknown		Salmonella Paratyphi A	11	85	-	-	-	aac(6')-Iy	gyrA[83:S-F];parC[57:T-S]	-	-	-	-	-	-	-	aac(6')-Iy;gyrA[83:S-F];parC[57:T-S]
364550	SRR5583946	2017	Pakistan		Salmonella Paratyphi A	11	129	-	-	-	aac(6')-Iy	gyrA[83:S-Y];parC[57:T-S]	-	-	-	-	-	-	-	aac(6')-Iy;gyrA[83:S-Y];parC[57:T-S]
432798	SRR8528435	2017	Pakistan		Salmonella Paratyphi A	11	85	-	-	-	aac(6')-Iy	gyrA[83:S-F];parC[57:T-S]	-	-	-	-	-	-	-	aac(6')-Iy;gyrA[83:S-F];parC[57:T-S]
755715	SRR9273950	2019	Pakistan		Salmonella Paratyphi A	11	85	-	-	-	aac(6')-Iy	gyrA[83:S-F];parC[57:T-S]	-	-	-	-	-	-	-	aac(6')-Iy;gyrA[83:S-F];parC[57:T-S]
759405	SRR9322974	2019	Pakistan		Salmonella Paratyphi A	11	85	-	-	-	aac(6')-Iy	gyrA[83:S-F];parC[57:T-S]	-	-	-	-	-	-	-	aac(6')-Iy;gyrA[83:S-F];parC[57:T-S]
814333	SRR10228805	2019	Pakistan		Salmonella Paratyphi A	11	85	-	-	-	aac(6')-Iy	gyrA[83:S-Y];parC[57:T-S]	-	-	-	-	-	-	-	aac(6')-Iy;gyrA[83:S-Y];parC[57:T-S]
550843	SRR7310358	2018	India, Indonesia		Salmonella Paratyphi A	11	85	-	-	-	aac(6')-Iy	gyrA[83:S-F];parC[57:T-S]	-	-	-	-	-	-	-	aac(6')-Iy;gyrA[83:S-F];parC[57:T-S]
553855	SRR7367583	2018	India, Indonesia	1	Salmonella Paratyphi A	11	85	-	-	-	aac(6')-Iy	gyrA[83:S-F];parC[57:T-S]	-	-	-	-	-	-	-	aac(6')-Iy;gyrA[83:S-F];parC[57:T-S]
203638	SRR7416121	2016	Myanmar		Salmonella Paratyphi A	11	85	-	-	-	aac(6')-Iy	gyrA[83:S-F];parC[57:T-S]	-	-	-	-	-	-	-	aac(6')-Iy;gyrA[83:S-F];parC[57:T-S]
543901	SRR8499061	2018	India		Salmonella Paratyphi A	11	129	-	-	-	aac(6')-Iy	gyrA[83:S-F];parC[57:T-S]	-	-	-	-	-	-	-	aac(6')-Iy;gyrA[83:S-F];parC[57:T-S]
662784	SRR8419401	2019	India		Salmonella Paratyphi A	11	85	-	-	-	aac(6')-Iy	gyrA[83:S-Y];parC[57:T-S]	-	-	-	-	-	-	-	aac(6')-Iy;gyrA[83:S-Y];parC[57:T-S]
663129	SRR8429912	2019	India	1	Salmonella Paratyphi A	11	85	-	-	-	aac(6')-Iy	gyrA[83:S-Y];parC[57:T-S]	-	-	-	-	-	-	-	aac(6')-Iy;gyrA[83:S-Y];parC[57:T-S]
298760	SRR7350766	2016	Pakistan		Salmonella Paratyphi A	11	85	-	-	-	aac(6')-Iy	gyrA[83:S-F];parC[57:T-S]	-	-	-	-	-	-	-	aac(6')-Iy;gyrA[83:S-F];parC[57:T-S]
265843	SRR5983003	2016	Pakistan		Salmonella Paratyphi A	11	85	-	-	-	aac(6')-Iy	gyrA[83:S-F];parC[57:T-S]	-	-	-	-	-	-	-	aac(6')-Iy;gyrA[83:S-F];parC[57:T-S]
814950	SRR10235815	2019	Pakistan		Salmonella Paratyphi A	11	85	-	-	-	aac(6')-Iy	gyrA[83:S-F];parC[57:T-S]	-	-	-	-	-	-	-	aac(6')-Iy;gyrA[83:S-F];parC[57:T-S]
831373	SRR10386803	2019	Pakistan		Salmonella Paratyphi A	11	85	-	-	-	aac(6')-Iy	gyrA[83:S-F];parC[57:T-S]	-	-	-	-	-	-	-	aac(6')-Iy;gyrA[83:S-F];parC[57:T-S]
421193	SRR7402368	2017	Pakistan		Salmonella Paratyphi A	11	85	-	-	-	aac(6')-Iy	gyrA[83:S-F];parC[57:T-S]	-	-	-	-	-	-	-	aac(6')-Iy;gyrA[83:S-F];parC[57:T-S]
432280	SRR7349201	2017	Unknown	1	Salmonella Paratyphi A	11	85	-	-	-	aac(6')-Iy	gyrA[83:S-F];parC[57:T-S]	-	-	-	-	-	-	-	aac(6')-Iy;gyrA[83:S-F];parC[57:T-S]
278138	SRR5985807	2016	Bangladesh		Salmonella Paratyphi A	11	85	-	-	-	aac(6')-Iy	gyrA[83:S-Y];parC[57:T-S]	-	-	-	-	-	-	-	aac(6')-Iy;gyrA[83:S-Y];parC[57:T-S]
211755	SRR7369101	2016	Bangladesh		Salmonella Paratyphi A	11	129	-	-	-	aac(6')-Iy	gyrA[83:S-F];parC[57:T-S]	-	-	-	-	-	-	-	aac(6')-Iy;gyrA[83:S-F];parC[57:T-S]
647435	SRR8492490	2018	Bangladesh		Salmonella Paratyphi A	11	85	-	-	-	aac(6')-Iy	gyrA[83:S-F];parC[57:T-S]	-	-	-	-	-	-	-	aac(6')-Iy;gyrA[83:S-F];parC[57:T-S]
816254	SRR10236711	2019	Bangladesh		Salmonella Paratyphi A	11	85	-	-	-	aac(6')-Iy	gyrA[83:S-F];parC[57:T-S]	-	-	-	-	-	-	-	aac(6')-Iy;gyrA[83:S-F];parC[57:T-S]
741696	SRR9088905	2019	Bangladesh		Salmonella Paratyphi A	11	85	-	-	-	aac(6')-Iy	gyrA[83:S-F];parC[57:T-S]	-	-	-	-	-	-	-	aac(6')-Iy;gyrA[83:S-F];parC[57:T-S]
436942	SRR7237478	2017	Pakistan		Salmonella Paratyphi A	11	129	-	-	-	aac(6')-Iy	gyrA[83:S-Y];parC[57:T-S]	-	-	-	-	-	-	-	aac(6')-Iy;gyrA[83:S-Y];parC[57:T-S]
621390	SRR8098368	2018	India		Salmonella Paratyphi A	11	85	-	-	-	aac(6')-Iy	gyrA[83:S-Y];parC[57:T-S]	-	-	-	-	-	-	-	aac(6')-Iy;gyrA[83:S-Y];parC[57:T-S]
565408	SRR7495794	2018	India		Salmonella Paratyphi A	11	129	-	-	-	aac(6')-Iy	gyrA[83:S-F];parC[57:T-S]	-	-	-	-	-	-	-	aac(6')-Iy;gyrA[83:S-F];parC[57:T-S]
680090	SRR8548650	2019	India		Salmonella Paratyphi A	11	85	-	-	-	aac(6')-Iy	gyrA[83:S-Y];parC[57:T-S]	-	-	-	-	-	-	-	aac(6')-Iy;gyrA[83:S-Y];parC[57:T-S]
613692	SRR7997050	2018	India		Salmonella Paratyphi A	11	129	-	-	-	aac(6')-Iy	gyrA[83:S-F];parC[57:T-S]	-	-	-	-	-	-	-	aac(6')-Iy;gyrA[83:S-F];parC[57:T-S]
480716	SRR7351534	2018	Pakistan		Salmonella Paratyphi A	11	129	-	-	-	aac(6')-Iy	gyrA[83:S-F];parC[57:T-S]	-	-	-	-	-	-	-	aac(6')-Iy;gyrA[83:S-F];parC[57:T-S]
352781	SRR5583237	2017	India, Nepal		Salmonella Paratyphi A	11	85	-	-	-	aac(6')-Iy	gyrA[83:S-F];parC[57:T-S]	-	-	-	-	-	-	-	aac(6')-Iy;gyrA[83:S-F];parC[57:T-S]
712530	SRR8820145	2019	India		Salmonella Paratyphi A	11	129	-	-	-	aac(6')-Iy	gyrA[83:S-F];parC[57:T-S]	-	-	-	-	-	-	-	aac(6')-Iy;gyrA[83:S-F];parC[57:T-S]
800600	SRR10096415	2019	Pakistan		Salmonella Paratyphi A	11	129	-	-	-	aac(6')-Iy	gyrA[83:S-F];parC[57:T-S]	-	-	-	-	-	-	-	aac(6')-Iy;gyrA[83:S-F];parC[57:T-S]
396020	SRR7351526	2017	Pakistan		Salmonella Paratyphi A	11	129	-	-	-	aac(6')-Iy	gyrA[83:S-Y];parC[57:T-S]	-	-	-	-	-	-	-	aac(6')-Iy;gyrA[83:S-Y];parC[57:T-S]
285915	SRR5193655	2016	India		Salmonella Paratyphi A	11	85	-	-	-	aac(6')-Iy	gyrA[83:S-F];parC[57:T-S]	-	-	-	-	-	-	-	aac(6')-Iy;gyrA[83:S-F];parC[57:T-S]
285898	SRR5985817	2016	India	1	Salmonella Paratyphi A	11	85	-	-	-	aac(6')-Iy	gyrA[83:S-F];parC[57:T-S]	-	-	-	-	-	-	-	aac(6')-Iy;gyrA[83:S-F];parC[57:T-S]
322523	SRR8650354	2016	India		Salmonella Paratyphi A	11	129	-	-	-	aac(6')-Iy	gyrA[83:S-F];parC[57:T-S]	-	-	-	-	-	-	-	aac(6')-Iy;gyrA[83:S-F];parC[57:T-S]
670168	SRR8474063	2019	India		Salmonella Paratyphi A	11	85	-	-	-	aac(6')-Iy	gyrA[83:S-Y];parC[57:T-S]	-	-	-	-	-	-	-	aac(6')-Iy;gyrA[83:S-Y];parC[57:T-S]
319674	SRR5983008	2016	India		Salmonella Paratyphi A	11	85	-	-	-	aac(6')-Iy	gyrA[83:S-F];parC[57:T-S]	-	-	-	-	-	-	-	aac(6')-Iy;gyrA[83:S-F];parC[57:T-S]
355059	SRR5982994	2017	India		Salmonella Paratyphi A	11	129	-	-	-	aac(6')-Iy	gyrA[83:S-F];parC[57:T-S]	-	-	-	-	-	-	-	aac(6')-Iy;gyrA[83:S-F];parC[57:T-S]
253876	SRR5990027	2016	India		Salmonella Paratyphi A	11	85	-	-	-	aac(6')-Iy	gyrA[83:S-F];parC[57:T-S]	-	-	-	-	-	-	-	aac(6')-Iy;gyrA[83:S-F];parC[57:T-S]
484661	SRR8524483	2018	India		Salmonella Paratyphi A	11	85	-	-	-	aac(6')-Iy	gyrA[83:S-F];parC[57:T-S]	-	-	-	-	-	-	-	aac(6')-Iy;gyrA[83:S-F];parC[57:T-S]
751534	SRR9274144	2019	India		Salmonella Paratyphi A	11	85	-	-	-	aac(6')-Iy	gyrA[83:S-Y];parC[57:T-S]	-	-	-	-	-	-	-	aac(6')-Iy;gyrA[83:S-Y];parC[57:T-S]
299903	SRR7209530	2016	India		Salmonella Paratyphi A	11	129	-	-	-	aac(6')-Iy	gyrA[83:S-F];parC[57:T-S]	-	-	-	-	-	-	-	aac(6')-Iy;gyrA[83:S-F];parC[57:T-S]
307492	SRR7528147	2016	Pakistan		Salmonella Paratyphi A	11	85	-	-	-	aac(6')-Iy	gyrA[87:D-G];parC[57:T-S]	-	-	-	-	-	-	-	aac(6')-Iy;gyrA[87:D-G];parC[57:T-S]
785908	SRR9944995	2019	India		Salmonella Paratyphi A	11	85	-	-	-	aac(6')-Iy	gyrA[83:S-F];parC[57:T-S]	-	-	-	-	-	-	-	aac(6')-Iy;gyrA[83:S-F];parC[57:T-S]
689068	SRR8637704	2019	India		Salmonella Paratyphi A	11	85	-	-	-	aac(6')-Iy	gyrA[83:S-F];parC[57:T-S]	-	-	-	-	-	-	-	aac(6')-Iy;gyrA[83:S-F];parC[57:T-S]
533988	SRR7298817	2018	India		Salmonella Paratyphi A	11	85	-	-	-	aac(6')-Iy	gyrA[83:S-F];parC[57:T-S]	-	-	-	-	-	-	-	aac(6')-Iy;gyrA[83:S-F];parC[57:T-S]
203639	SRR7292761	2016	Pakistan		Salmonella Paratyphi A	11	129	-	-	-	aac(6')-Iy	gyrA[83:S-Y];parC[57:T-S]	-	-	-	-	-	-	-	aac(6')-Iy;gyrA[83:S-Y];parC[57:T-S]
539101	SRR8503961	2018	India		Salmonella Paratyphi A	11	85	-	-	-	aac(6')-Iy	gyrA[83:S-F];parC[57:T-S]	-	-	-	-	-	-	-	aac(6')-Iy;gyrA[83:S-F];parC[57:T-S]
214580	SRR8703600	2016	India		Salmonella Paratyphi A	11	85	-	-	-	aac(6')-Iy	gyrA[83:S-F];parC[57:T-S]	-	-	-	-	-	-	-	aac(6')-Iy;gyrA[83:S-F];parC[57:T-S]
248625	SRR5985815	2016	India		Salmonella Paratyphi A	11	129	-	-	-	aac(6')-Iy	gyrA[83:S-F];parC[57:T-S]	-	-	-	-	-	-	-	aac(6')-Iy;gyrA[83:S-F];parC[57:T-S]
260017	SRR5985837	2016	India	1	Salmonella Paratyphi A	11	129	-	-	-	aac(6')-Iy	gyrA[83:S-F];parC[57:T-S]	-	-	-	-	-	-	-	aac(6')-Iy;gyrA[83:S-F];parC[57:T-S]
478549	SRR7251121	2018	India		Salmonella Paratyphi A	11	85	-	-	-	aac(6')-Iy	gyrA[83:S-F];parC[57:T-S]	-	-	-	-	-	-	-	aac(6')-Iy;gyrA[83:S-F];parC[57:T-S]
480739	SRR8514532	2018	India	1	Salmonella Paratyphi A	11	85	-	-	-	aac(6')-Iy	gyrA[83:S-F];parC[57:T-S]	-	-	-	-	-	-	-	aac(6')-Iy;gyrA[83:S-F];parC[57:T-S]
241816	SRR5974895	2016	India		Salmonella Paratyphi A	11	85	-	-	-	aac(6')-Iy	gyrA[83:S-F];parC[57:T-S]	-	-	-	-	-	-	-	aac(6')-Iy;gyrA[83:S-F];parC[57:T-S]
505996	SRR7417354	2018	India		Salmonella Paratyphi A	11	85	-	-	-	aac(6')-Iy	gyrA[83:S-Y];parC[57:T-S]	-	-	-	-	-	-	-	aac(6')-Iy;gyrA[83:S-Y];parC[57:T-S]
358439	SRR5583875	2017	India		Salmonella Paratyphi A	11	129	-	-	-	aac(6')-Iy	gyrA[83:S-F];parC[57:T-S]	-	-	-	-	-	-	-	aac(6')-Iy;gyrA[83:S-F];parC[57:T-S]
248626	SRR5985833	2016	India		Salmonella Paratyphi A	11	85	-	-	-	aac(6')-Iy	gyrA[83:S-F];parC[57:T-S]	-	-	-	-	-	-	-	aac(6')-Iy;gyrA[83:S-F];parC[57:T-S]
370901	SRR5949968	2017	India		Salmonella Paratyphi A	11	129	-	-	-	aac(6')-Iy	gyrA[83:S-F];parC[57:T-S]	-	-	-	-	-	-	-	aac(6')-Iy;gyrA[83:S-F];parC[57:T-S]
759407	SRR9322964	2019	India		Salmonella Paratyphi A	11	85	-	-	-	aac(6')-Iy	gyrA[83:S-F];parC[57:T-S]	-	-	-	-	-	-	-	aac(6')-Iy;gyrA[83:S-F];parC[57:T-S]
854183	SRR10689493	2019	India		Salmonella Paratyphi A	11	129	-	-	-	aac(6')-Iy	gyrA[83:S-F];parC[57:T-S]	-	-	-	-	-	-	-	aac(6')-Iy;gyrA[83:S-F];parC[57:T-S]
300760	SRR7251110	2016	India		Salmonella Paratyphi A	11	129	-	-	-	aac(6')-Iy	gyrA[83:S-F];parC[57:T-S]	-	-	-	-	-	-	-	aac(6')-Iy;gyrA[83:S-F];parC[57:T-S]
545290	SRR7417204	2018	India		Salmonella Paratyphi A	11	85	-	-	-	aac(6')-Iy	gyrA[83:S-F];parC[57:T-S]	-	-	-	-	-	-	-	aac(6')-Iy;gyrA[83:S-F];parC[57:T-S]
342547	SRR5583858	2017	India		Salmonella Paratyphi A	11	129	-	-	-	aac(6')-Iy	gyrA[83:S-F];parC[57:T-S]	-	-	-	-	-	-	-	aac(6')-Iy;gyrA[83:S-F];parC[57:T-S]
465560	SRR8523798	2018	India		Salmonella Paratyphi A	11	129	-	-	-	aac(6')-Iy	gyrA[83:S-F];parC[57:T-S]	-	-	-	-	-	-	-	aac(6')-Iy;gyrA[83:S-F];parC[57:T-S]
465562	SRR7251577	2018	India	1	Salmonella Paratyphi A	11	129	-	-	-	aac(6')-Iy	gyrA[83:S-F];parC[57:T-S]	-	-	-	-	-	-	-	aac(6')-Iy;gyrA[83:S-F];parC[57:T-S]
340178	SRR5957756	2017	India		Salmonella Paratyphi A	11	85	-	-	-	aac(6')-Iy	gyrA[83:S-Y];parC[57:T-S]	-	-	-	-	-	-	-	aac(6')-Iy;gyrA[83:S-Y];parC[57:T-S]
417361	SRR7236728	2017	Indonesia		Salmonella Paratyphi A	11	129	-	-	-	aac(6')-Iy	gyrA[83:S-F];parC[57:T-S]	-	-	-	-	-	-	-	aac(6')-Iy;gyrA[83:S-F];parC[57:T-S]
419135	SRR7427021	2017	Indonesia	1	Salmonella Paratyphi A	11	129	-	-	-	aac(6')-Iy	gyrA[83:S-F];parC[57:T-S]	-	-	-	-	-	-	-	aac(6')-Iy;gyrA[83:S-F];parC[57:T-S]
440915	SRR8272607	2017	Bangladesh		Salmonella Paratyphi A	11	129	-	CTX-M-15;TEM-191-p*	-	aac(6')-Iy	gyrA[83:S-F];parC[57:T-S]	-	-	-	-	-	-	-	CTX-M-15;TEM-191;aac(6')-Iy;gyrA[83:S-F];parC[57:T-S]
835391	SRR10425134	2019	Pakistan		Salmonella Paratyphi A	11	129	-	-	-	aac(6')-Iy	gyrA[83:S-Y];parC[57:T-S]	-	-	-	-	-	-	-	aac(6')-Iy;gyrA[83:S-Y];parC[57:T-S]
615536	SRR8131531	2018	Bangladesh		Salmonella Paratyphi A	11	85	-	-	-	aac(6')-Iy	gyrA[83:S-Y];parC[57:T-S]	-	-	-	-	-	-	-	aac(6')-Iy;gyrA[83:S-Y];parC[57:T-S]
613021	SRR7962325	2018	Pakistan		Salmonella Paratyphi A	11	85	-	-	-	aac(6')-Iy	gyrA[83:S-F];parC[57:T-S]	-	-	-	-	-	-	-	aac(6')-Iy;gyrA[83:S-F];parC[57:T-S]
245498	SRR5985854	2016	Pakistan		Salmonella Paratyphi A	11	129	-	-	-	aac(6')-Iy	gyrA[83:S-F];parC[57:T-S]	-	-	-	-	-	-	-	aac(6')-Iy;gyrA[83:S-F];parC[57:T-S]
818981	SRR10269753	2019	Pakistan		Salmonella Paratyphi A	11	129	-	-	-	aac(6')-Iy	gyrA[83:S-F];parC[57:T-S]	-	-	-	-	-	-	-	aac(6')-Iy;gyrA[83:S-F];parC[57:T-S]
479470	SRR7516738	2018	Pakistan		Salmonella Paratyphi A	11	129	-	-	-	aac(6')-Iy	gyrA[83:S-Y];parC[57:T-S]	-	-	-	-	-	-	-	aac(6')-Iy;gyrA[83:S-Y];parC[57:T-S]
723637	SRR8893157	2019	Pakistan		Salmonella Paratyphi A	11	85	-	-	-	aac(6')-Iy	gyrA[83:S-F];parC[57:T-S]	-	-	-	-	-	-	-	aac(6')-Iy;gyrA[83:S-F];parC[57:T-S]
593597	SRR8307292	2018	India		Salmonella Paratyphi A	11	85	-	-	-	aac(6')-Iy	gyrA[83:S-F];parC[57:T-S]	-	-	-	-	-	-	-	aac(6')-Iy;gyrA[83:S-F];parC[57:T-S]
296821	SRR7090708	2016	India		Salmonella Paratyphi A	11	129	-	-	-	aac(6')-Iy	gyrA[83:S-F];parC[57:T-S]	-	-	-	-	-	-	-	aac(6')-Iy;gyrA[83:S-F];parC[57:T-S]
808812	SRR10229789	2019	Pakistan		Salmonella Paratyphi A	11	129	-	-	-	aac(6')-Iy	gyrA[83:S-Y];parC[57:T-S]	-	-	-	-	-	-	-	aac(6')-Iy;gyrA[83:S-Y];parC[57:T-S]
416246	SRR7415000	2017	Pakistan		Salmonella Paratyphi A	11	85	-	-	-	aac(6')-Iy	gyrA[83:S-F];parC[57:T-S]	-	-	-	-	-	-	-	aac(6')-Iy;gyrA[83:S-F];parC[57:T-S]
745296	SRR9261354	2019	Pakistan		Salmonella Paratyphi A	11	85	-	-	-	aac(6')-Iy	gyrA[83:S-F];parC[57:T-S]	-	-	-	-	-	-	-	aac(6')-Iy;gyrA[83:S-F];parC[57:T-S]
435515	SRR7910403	2017	Pakistan		Salmonella Paratyphi A	11	85	-	-	-	aac(6')-Iy	gyrA[83:S-F];parC[57:T-S]	-	-	-	-	-	-	-	aac(6')-Iy;gyrA[83:S-F];parC[57:T-S]
432283	SRR7417242	2017	Pakistan	1	Salmonella Paratyphi A	11	85	-	-	-	aac(6')-Iy	gyrA[83:S-F];parC[57:T-S]	-	-	-	-	-	-	-	aac(6')-Iy;gyrA[83:S-F];parC[57:T-S]
628082	SRR8117041	2018	Pakistan		Salmonella Paratyphi A	11	129	-	-	-	aac(6')-Iy	gyrA[83:S-Y];parC[57:T-S]	-	-	-	-	-	-	-	aac(6')-Iy;gyrA[83:S-Y];parC[57:T-S]
808820	SRR10236701	2019	Bangladesh		Salmonella Paratyphi A	11	129	-	-	-	aac(6')-Iy	gyrA[83:S-F];parC[57:T-S]	-	-	-	-	-	-	-	aac(6')-Iy;gyrA[83:S-F];parC[57:T-S]
306605	SRR5949969	2016	Bangladesh		Salmonella Paratyphi A	11	129	-	-	-	aac(6')-Iy	gyrA[83:S-F];parC[57:T-S]	-	-	-	-	-	-	-	aac(6')-Iy;gyrA[83:S-F];parC[57:T-S]
846510	SRR10561170	2019	Bangladesh		Salmonella Paratyphi A	11	85	-	-	-	aac(6')-Iy	gyrA[83:S-F];parC[57:T-S]	-	-	-	-	-	-	-	aac(6')-Iy;gyrA[83:S-F];parC[57:T-S]
850055	SRR10593980	2019	Bangladesh	1	Salmonella Paratyphi A	11	85	-	-	-	aac(6')-Iy	gyrA[83:S-F];parC[57:T-S]	-	-	-	-	-	-	-	aac(6')-Iy;gyrA[83:S-F];parC[57:T-S]
513493	SRR7351519	2018	India		Salmonella Paratyphi A	11	85	-	-	-	aac(6')-Iy	gyrA[83:S-F];parC[57:T-S]	-	-	-	-	-	-	-	aac(6')-Iy;gyrA[83:S-F];parC[57:T-S]
699250	SRR8717113	2019	Pakistan		Salmonella Paratyphi A	11	129	-	-	-	aac(6')-Iy	gyrA[83:S-Y];parC[57:T-S]	-	-	-	-	-	-	-	aac(6')-Iy;gyrA[83:S-Y];parC[57:T-S]
457310	SRR7480425	2017	Pakistan		Salmonella Paratyphi A	11	129	-	-	-	aac(6')-Iy	gyrA[83:S-Y];parC[57:T-S]	-	-	-	-	-	-	-	aac(6')-Iy;gyrA[83:S-Y];parC[57:T-S]
457311	SRR7516677	2017	Unknown	1	Salmonella Paratyphi A	11	129	-	-	-	aac(6')-Iy	gyrA[83:S-Y];parC[57:T-S]	-	-	-	-	-	-	-	aac(6')-Iy;gyrA[83:S-Y];parC[57:T-S]
710546	SRR8797033	2019	India		Salmonella Paratyphi A	11	129	-	-	-	aac(6')-Iy	gyrA[83:S-F];parC[57:T-S]	-	-	-	-	-	-	-	aac(6')-Iy;gyrA[83:S-F];parC[57:T-S]
421657	SRR8554072	2017	India		Salmonella Paratyphi A	11	129	-	-	-	aac(6')-Iy	gyrA[83:S-F];parC[57:T-S]	-	-	-	-	-	-	-	aac(6')-Iy;gyrA[83:S-F];parC[57:T-S]
834285	SRR10420508	2019	Pakistan		Salmonella Paratyphi A	11	85	-	-	-	aac(6')-Iy	gyrA[83:S-F];parC[57:T-S]	-	-	-	-	-	-	-	aac(6')-Iy;gyrA[83:S-F];parC[57:T-S]
787254	SRR9961994	2019	Pakistan		Salmonella Paratyphi A	11	85	-	-	-	aac(6')-Iy	gyrA[83:S-F];parC[57:T-S]	-	-	-	-	-	-	-	aac(6')-Iy;gyrA[83:S-F];parC[57:T-S]
742443	SRR9273861	2019	India		Salmonella Paratyphi A	11	85	-	-	-	aac(6')-Iy	gyrA[83:S-Y];parC[57:T-S]	-	-	-	-	-	-	-	aac(6')-Iy;gyrA[83:S-Y];parC[57:T-S]
735589	SRR9050572	2019	India		Salmonella Paratyphi A	11	85	-	-	-	aac(6')-Iy	gyrA[83:S-Y];parC[57:T-S]	-	-	-	-	-	-	-	aac(6')-Iy;gyrA[83:S-Y];parC[57:T-S]
531276	SRR7369119	2018	India		Salmonella Paratyphi A	11	85	-	-	-	aac(6')-Iy	gyrA[83:S-Y];parC[57:T-S]	-	-	-	-	-	-	-	aac(6')-Iy;gyrA[83:S-Y];parC[57:T-S]
247241	SRR5983011	2016	India		Salmonella Paratyphi A	11	85	-	-	-	aac(6')-Iy	gyrA[83:S-Y];parC[57:T-S]	-	-	-	-	-	-	-	aac(6')-Iy;gyrA[83:S-Y];parC[57:T-S]
340247	SRR7292688	2017	India		Salmonella Paratyphi A	11	85	-	-	-	aac(6')-Iy	gyrA[83:S-Y];parC[57:T-S]	-	-	-	-	-	-	-	aac(6')-Iy;gyrA[83:S-Y];parC[57:T-S]
246170	SRR5985811	2016	Indonesia		Salmonella Paratyphi A	11	129	-	-	-	aac(6')-Iy	parC[57:T-S]	-	-	-	-	-	-	-	aac(6')-Iy;parC[57:T-S]
454902	SRR7456860	2017	India		Salmonella Paratyphi A	11	85	-	-	-	aac(6')-Iy	gyrA[83:S-Y];parC[57:T-S]	-	-	-	-	-	-	-	aac(6')-Iy;gyrA[83:S-Y];parC[57:T-S]
215097	SRR7408367	2016	India		Salmonella Paratyphi A	11	129	-	-	-	aac(6')-Iy	gyrA[83:S-F];parC[57:T-S]	-	-	-	-	-	-	-	aac(6')-Iy;gyrA[83:S-F];parC[57:T-S]
349295	SRR5632776	2017	India, Indonesia, Philippines, Sri Lanka, Vietnam		Salmonella Paratyphi A	11	85	-	-	-	aac(6')-Iy	gyrA[83:S-F];parC[57:T-S]	-	-	-	-	-	-	-	aac(6')-Iy;gyrA[83:S-F];parC[57:T-S]
350679	SRR5583130	2017	American Samoa	1	Salmonella Paratyphi A	11	85	-	-	-	aac(6')-Iy	gyrA[83:S-F];parC[57:T-S]	-	-	-	-	-	-	-	aac(6')-Iy;gyrA[83:S-F];parC[57:T-S]
572035	SRR7879612	2018	Myanmar		Salmonella Paratyphi A	11	85	-	-	-	aac(6')-Iy	gyrA[83:S-F];parC[57:T-S]	-	-	-	-	-	-	-	aac(6')-Iy;gyrA[83:S-F];parC[57:T-S]
457312	SRR7842452	2017	Cambodia, Vietnam		Salmonella Paratyphi A	11	85	-	-	-	aac(6')-Iy	gyrA[83:S-F];parC[57:T-S]	-	-	-	-	-	-	-	aac(6')-Iy;gyrA[83:S-F];parC[57:T-S]
461218	SRR8523865	2017	Unknown	1	Salmonella Paratyphi A	11	85	-	-	-	aac(6')-Iy	gyrA[83:S-F];parC[57:T-S]	-	-	-	-	-	-	-	aac(6')-Iy;gyrA[83:S-F];parC[57:T-S]
462593	SRR8526031	2018	Unknown	1	Salmonella Paratyphi A	11	85	-	-	-	aac(6')-Iy	gyrA[83:S-F];parC[57:T-S]	-	-	-	-	-	-	-	aac(6')-Iy;gyrA[83:S-F];parC[57:T-S]
745299	SRR9261516	2019	Cambodia		Salmonella Paratyphi A	11	85	-	-	-	aac(6')-Iy	gyrA[83:S-F];parC[57:T-S]	-	-	-	-	-	-	-	aac(6')-Iy;gyrA[83:S-F];parC[57:T-S]
285840	SRR5989246	2016	Ghana		Salmonella Paratyphi A	11	85	-	-	-	-	parC[57:T-S]	-	-	-	-	-	-	-	parC[57:T-S]
527485	SRR8503981	2018	N		Salmonella Paratyphi A	11	85	-	-	-	aac(6')-Iy	gyrA[83:S-Y];parC[57:T-S]	-	-	-	-	-	-	-	aac(6')-Iy;gyrA[83:S-Y];parC[57:T-S]
820073	SRR10270645	2019	Pakistan		Salmonella Paratyphi A	11	85	-	-	-	aac(6')-Iy	gyrA[83:S-Y];parC[57:T-S]	-	-	-	-	-	-	-	aac(6')-Iy;gyrA[83:S-Y];parC[57:T-S]
302925	SRR7427067	2016	Pakistan		Salmonella Paratyphi A	11	85	-	-	-	aac(6')-Iy	gyrA[83:S-F];parC[57:T-S]	-	-	-	-	-	-	-	aac(6')-Iy;gyrA[83:S-F];parC[57:T-S]
798439	SRR10068143	2019	Pakistan		Salmonella Paratyphi A	11	129	-	-	-	aac(6')-Iy	gyrA[83:S-Y];parC[57:T-S]	-	-	-	-	-	-	-	aac(6')-Iy;gyrA[83:S-Y];parC[57:T-S]
440108	SRR7879347	2017	Pakistan		Salmonella Paratyphi A	11	129	-	-	-	aac(6')-Iy	gyrA[83:S-F];parC[57:T-S]	-	-	-	-	-	-	-	aac(6')-Iy;gyrA[83:S-F];parC[57:T-S]
862941	SRR10806441	2019	Pakistan		Salmonella Paratyphi A	11	129	-	-	-	aac(6')-Iy	gyrA[83:S-Y];parC[57:T-S]	-	-	-	-	-	-	-	aac(6')-Iy;gyrA[83:S-Y];parC[57:T-S]
242389	SRR5974896	2016	India		Salmonella Paratyphi A	11	85	-	-	-	aac(6')-Iy	gyrA[83:S-F];parC[57:T-S]	-	-	-	-	-	-	-	aac(6')-Iy;gyrA[83:S-F];parC[57:T-S]
763573	SRR9595217	2019	India		Salmonella Paratyphi A	11	85	-	-	-	aac(6')-Iy	gyrA[83:S-F];parC[57:T-S]	-	-	-	-	-	-	-	aac(6')-Iy;gyrA[83:S-F];parC[57:T-S]
253389	SRR5985813	2016	Pakistan		Salmonella Paratyphi A	11	85	-	-	-	aac(6')-Iy	gyrA[83:S-F];parC[57:T-S]	-	-	-	-	-	-	-	aac(6')-Iy;gyrA[83:S-F];parC[57:T-S]
253391	SRR5985855	2016	Pakistan	1	Salmonella Paratyphi A	11	85	-	-	-	aac(6')-Iy	gyrA[83:S-F];parC[57:T-S]	-	-	-	-	-	-	-	aac(6')-Iy;gyrA[83:S-F];parC[57:T-S]
495817	SRR7204558	2018	Pakistan		Salmonella Paratyphi A	11	85	-	-	-	aac(6')-Iy	gyrA[83:S-F];parC[57:T-S]	-	-	-	-	-	-	-	aac(6')-Iy;gyrA[83:S-F];parC[57:T-S]
611429	SRR7997113	2018	Pakistan		Salmonella Paratyphi A	11	129	-	-	-	aac(6')-Iy	gyrA[83:S-F];parC[57:T-S]	-	-	-	-	-	-	-	aac(6')-Iy;gyrA[83:S-F];parC[57:T-S]
508312	SRR7458206	2018	India		Salmonella Paratyphi A	11	85	-	-	-	aac(6')-Iy	gyrA[83:S-Y];parC[57:T-S]	-	-	-	-	-	-	-	aac(6')-Iy;gyrA[83:S-Y];parC[57:T-S]
824392	SRR10313745	2019	India		Salmonella Paratyphi A	11	129	-	-	-	aac(6')-Iy	gyrA[83:S-F];parC[57:T-S]	-	-	-	-	-	-	-	aac(6')-Iy;gyrA[83:S-F];parC[57:T-S]
259408	SRR5974899	2016	India, Nepal		Salmonella Paratyphi A	11	85	-	-	-	aac(6')-Iy	parC[57:T-S]	-	-	-	-	-	-	-	aac(6')-Iy;parC[57:T-S]
205587	SRR7911396	2016	Pakistan		Salmonella Paratyphi A	11	1939	-	-	-	aac(6')-Iy	gyrA[83:S-F;87:D-G];parC[57:T-S]	-	-	-	-	-	-	-	aac(6')-Iy;gyrA[83:S-F;87:D-G];parC[57:T-S]
320180	SRR8661039	2016	India		Salmonella Paratyphi A	11	85	-	-	-	aac(6')-Iy	gyrA[83:S-F];parC[57:T-S]	-	-	-	-	-	-	-	aac(6')-Iy;gyrA[83:S-F];parC[57:T-S]
377308	SRR8585037	2017	Bangladesh		Salmonella Paratyphi A	11	129	-	-	-	aac(6')-Iy	gyrA[83:S-F];parC[57:T-S]	-	-	-	-	-	-	-	aac(6')-Iy;gyrA[83:S-F];parC[57:T-S]
743206	SRR9261064	2019	Pakistan		Salmonella Paratyphi A	11	129	-	-	-	aac(6')-Iy	gyrA[83:S-F];parC[57:T-S]	-	-	-	-	-	-	-	aac(6')-Iy;gyrA[83:S-F];parC[57:T-S]
370628	SRR7533439	2017	India		Salmonella Paratyphi A	11	129	-	-	-	aac(6')-Iy	gyrA[83:S-F];parC[57:T-S]	-	-	-	-	-	-	-	aac(6')-Iy;gyrA[83:S-F];parC[57:T-S]
306593	SRR8667399	2016	Pakistan		Salmonella Paratyphi A	11	85	-	-	-	aac(6')-Iy	gyrA[83:S-F];parC[57:T-S]	-	-	-	-	-	-	-	aac(6')-Iy;gyrA[83:S-F];parC[57:T-S]
211174	SRR8717169	2016	Pakistan		Salmonella Paratyphi A	11	85	-	-	-	aac(6')-Iy	gyrA[83:S-F];parC[57:T-S]	-	-	-	-	-	-	-	aac(6')-Iy;gyrA[83:S-F];parC[57:T-S]
301618	SRR5974880	2016	India		Salmonella Paratyphi A	11	85	-	-	-	aac(6')-Iy	gyrA[83:S-F];parC[57:T-S]	-	-	-	-	-	-	-	aac(6')-Iy;gyrA[83:S-F];parC[57:T-S]
250725	SRR5985839	2016	Unknown		Salmonella Paratyphi A	11	129	-	-	-	aac(6')-Iy	gyrA[83:S-F];parC[57:T-S]	-	-	-	-	-	-	-	aac(6')-Iy;gyrA[83:S-F];parC[57:T-S]
421191	SRR7903030	2017	Bangladesh		Salmonella Paratyphi A	11	85	-	-	-	aac(6')-Iy	gyrA[83:S-F];parC[57:T-S]	-	-	-	-	-	-	-	aac(6')-Iy;gyrA[83:S-F];parC[57:T-S]
824489	SRR10313731	2019	India		Salmonella Paratyphi A	11	85	-	-	-	aac(6')-Iy	gyrA[83:S-Y];parC[57:T-S]	-	-	-	-	-	-	-	aac(6')-Iy;gyrA[83:S-Y];parC[57:T-S]
678553	SRR8548880	2019	India		Salmonella Paratyphi A	11	85	-	-	-	aac(6')-Iy	gyrA[83:S-F];parC[57:T-S]	-	-	-	-	-	-	-	aac(6')-Iy;gyrA[83:S-F];parC[57:T-S]
433608	SRR7892173	2017	Bangladesh		Salmonella Paratyphi A	11	129	-	-	-	aac(6')-Iy	gyrA[83:S-F];parC[57:T-S]	-	-	-	-	-	-	-	aac(6')-Iy;gyrA[83:S-F];parC[57:T-S]
814924	SRR10232190	2019	Pakistan		Salmonella Paratyphi A	11	129	-	-	-	aac(6')-Iy	gyrA[83:S-Y];parC[57:T-S]	-	-	-	-	-	-	-	aac(6')-Iy;gyrA[83:S-Y];parC[57:T-S]
548861	SRR7358342	2018	India		Salmonella Paratyphi A	11	85	-	-	-	aac(6')-Iy	gyrA[83:S-Y];parC[57:T-S]	-	-	-	-	-	-	-	aac(6')-Iy;gyrA[83:S-Y];parC[57:T-S]
579953	SRR7867137	2018	India	1	Salmonella Paratyphi A	11	85	-	-	-	aac(6')-Iy	gyrA[83:S-Y];parC[57:T-S]	-	-	-	-	-	-	-	aac(6')-Iy;gyrA[83:S-Y];parC[57:T-S]
735873	SRR9050557	2019	India		Salmonella Paratyphi A	11	85	-	-	-	aac(6')-Iy	gyrA[83:S-Y];parC[57:T-S]	-	-	-	-	-	-	-	aac(6')-Iy;gyrA[83:S-Y];parC[57:T-S]
406617	SRR7192257	2017	India		Salmonella Paratyphi A	11	129	-	-	-	aac(6')-Iy	gyrA[83:S-F];parC[57:T-S]	-	-	-	-	-	-	-	aac(6')-Iy;gyrA[83:S-F];parC[57:T-S]
211757	SRR7310332	2016	Bangladesh		Salmonella Paratyphi A	11	129	-	-	-	aac(6')-Iy	gyrA[83:S-F];parC[57:T-S]	-	-	-	-	-	-	-	aac(6')-Iy;gyrA[83:S-F];parC[57:T-S]
834290	SRR10420555	2019	Pakistan		Salmonella Paratyphi A	11	85	-	-	-	aac(6')-Iy	gyrA[83:S-Y];parC[57:T-S]	-	-	-	-	-	-	-	aac(6')-Iy;gyrA[83:S-Y];parC[57:T-S]
841376	SRR10506526	2019	Pakistan		Salmonella Paratyphi A	11	85	-	-	-	aac(6')-Iy	gyrA[83:S-Y];parC[57:T-S]	-	-	-	-	-	-	-	aac(6')-Iy;gyrA[83:S-Y];parC[57:T-S]
631594	SRR8149392	2018	Pakistan		Salmonella Paratyphi A	11	129	-	-	-	aac(6')-Iy	gyrA[83:S-Y];parC[57:T-S]	-	-	-	-	-	-	-	aac(6')-Iy;gyrA[83:S-Y];parC[57:T-S]
414662	SRR7475326	2017	Asian continent		Salmonella Paratyphi A	11	85	-	-	-	aac(6')-Iy	gyrA[83:S-F];parC[57:T-S]	-	-	-	-	-	-	-	aac(6')-Iy;gyrA[83:S-F];parC[57:T-S]
414661	SRR7359065	2017	Pakistan	1	Salmonella Paratyphi A	11	85	-	-	-	aac(6')-Iy	gyrA[83:S-F];parC[57:T-S]	-	-	-	-	-	-	-	aac(6')-Iy;gyrA[83:S-F];parC[57:T-S]
314958	SRR8658172	2016	India		Salmonella Paratyphi A	11	129	-	-	-	aac(6')-Iy	gyrA[83:S-F];parC[57:T-S]	-	-	-	-	-	-	-	aac(6')-Iy;gyrA[83:S-F];parC[57:T-S]
214716	SRR7187225	2016	Myanmar		Salmonella Paratyphi A	11	85	-	-	-	aac(6')-Iy	gyrA[83:S-F];parC[57:T-S]	-	-	-	-	-	-	-	aac(6')-Iy;gyrA[83:S-F];parC[57:T-S]
449484	SRR7410297	2017	India		Salmonella Paratyphi A	11	85	-	-	-	aac(6')-Iy	gyrA[83:S-F];parC[57:T-S]	-	-	-	-	-	-	-	aac(6')-Iy;gyrA[83:S-F];parC[57:T-S]
223555	SRR8698052	2016	Unknown		Salmonella Paratyphi A	11	85	-	-	-	aac(6')-Iy	gyrA[83:S-F];parC[57:T-S]	-	-	-	-	-	-	-	aac(6')-Iy;gyrA[83:S-F];parC[57:T-S]
735085	SRR9287761	2019	Pakistan		Salmonella Paratyphi A	11	129	-	-	-	aac(6')-Iy	gyrA[83:S-Y];parC[57:T-S]	-	-	-	-	-	-	-	aac(6')-Iy;gyrA[83:S-Y];parC[57:T-S]
745300	SRR9261518	2019	Pakistan		Salmonella Paratyphi A	11	85	-	-	-	aac(6')-Iy	gyrA[83:S-F];parC[57:T-S]	-	-	-	-	-	-	-	aac(6')-Iy;gyrA[83:S-F];parC[57:T-S]
758750	SRR9306553	2019	Pakistan		Salmonella Paratyphi A	11	85	-	-	-	aac(6')-Iy	gyrA[83:S-F];parC[57:T-S]	-	-	-	-	-	-	-	aac(6')-Iy;gyrA[83:S-F];parC[57:T-S]
299902	SRR7417266	2016	India		Salmonella Paratyphi A	11	129	-	-	-	aac(6')-Iy	gyrA[83:S-F];parC[57:T-S]	-	-	-	-	-	-	-	aac(6')-Iy;gyrA[83:S-F];parC[57:T-S]
737241	SRR9050545	2019	India		Salmonella Paratyphi A	11	85	-	-	-	aac(6')-Iy	gyrA[83:S-F];parC[57:T-S]	-	-	-	-	-	-	-	aac(6')-Iy;gyrA[83:S-F];parC[57:T-S]
538440	SRR7277776	2018	India		Salmonella Paratyphi A	11	129	-	-	-	aac(6')-Iy	gyrA[83:S-F];parC[57:T-S]	-	-	-	-	-	-	-	aac(6')-Iy;gyrA[83:S-F];parC[57:T-S]
542048	SRR7284337	2018	Unknown	1	Salmonella Paratyphi A	11	129	-	-	-	aac(6')-Iy	gyrA[83:S-F];parC[57:T-S]	-	-	-	-	-	-	-	aac(6')-Iy;gyrA[83:S-F];parC[57:T-S]
446581	SRR7298860	2017	India		Salmonella Paratyphi A	11	129	-	-	-	aac(6')-Iy	gyrA[83:S-F];parC[57:T-S]	-	-	-	-	-	-	-	aac(6')-Iy;gyrA[83:S-F];parC[57:T-S]
301605	SRR8661084	2016	Bangladesh		Salmonella Paratyphi A	11	129	-	-	-	aac(6')-Iy	gyrA[83:S-F];parC[57:T-S]	-	-	-	-	-	-	-	aac(6')-Iy;gyrA[83:S-F];parC[57:T-S]
820082	SRR10270637	2019	Pakistan		Salmonella Paratyphi A	11	129	-	-	-	aac(6')-Iy	gyrA[83:S-Y];parC[57:T-S]	-	-	-	-	-	-	-	aac(6')-Iy;gyrA[83:S-Y];parC[57:T-S]
457313	SRR7533392	2017	India		Salmonella Paratyphi A	11	129	-	-	-	aac(6')-Iy	gyrA[83:S-F];parC[57:T-S]	-	-	-	-	-	-	-	aac(6')-Iy;gyrA[83:S-F];parC[57:T-S]
804369	SRR10139546	2019	Pakistan		Salmonella Paratyphi A	11	85	-	-	-	aac(6')-Iy	gyrA[83:S-F];parC[57:T-S]	-	-	-	-	-	-	-	aac(6')-Iy;gyrA[83:S-F];parC[57:T-S]
372708	SRR7351582	2017	India, Nepal		Salmonella Paratyphi A	11	85	-	-	-	aac(6')-Iy	gyrA[83:S-Y];parC[57:T-S]	-	-	-	-	-	-	-	aac(6')-Iy;gyrA[83:S-Y];parC[57:T-S]
427457	SRR8528669	2017	India		Salmonella Paratyphi A	11	85	-	-	-	aac(6')-Iy	gyrA[83:S-F];parC[57:T-S]	-	-	-	-	-	-	-	aac(6')-Iy;gyrA[83:S-F];parC[57:T-S]
424716	SRR7884679	2017	India		Salmonella Paratyphi A	11	85	-	-	-	aac(6')-Iy	gyrA[83:S-F];parC[57:T-S]	-	-	-	-	-	-	-	aac(6')-Iy;gyrA[83:S-F];parC[57:T-S]
202243	SRR7284493	2016	India		Salmonella Paratyphi A	11	85	-	-	-	aac(6')-Iy	gyrA[83:S-Y];parC[57:T-S]	-	-	-	-	-	-	-	aac(6')-Iy;gyrA[83:S-Y];parC[57:T-S]
199831	SRR8701043	2016	Unknown		Salmonella Paratyphi A	11	85	-	-	-	aac(6')-Iy	gyrA[83:S-Y];parC[57:T-S]	-	-	-	-	-	-	-	aac(6')-Iy;gyrA[83:S-Y];parC[57:T-S]
203637	SRR5194329	2016	Myanmar		Salmonella Paratyphi A	11	85	-	-	-	aac(6')-Iy	gyrA[83:S-F];parC[57:T-S]	-	-	-	-	-	-	-	aac(6')-Iy;gyrA[83:S-F];parC[57:T-S]
203991	SRR7292928	2016	N		Salmonella Paratyphi A	11	85	-	-	-	aac(6')-Iy	gyrA[83:S-F];parC[57:T-S]	-	-	-	-	-	-	-	aac(6')-Iy;gyrA[83:S-F];parC[57:T-S]
425687	SRR7291913	2017	Pakistan		Salmonella Paratyphi A	11	85	-	-	-	aac(6')-Iy	gyrA[83:S-F];parC[57:T-S]	-	-	-	-	-	-	-	aac(6')-Iy;gyrA[83:S-F];parC[57:T-S]
587811	SRR7867004	2018	Pakistan		Salmonella Paratyphi A	11	85	-	-	-	aac(6')-Iy	gyrA[83:S-F];parC[57:T-S]	-	-	-	-	-	-	-	aac(6')-Iy;gyrA[83:S-F];parC[57:T-S]
863400	SRR10806438	2019	India		Salmonella Paratyphi A	11	85	-	-	-	aac(6')-Iy	gyrA[83:S-Y];parC[57:T-S]	-	-	-	-	-	-	-	aac(6')-Iy;gyrA[83:S-Y];parC[57:T-S]
442150	SRR8526106	2017	India		Salmonella Paratyphi A	11	85	-	-	-	aac(6')-Iy	gyrA[83:S-F];parC[57:T-S]	-	-	-	-	-	-	-	aac(6')-Iy;gyrA[83:S-F];parC[57:T-S]
223557	SRR5193583	2016	India		Salmonella Paratyphi A	11	129	-	-	-	aac(6')-Iy	gyrA[83:S-F];parC[57:T-S]	-	-	-	-	-	-	-	aac(6')-Iy;gyrA[83:S-F];parC[57:T-S]
207524	SRR8704977	2016	India		Salmonella Paratyphi A	11	129	-	-	-	aac(6')-Iy	gyrA[83:S-F];parC[57:T-S]	-	-	-	-	-	-	-	aac(6')-Iy;gyrA[83:S-F];parC[57:T-S]
728750	SRR9287751	2019	India		Salmonella Paratyphi A	11	129	-	-	-	aac(6')-Iy	gyrA[83:S-F];parC[57:T-S]	-	-	-	-	-	-	-	aac(6')-Iy;gyrA[83:S-F];parC[57:T-S]
245110	SRR5989998	2016	Myanmar		Salmonella Paratyphi A	11	85	-	-	-	aac(6')-Iy	gyrA[83:S-F];parC[57:T-S]	-	-	-	-	-	-	-	aac(6')-Iy;gyrA[83:S-F];parC[57:T-S]
246175	SRR5989244	2016	Myanmar	1	Salmonella Paratyphi A	11	85	-	-	-	aac(6')-Iy	gyrA[83:S-F];parC[57:T-S]	-	-	-	-	-	-	-	aac(6')-Iy;gyrA[83:S-F];parC[57:T-S]
773648	SRR9719483	2019	India		Salmonella Paratyphi A	11	129	-	-	-	aac(6')-Iy	gyrA[83:S-F];parC[57:T-S]	-	-	-	-	-	-	-	aac(6')-Iy;gyrA[83:S-F];parC[57:T-S]
834288	SRR10420548	2019	India		Salmonella Paratyphi A	0	P4570/ST7555	-	-	-	aac(6')-Iy	gyrA[83:S-F];parC[57:T-S]	-	-	-	-	-	-	-	aac(6')-Iy;gyrA[83:S-F];parC[57:T-S]
842002	SRR10513422	2019	India	1	Salmonella Paratyphi A	0	P4570/ST7555	-	-	-	aac(6')-Iy	gyrA[83:S-F];parC[57:T-S]	-	-	-	-	-	-	-	aac(6')-Iy;gyrA[83:S-F];parC[57:T-S]
842003	SRR10513398	2019	India	1	Salmonella Paratyphi A	0	P4570/ST7555	-	-	-	aac(6')-Iy	gyrA[83:S-F];parC[57:T-S]	-	-	-	-	-	-	-	aac(6')-Iy;gyrA[83:S-F];parC[57:T-S]
722409	SRR8916309	2019	India		Salmonella Paratyphi A	11	129	-	-	-	aac(6')-Iy	gyrA[83:S-F];parC[57:T-S]	-	-	-	-	-	-	-	aac(6')-Iy;gyrA[83:S-F];parC[57:T-S]
716007	SRR8839578	2019	India		Salmonella Paratyphi A	11	129	-	-	-	aac(6')-Iy	gyrA[83:S-F];parC[57:T-S]	-	-	-	-	-	-	-	aac(6')-Iy;gyrA[83:S-F];parC[57:T-S]
216997	SRR7457920	2016	India		Salmonella Paratyphi A	11	85	-	-	-	aac(6')-Iy	gyrA[83:S-Y];parC[57:T-S]	-	-	-	-	-	-	-	aac(6')-Iy;gyrA[83:S-Y];parC[57:T-S]
821071	SRR10271448	2019	India		Salmonella Paratyphi A	11	129	-	-	-	aac(6')-Iy	gyrA[83:S-F];parC[57:T-S]	-	-	-	-	-	-	-	aac(6')-Iy;gyrA[83:S-F];parC[57:T-S]
600775	SRR8293793	2018	India		Salmonella Paratyphi A	11	85	-	-	-	aac(6')-Iy	gyrA[83:S-Y];parC[57:T-S]	-	-	-	-	-	-	-	aac(6')-Iy;gyrA[83:S-Y];parC[57:T-S]
296240	SRR7310320	2016	N		Salmonella Paratyphi A	11	85	-	-	-	aac(6')-Iy	gyrA[83:S-Y];parC[57:T-S]	-	-	-	-	-	-	-	aac(6')-Iy;gyrA[83:S-Y];parC[57:T-S]
432281	SRR8548727	2017	India		Salmonella Paratyphi A	11	85	-	-	-	aac(6')-Iy	gyrA[83:S-Y];parC[57:T-S]	-	-	-	-	-	-	-	aac(6')-Iy;gyrA[83:S-Y];parC[57:T-S]
293006	SRR7538884	2016	N		Salmonella Paratyphi A	11	85	-	-	-	aac(6')-Iy	gyrA[83:S-Y];parC[57:T-S]	-	-	-	-	-	-	-	aac(6')-Iy;gyrA[83:S-Y];parC[57:T-S]
751274	SRR9261127	2019	India		Salmonella Paratyphi A	11	129	-	-	-	aac(6')-Iy	gyrA[83:S-F];parC[57:T-S]	-	-	-	-	-	-	-	aac(6')-Iy;gyrA[83:S-F];parC[57:T-S]
834286	SRR10420511	2019	India		Salmonella Paratyphi A	11	85	-	-	-	aac(6')-Iy	gyrA[83:S-Y];parC[57:T-S]	-	-	-	-	-	-	-	aac(6')-Iy;gyrA[83:S-Y];parC[57:T-S]
204016	SRR7841593	2016	India		Salmonella Paratyphi A	11	85	-	-	-	aac(6')-Iy	gyrA[83:S-F];parC[57:T-S]	-	-	-	-	-	-	-	aac(6')-Iy;gyrA[83:S-F];parC[57:T-S]
484120	SRR7415007	2018	Bangladesh		Salmonella Paratyphi A	11	85	-	-	-	aac(6')-Iy	gyrA[83:S-F];parC[57:T-S]	-	-	-	-	-	-	-	aac(6')-Iy;gyrA[83:S-F];parC[57:T-S]
488686	SRR8514755	2018	Y	1	Salmonella Paratyphi A	11	85	-	-	-	aac(6')-Iy	gyrA[83:S-F];parC[57:T-S]	-	-	-	-	-	-	-	aac(6')-Iy;gyrA[83:S-F];parC[57:T-S]
493424	SRR8515758	2018	Bangladesh	1	Salmonella Paratyphi A	11	85	-	-	-	aac(6')-Iy	gyrA[83:S-F];parC[57:T-S]	-	-	-	-	-	-	-	aac(6')-Iy;gyrA[83:S-F];parC[57:T-S]
493425	SRR7122563	2018	Bangladesh	1	Salmonella Paratyphi A	11	85	-	-	-	aac(6')-Iy	gyrA[83:S-F];parC[57:T-S]	-	-	-	-	-	-	-	aac(6')-Iy;gyrA[83:S-F];parC[57:T-S]
746792	SRR9261061	2019	India		Salmonella Paratyphi A	11	85	-	-	-	aac(6')-Iy	gyrA[83:S-F];parC[57:T-S]	-	-	-	-	-	-	-	aac(6')-Iy;gyrA[83:S-F];parC[57:T-S]
432307	SRR8528746	2017	India		Salmonella Paratyphi A	11	129	-	-	-	aac(6')-Iy	gyrA[83:S-F];parC[57:T-S]	-	-	-	-	-	-	-	aac(6')-Iy;gyrA[83:S-F];parC[57:T-S]
478552	SRR7184571	2018	Bangladesh		Salmonella Paratyphi A	11	129	-	-	-	aac(6')-Iy	gyrA[83:S-F];parC[57:T-S]	-	-	-	-	-	-	-	aac(6')-Iy;gyrA[83:S-F];parC[57:T-S]
480715	SRR7292912	2018	Bangladesh	1	Salmonella Paratyphi A	11	129	-	-	-	aac(6')-Iy	gyrA[83:S-F];parC[57:T-S]	-	-	-	-	-	-	-	aac(6')-Iy;gyrA[83:S-F];parC[57:T-S]
731619	SRR9298890	2019	Pakistan		Salmonella Paratyphi A	11	85	-	-	-	aac(6')-Iy	gyrA[83:S-F];parC[57:T-S]	-	-	-	-	-	-	-	aac(6')-Iy;gyrA[83:S-F];parC[57:T-S]
735090	SRR9287455	2019	Pakistan	1	Salmonella Paratyphi A	11	85	-	-	-	aac(6')-Iy	gyrA[83:S-F];parC[57:T-S]	-	-	-	-	-	-	-	aac(6')-Iy;gyrA[83:S-F];parC[57:T-S]
311424	SRR7286775	2016	Unknown		Salmonella Paratyphi A	11	85	-	-	-	aac(6')-Iy	gyrA[83:S-F];parC[57:T-S]	-	-	-	-	-	-	-	aac(6')-Iy;gyrA[83:S-F];parC[57:T-S]
307487	SRR8658060	2016	Pakistan	1	Salmonella Paratyphi A	11	85	-	-	-	aac(6')-Iy	gyrA[83:S-F];parC[57:T-S]	-	-	-	-	-	-	-	aac(6')-Iy;gyrA[83:S-F];parC[57:T-S]
759406	SRR9322980	2019	Pakistan		Salmonella Paratyphi A	11	129	-	-	-	aac(6')-Iy	gyrA[83:S-F];parC[57:T-S]	-	-	-	-	-	-	-	aac(6')-Iy;gyrA[83:S-F];parC[57:T-S]
286708	SRR7215968	2016	Bangladesh		Salmonella Paratyphi A	11	129	-	-	-	aac(6')-Iy	gyrA[83:S-F];parC[57:T-S]	-	-	-	-	-	-	-	aac(6')-Iy;gyrA[83:S-F];parC[57:T-S]
728713	SRR9287777	2019	Pakistan		Salmonella Paratyphi A	11	85	-	-	-	aac(6')-Iy	gyrA[83:S-F];parC[57:T-S]	-	-	-	-	-	-	-	aac(6')-Iy;gyrA[83:S-F];parC[57:T-S]
823531	SRR10312359	2019	Nepal		Salmonella Paratyphi A	11	129	-	-	-	aac(6')-Iy	gyrA[83:S-F];parC[57:T-S]	-	-	-	-	-	-	-	aac(6')-Iy;gyrA[83:S-F];parC[57:T-S]
408278	SRR7458003	2017	Pakistan		Salmonella Paratyphi A	11	129	-	-	-	aac(6')-Iy	gyrA[83:S-Y];parC[57:T-S]	-	-	-	-	-	-	-	aac(6')-Iy;gyrA[83:S-Y];parC[57:T-S]
834287	SRR10420519	2019	Pakistan		Salmonella Paratyphi A	11	85	-	-	-	aac(6')-Iy	gyrA[83:S-Y];parC[57:T-S]	-	-	-	-	-	-	-	aac(6')-Iy;gyrA[83:S-Y];parC[57:T-S]
808818	SRR10228854	2019	Canada		Salmonella Paratyphi A	11	129	-	-	-	aac(6')-Iy	gyrA[83:S-Y];parC[57:T-S]	-	-	-	-	-	-	-	aac(6')-Iy;gyrA[83:S-Y];parC[57:T-S]
833282	SRR10397595	2019	Pakistan		Salmonella Paratyphi A	11	85	-	-	-	aac(6')-Iy	gyrA[83:S-Y];parC[57:T-S]	-	-	-	-	-	-	-	aac(6')-Iy;gyrA[83:S-Y];parC[57:T-S]
850053	SRR10593975	2019	Pakistan	1	Salmonella Paratyphi A	11	85	-	-	-	aac(6')-Iy	gyrA[83:S-Y];parC[57:T-S]	-	-	-	-	-	-	-	aac(6')-Iy;gyrA[83:S-Y];parC[57:T-S]
308736	SRR5974892	2016	India		Salmonella Paratyphi A	11	129	-	-	-	aac(6')-Iy	gyrA[83:S-F];parC[57:T-S]	-	-	-	-	-	-	-	aac(6')-Iy;gyrA[83:S-F];parC[57:T-S]
279399	SRR5974889	2016	India		Salmonella Paratyphi A	11	129	-	-	-	aac(6')-Iy	gyrA[83:S-F];parC[57:T-S]	-	-	-	-	-	-	-	aac(6')-Iy;gyrA[83:S-F];parC[57:T-S]
340180	SRR5585378	2017	India		Salmonella Paratyphi A	11	129	-	-	-	aac(6')-Iy	gyrA[83:S-F];parC[57:T-S]	-	-	-	-	-	-	-	aac(6')-Iy;gyrA[83:S-F];parC[57:T-S]
651082	SRR8300446	2018	India		Salmonella Paratyphi A	11	85	-	-	-	aac(6')-Iy	gyrA[83:S-F];parC[57:T-S]	-	-	-	-	-	-	-	aac(6')-Iy;gyrA[83:S-F];parC[57:T-S]
205712	SRR7444054	2016	Pakistan		Salmonella Paratyphi A	11	85	-	-	-	aac(6')-Iy	gyrA[83:S-F];parC[57:T-S]	-	-	-	-	-	-	-	aac(6')-Iy;gyrA[83:S-F];parC[57:T-S]
253335	SRR5989304	2016	Pakistan		Salmonella Paratyphi A	11	129	-	-	-	aac(6')-Iy	gyrA[83:S-F];parC[57:T-S]	-	-	-	-	-	-	-	aac(6')-Iy;gyrA[83:S-F];parC[57:T-S]
361816	SRR8638515	2017	India		Salmonella Paratyphi A	11	85	-	-	-	aac(6')-Iy	gyrA[83:S-F];parC[57:T-S]	-	-	-	-	-	-	-	aac(6')-Iy;gyrA[83:S-F];parC[57:T-S]
606248	SRR7890376	2018	India		Salmonella Paratyphi A	11	1938	-	-	-	aac(6')-Iy	gyrA[83:S-F];parC[57:T-S]	-	-	-	-	-	-	-	aac(6')-Iy;gyrA[83:S-F];parC[57:T-S]
295019	SRR7187100	2016	India		Salmonella Paratyphi A	11	85	-	-	-	aac(6')-Iy	gyrA[83:S-F];parC[57:T-S]	-	-	-	-	-	-	-	aac(6')-Iy;gyrA[83:S-F];parC[57:T-S]
302922	SRR8657035	2016	India		Salmonella Paratyphi A	11	129	-	-	-	aac(6')-Iy	gyrA[83:S-F];parC[57:T-S]	-	-	-	-	-	-	-	aac(6')-Iy;gyrA[83:S-F];parC[57:T-S]
302923	SRR7230730	2016	India	1	Salmonella Paratyphi A	11	129	-	-	-	aac(6')-Iy	gyrA[83:S-F];parC[57:T-S]	-	-	-	-	-	-	-	aac(6')-Iy;gyrA[83:S-F];parC[57:T-S]
821072	SRR10271444	2019	Unknown		Salmonella Paratyphi A	11	129	-	-	-	aac(6')-Iy	gyrA[83:S-Y];parC[57:T-S]	-	-	-	-	-	-	-	aac(6')-Iy;gyrA[83:S-Y];parC[57:T-S]
685887	SRR8585042	2019	Bangladesh		Salmonella Paratyphi A	11	85	-	-	-	aac(6')-Iy	gyrA[83:S-F];parC[57:T-S]	-	-	-	-	-	-	-	aac(6')-Iy;gyrA[83:S-F];parC[57:T-S]
686649	SRR8638531	2019	Bangladesh	1	Salmonella Paratyphi A	11	85	-	-	-	aac(6')-Iy	gyrA[83:S-F];parC[57:T-S]	-	-	-	-	-	-	-	aac(6')-Iy;gyrA[83:S-F];parC[57:T-S]
356524	SRR7439533	2017	Indonesia		Salmonella Paratyphi A	11	129	-	-	-	aac(6')-Iy	gyrA[83:S-F];parC[57:T-S]	-	-	-	-	-	-	-	aac(6')-Iy;gyrA[83:S-F];parC[57:T-S]
429137	SRR7416179	2017	Pakistan		Salmonella Paratyphi A	11	85	-	-	-	aac(6')-Iy	gyrA[83:S-F];parC[57:T-S]	-	-	-	-	-	-	-	aac(6')-Iy;gyrA[83:S-F];parC[57:T-S]
370621	SRR7885216	2017	Bangladesh		Salmonella Paratyphi A	11	129	-	-	-	aac(6')-Iy	gyrA[83:S-F];parC[57:T-S]	-	-	-	-	-	-	-	aac(6')-Iy;gyrA[83:S-F];parC[57:T-S]
815564	SRR10235810	2019	Pakistan		Salmonella Paratyphi A	11	85	-	-	-	aac(6')-Iy	gyrA[83:S-F];parC[57:T-S]	-	-	-	-	-	-	-	aac(6')-Iy;gyrA[83:S-F];parC[57:T-S]
816256	SRR10236680	2019	Pakistan	1	Salmonella Paratyphi A	11	85	-	-	-	aac(6')-Iy	gyrA[83:S-F];parC[57:T-S]	-	-	-	-	-	-	-	aac(6')-Iy;gyrA[83:S-F];parC[57:T-S]
658626	SRR8380060	2018	Bangladesh		Salmonella Paratyphi A	11	129	-	-	-	aac(6')-Iy	gyrA[83:S-F];parC[57:T-S]	-	-	-	-	-	-	-	aac(6')-Iy;gyrA[83:S-F];parC[57:T-S]
538311	SRR7209577	2018	India		Salmonella Paratyphi A	11	85	-	-	-	aac(6')-Iy	gyrA[83:S-F];parC[57:T-S]	-	-	-	-	-	-	-	aac(6')-Iy;gyrA[83:S-F];parC[57:T-S]
329893	SRR5633241	2017	India		Salmonella Paratyphi A	11	85	-	-	-	aac(6')-Iy	gyrA[83:S-F];parC[57:T-S]	-	-	-	-	-	-	-	aac(6')-Iy;gyrA[83:S-F];parC[57:T-S]
550767	SRR7439303	2018	Cambodia, Thailand		Salmonella Paratyphi A	11	85	-	-	-	aac(6')-Iy	gyrA[83:S-F];parC[57:T-S]	-	-	-	-	-	-	-	aac(6')-Iy;gyrA[83:S-F];parC[57:T-S]
656790	SRR8367052	2018	India		Salmonella Paratyphi A	11	129	-	-	-	aac(6')-Iy	gyrA[83:S-F];parC[57:T-S]	-	-	-	-	-	-	-	aac(6')-Iy;gyrA[83:S-F];parC[57:T-S]
366353	SRR5632195	2017	Pakistan		Salmonella Paratyphi A	11	85	-	-	-	aac(6')-Iy	gyrA[83:S-F];parC[57:T-S]	-	-	-	-	-	-	-	aac(6')-Iy;gyrA[83:S-F];parC[57:T-S]
603311	SRR7867173	2018	India		Salmonella Paratyphi A	11	129	-	-	-	aac(6')-Iy	gyrA[83:S-F];parC[57:T-S]	-	-	-	-	-	-	-	aac(6')-Iy;gyrA[83:S-F];parC[57:T-S]
743162	SRR9274361	2019	India		Salmonella Paratyphi A	11	85	-	-	-	aac(6')-Iy	gyrA[83:S-Y];parC[57:T-S]	-	-	-	-	-	-	-	aac(6')-Iy;gyrA[83:S-Y];parC[57:T-S]
244425	SRR5990041	2016	India		Salmonella Paratyphi A	11	85	-	-	-	aac(6')-Iy	gyrA[83:S-Y];parC[57:T-S]	-	-	-	-	-	-	-	aac(6')-Iy;gyrA[83:S-Y];parC[57:T-S]
227950	SRR7298379	2016	India		Salmonella Paratyphi A	11	85	-	-	-	aac(6')-Iy	gyrA[83:S-F];parC[57:T-S]	-	-	-	-	-	-	-	aac(6')-Iy;gyrA[83:S-F];parC[57:T-S]
458505	SRR8524630	2017	India		Salmonella Paratyphi A	11	85	-	-	-	aac(6')-Iy	gyrA[83:S-F];parC[57:T-S]	-	-	-	-	-	-	-	aac(6')-Iy;gyrA[83:S-F];parC[57:T-S]
728340	SRR8952507	2019	N		Salmonella Paratyphi A	11	129	-	-	-	aac(6')-Iy	gyrA[83:S-F];parC[57:T-S]	-	-	-	-	-	-	-	aac(6')-Iy;gyrA[83:S-F];parC[57:T-S]
611423	SRR8292179	2018	Pakistan		Salmonella Paratyphi A	11	129	-	-	-	aac(6')-Iy	gyrA[83:S-Y];parC[57:T-S]	-	-	-	-	-	-	-	aac(6')-Iy;gyrA[83:S-Y];parC[57:T-S]
611425	SRR8131530	2018	Pakistan	1	Salmonella Paratyphi A	11	129	-	-	-	aac(6')-Iy	gyrA[83:S-Y];parC[57:T-S]	-	-	-	-	-	-	-	aac(6')-Iy;gyrA[83:S-Y];parC[57:T-S]
350627	SRR7474654	2017	Pakistan		Salmonella Paratyphi A	11	85	-	-	-	aac(6')-Iy	gyrA[83:S-F;87:D-G];parC[57:T-S]	-	-	-	-	-	-	-	aac(6')-Iy;gyrA[83:S-F;87:D-G];parC[57:T-S]
444125	SRR7890478	2017	Unknown	1	Salmonella Paratyphi A	11	85	-	-	-	aac(6')-Iy	gyrA[83:S-F;87:D-G];parC[57:T-S]	-	-	-	-	-	-	-	aac(6')-Iy;gyrA[83:S-F;87:D-G];parC[57:T-S]
296161	SRR5949982	2016	Pakistan		Salmonella Paratyphi A	11	129	-	-	-	aac(6')-Iy	gyrA[83:S-Y];parC[57:T-S]	-	-	-	-	-	-	-	aac(6')-Iy;gyrA[83:S-Y];parC[57:T-S]
336955	SRR5633171	2017	Unknown		Salmonella Paratyphi A	11	129	-	-	-	aac(6')-Iy	gyrA[83:S-Y];parC[57:T-S]	-	-	-	-	-	-	-	aac(6')-Iy;gyrA[83:S-Y];parC[57:T-S]
691146	SRR8636395	2019	India		Salmonella Paratyphi A	11	129	-	-	-	aac(6')-Iy	gyrA[83:S-F];parC[57:T-S]	-	-	-	-	-	-	-	aac(6')-Iy;gyrA[83:S-F];parC[57:T-S]
699761	SRR8724938	2019	India	1	Salmonella Paratyphi A	11	129	-	-	-	aac(6')-Iy	gyrA[83:S-F];parC[57:T-S]	-	-	-	-	-	-	-	aac(6')-Iy;gyrA[83:S-F];parC[57:T-S]
227026	SRR8698404	2016	India		Salmonella Paratyphi A	11	85	-	-	-	aac(6')-Iy	gyrA[83:S-F;87:D-G];parC[57:T-S]	-	-	-	-	-	-	-	aac(6')-Iy;gyrA[83:S-F;87:D-G];parC[57:T-S]
557271	SRR7527784	2018	Cambodia, India, Laos, Thailand, Viet Nam		Salmonella Paratyphi A	11	85	-	-	-	aac(6')-Iy	gyrA[83:S-F];parC[57:T-S]	-	-	-	-	-	-	-	aac(6')-Iy;gyrA[83:S-F];parC[57:T-S]
356315	SRR5631652	2017	India		Salmonella Paratyphi A	11	129	-	-	-	aac(6')-Iy	gyrA[83:S-F];parC[57:T-S]	-	-	-	-	-	-	-	aac(6')-Iy;gyrA[83:S-F];parC[57:T-S]
728748	SRR9287510	2019	Pakistan		Salmonella Paratyphi A	11	85	-	-	-	aac(6')-Iy	gyrA[83:S-F];parC[57:T-S]	-	-	-	-	-	-	-	aac(6')-Iy;gyrA[83:S-F];parC[57:T-S]
459966	SRR8524615	2017	India		Salmonella Paratyphi A	11	129	-	-	-	aac(6')-Iy	gyrA[83:S-F];parC[57:T-S]	-	-	-	-	-	-	-	aac(6')-Iy;gyrA[83:S-F];parC[57:T-S]
471184	SRR7458561	2018	India	1	Salmonella Paratyphi A	11	129	-	-	-	aac(6')-Iy	gyrA[83:S-F];parC[57:T-S]	-	-	-	-	-	-	-	aac(6')-Iy;gyrA[83:S-F];parC[57:T-S]
325702	SRR7284468	2016	Pakistan		Salmonella Paratyphi A	11	85	-	-	-	aac(6')-Iy	gyrA[83:S-F];parC[57:T-S]	-	-	-	-	-	-	-	aac(6')-Iy;gyrA[83:S-F];parC[57:T-S]
546625	SRR7458618	2018	Pakistan		Salmonella Paratyphi A	11	129	-	-	-	aac(6')-Iy	gyrA[83:S-F];parC[57:T-S]	-	-	-	-	-	-	-	aac(6')-Iy;gyrA[83:S-F];parC[57:T-S]
520551	SRR7523831	2018	India		Salmonella Paratyphi A	11	129	-	-	-	aac(6')-Iy	gyrA[83:S-F];parC[57:T-S]	-	-	-	-	-	-	-	aac(6')-Iy;gyrA[83:S-F];parC[57:T-S]
373144	SRR8568735	2017	Pakistan		Salmonella Paratyphi A	11	85	-	-	-	aac(6')-Iy	gyrA[83:S-F];parC[57:T-S]	-	-	-	-	-	-	-	aac(6')-Iy;gyrA[83:S-F];parC[57:T-S]
802700	SRR10120252	2019	India		Salmonella Paratyphi A	11	129	-	-	-	aac(6')-Iy	gyrA[83:S-F];parC[57:T-S]	-	-	-	-	-	-	-	aac(6')-Iy;gyrA[83:S-F];parC[57:T-S]
813380	SRR10228802	2019	Pakistan	1	Salmonella Paratyphi A	11	85	-	-	-	aac(6')-Iy	gyrA[83:S-F];parC[57:T-S]	-	-	-	-	-	-	-	aac(6')-Iy;gyrA[83:S-F];parC[57:T-S]
591243	SRR7841617	2018	Pakistan		Salmonella Paratyphi A	11	85	-	-	-	aac(6')-Iy	gyrA[83:S-F];parC[57:T-S]	-	-	-	-	-	-	-	aac(6')-Iy;gyrA[83:S-F];parC[57:T-S]
301619	SRR7358953	2016	Pakistan		Salmonella Paratyphi A	11	85	-	-	-	aac(6')-Iy	gyrA[83:S-F];parC[57:T-S]	-	-	-	-	-	-	-	aac(6')-Iy;gyrA[83:S-F];parC[57:T-S]
680070	SRR8543150	2019	Pakistan		Salmonella Paratyphi A	11	129	-	-	-	aac(6')-Iy	gyrA[83:S-Y];parC[57:T-S]	-	-	-	-	-	-	-	aac(6')-Iy;gyrA[83:S-Y];parC[57:T-S]
643078	SRR8258159	2018	India		Salmonella Paratyphi A	11	129	-	-	-	aac(6')-Iy	gyrA[83:S-F];parC[57:T-S]	-	-	-	-	-	-	-	aac(6')-Iy;gyrA[83:S-F];parC[57:T-S]
652962	SRR8325472	2018	Pakistan		Salmonella Paratyphi A	11	129	-	-	-	aac(6')-Iy	gyrA[83:S-Y];parC[57:T-S]	-	-	-	-	-	-	-	aac(6')-Iy;gyrA[83:S-Y];parC[57:T-S]
310263	SRR5957750	2016	Pakistan		Salmonella Paratyphi A	11	85	-	-	-	aac(6')-Iy	gyrA[83:S-F];parC[57:T-S]	-	-	-	-	-	-	-	aac(6')-Iy;gyrA[83:S-F];parC[57:T-S]
240202	SRR5983007	2016	India		Salmonella Paratyphi A	11	85	-	-	-	aac(6')-Iy	gyrA[83:S-F];parC[57:T-S]	-	-	-	-	-	-	-	aac(6')-Iy;gyrA[83:S-F];parC[57:T-S]
242347	SRR7284314	2016	India		Salmonella Paratyphi A	11	85	-	-	-	aac(6')-Iy	gyrA[83:S-F];parC[57:T-S]	-	-	-	-	-	-	-	aac(6')-Iy;gyrA[83:S-F];parC[57:T-S]
538438	SRR7343927	2018	India		Salmonella Paratyphi A	11	85	-	-	-	aac(6')-Iy	gyrA[83:S-Y];parC[57:T-S]	-	-	-	-	-	-	-	aac(6')-Iy;gyrA[83:S-Y];parC[57:T-S]
553785	SRR8499155	2018	Pakistan		Salmonella Paratyphi A	11	129	-	-	-	aac(6')-Iy	gyrA[83:S-F];parC[57:T-S]	-	-	-	-	-	-	-	aac(6')-Iy;gyrA[83:S-F];parC[57:T-S]
619808	SRR8097922	2018	India		Salmonella Paratyphi A	11	85	-	-	-	aac(6')-Iy	gyrA[83:S-F];parC[57:T-S]	-	-	-	-	-	-	-	aac(6')-Iy;gyrA[83:S-F];parC[57:T-S]
730971	SRR8997924	2019	Pakistan		Salmonella Paratyphi A	11	129	-	-	-	aac(6')-Iy	gyrA[83:S-F];parC[57:T-S]	-	-	-	-	-	-	-	aac(6')-Iy;gyrA[83:S-F];parC[57:T-S]
668722	SRR8448316	2019	Pakistan		Salmonella Paratyphi A	11	129	-	-	-	aac(6')-Iy	gyrA[83:S-Y];parC[57:T-S]	-	-	-	-	-	-	-	aac(6')-Iy;gyrA[83:S-Y];parC[57:T-S]
712248	SRR8820636	2019	India		Salmonella Paratyphi A	11	85	-	-	-	aac(6')-Iy	gyrA[83:S-F];parC[57:T-S]	-	-	-	-	-	-	-	aac(6')-Iy;gyrA[83:S-F];parC[57:T-S]
654003	SRR8364477	2018	India		Salmonella Paratyphi A	11	85	-	-	-	aac(6')-Iy	gyrA[83:S-Y];parC[57:T-S]	-	-	-	-	-	-	-	aac(6')-Iy;gyrA[83:S-Y];parC[57:T-S]
335239	SRR5584603	2017	India		Salmonella Paratyphi A	11	129	-	-	-	aac(6')-Iy	gyrA[83:S-F];parC[57:T-S]	-	-	-	-	-	-	-	aac(6')-Iy;gyrA[83:S-F];parC[57:T-S]
773351	SRR9678264	2019	India		Salmonella Paratyphi A	11	85	-	-	-	aac(6')-Iy	gyrA[83:S-F];parC[57:T-S]	-	-	-	-	-	-	-	aac(6')-Iy;gyrA[83:S-F];parC[57:T-S]
319823	SRR7249836	2016	India		Salmonella Paratyphi A	11	85	-	-	-	aac(6')-Iy	gyrA[83:S-F];parC[57:T-S]	-	-	-	-	-	-	-	aac(6')-Iy;gyrA[83:S-F];parC[57:T-S]
404364	SRR8551770	2017	India		Salmonella Paratyphi A	11	1938	-	-	-	aac(6')-Iy	gyrA[83:S-F];parC[57:T-S]	-	-	-	-	-	-	-	aac(6')-Iy;gyrA[83:S-F];parC[57:T-S;94:S-X;98:P-X]
279958	SRR5990019	2016	Unknown		Salmonella Paratyphi A	11	85	-	-	-	aac(6')-Iy	parC[57:T-S]	-	-	-	-	-	-	rpoB[516:D-G]	aac(6')-Iy;parC[57:T-S];rpoB[516:D-G]
539021	SRR7890532	2018	India		Salmonella Paratyphi A	11	85	-	-	-	aac(6')-Iy	gyrA[83:S-F];parC[57:T-S]	-	-	-	-	-	-	-	aac(6')-Iy;gyrA[83:S-F];parC[57:T-S]
765125	SRR9613219	2019	India		Salmonella Paratyphi A	11	129	-	-	-	aac(6')-Iy	gyrA[83:S-F];parC[57:T-S]	-	-	-	-	-	-	-	aac(6')-Iy;gyrA[83:S-F];parC[57:T-S]
579262	SRR7828460	2018	India		Salmonella Paratyphi A	11	85	-	-	-	aac(6')-Iy	gyrA[83:S-F];parC[57:T-S]	-	-	-	-	-	-	-	aac(6')-Iy;gyrA[83:S-F];parC[57:T-S]
599532	SRR7841320	2018	India		Salmonella Paratyphi A	11	85	-	-	-	aac(6')-Iy	gyrA[83:S-Y];parC[57:T-S]	-	-	-	-	-	-	-	aac(6')-Iy;gyrA[83:S-Y];parC[57:T-S]
657141	SRR8380677	2018	India		Salmonella Paratyphi A	11	85	-	-	-	aac(6')-Iy	gyrA[83:S-F];parC[57:T-S]	-	-	-	-	-	-	-	aac(6')-Iy;gyrA[83:S-F];parC[57:T-S]
254629	SRR5989309	2016	India		Salmonella Paratyphi A	11	129	-	-	-	aac(6')-Iy	gyrA[83:S-F];parC[57:T-S]	-	-	-	-	-	-	-	aac(6')-Iy;gyrA[83:S-F];parC[57:T-S]
446641	SRR7451066	2017	India		Salmonella Paratyphi A	11	129	-	-	-	aac(6')-Iy	gyrA[83:S-F];parC[57:T-S]	-	-	-	-	-	-	-	aac(6')-Iy;gyrA[83:S-F];parC[57:T-S]
735091	SRR9287801	2019	India		Salmonella Paratyphi A	11	129	-	-	-	aac(6')-Iy	gyrA[83:S-F];parC[57:T-S]	-	-	-	-	-	-	-	aac(6')-Iy;gyrA[83:S-F];parC[57:T-S]
483050	SRR7410284	2018	India		Salmonella Paratyphi A	11	129	-	-	-	aac(6')-Iy	gyrA[83:S-F];parC[57:T-S]	-	-	-	-	-	-	-	aac(6')-Iy;gyrA[83:S-F];parC[57:T-S]
320183	SRR5974885	2016	India		Salmonella Paratyphi A	11	129	-	-	-	aac(6')-Iy	gyrA[83:S-F];parC[57:T-S]	-	-	-	-	-	-	-	aac(6')-Iy;gyrA[83:S-F];parC[57:T-S]
381662	SRR7310565	2017	India		Salmonella Paratyphi A	11	129	-	-	-	aac(6')-Iy	gyrA[83:S-F];parC[57:T-S]	-	-	-	-	-	-	-	aac(6')-Iy;gyrA[83:S-F];parC[57:T-S]
319671	SRR7286692	2016	India		Salmonella Paratyphi A	11	129	-	-	-	aac(6')-Iy	gyrA[83:S-F];parC[57:T-S]	-	-	-	-	-	-	-	aac(6')-Iy;gyrA[83:S-F];parC[57:T-S]
728842	SRR9287515	2019	India		Salmonella Paratyphi A	11	85	-	-	-	aac(6')-Iy	gyrA[83:S-Y];parC[57:T-S]	-	-	-	-	-	-	-	aac(6')-Iy;gyrA[83:S-Y];parC[57:T-S]
628081	SRR8293595	2018	India		Salmonella Paratyphi A	11	129	-	-	-	aac(6')-Iy	gyrA[83:S-F];parC[57:T-S]	-	-	-	-	-	-	-	aac(6')-Iy;gyrA[83:S-F];parC[57:T-S]
545291	SRR8499278	2018	India		Salmonella Paratyphi A	11	85	-	-	-	aac(6')-Iy	gyrA[83:S-F];parC[57:T-S]	-	-	-	-	-	-	-	aac(6')-Iy;gyrA[83:S-F];parC[57:T-S]
484681	SRR8526037	2018	India		Salmonella Paratyphi A	11	85	-	-	-	aac(6')-Iy	gyrA[83:S-F];parC[57:T-S]	-	-	-	-	-	-	-	aac(6')-Iy;gyrA[83:S-F];parC[57:T-S]
573177	SRR7828295	2018	Yemen		Salmonella Paratyphi A	11	85	-	-	-	aac(6')-Iy	gyrA[83:S-F];parC[57:T-S]	-	-	-	-	-	-	-	aac(6')-Iy;gyrA[83:S-F];parC[57:T-S]
663128	SRR8429960	2019	India		Salmonella Paratyphi A	11	85	-	-	-	aac(6')-Iy	gyrA[83:S-F];parC[57:T-S]	-	-	-	-	-	-	-	aac(6')-Iy;gyrA[83:S-F];parC[57:T-S]
624490	SRR8084192	2018	India		Salmonella Paratyphi A	11	85	-	-	-	aac(6')-Iy	gyrA[83:S-F];parC[57:T-S]	-	-	-	-	-	-	-	aac(6')-Iy;gyrA[83:S-F];parC[57:T-S]
627328	SRR8116997	2018	India	1	Salmonella Paratyphi A	11	85	-	-	-	aac(6')-Iy	gyrA[83:S-F];parC[57:T-S]	-	-	-	-	-	-	-	aac(6')-Iy;gyrA[83:S-F];parC[57:T-S]
203615	SRR8701082	2016	Unknown		Salmonella Paratyphi A	11	129	-	-	-	aac(6')-Iy	gyrA[83:S-F];parC[57:T-S]	-	-	-	-	-	-	-	aac(6')-Iy;gyrA[83:S-F];parC[57:T-S]
308533	SRR7450819	2016	India		Salmonella Paratyphi A	11	85	-	-	-	aac(6')-Iy	gyrA[83:S-Y];parC[57:T-S]	-	-	-	-	-	-	-	aac(6')-Iy;gyrA[83:S-Y];parC[57:T-S]
328582	SRR7480380	2017	India		Salmonella Paratyphi A	11	129	-	-	-	aac(6')-Iy	gyrA[83:S-F];parC[57:T-S]	-	-	-	-	-	-	-	aac(6')-Iy;gyrA[83:S-F];parC[57:T-S]
692559	SRR8738274	2019	India		Salmonella Paratyphi A	11	129	-	-	-	aac(6')-Iy	gyrA[83:S-F];parC[57:T-S]	-	-	-	-	-	-	-	aac(6')-Iy;gyrA[83:S-F];parC[57:T-S]
218471	SRR7402048	2016	Poland		Salmonella Paratyphi A	11	85	-	-	-	aac(6')-Iy	gyrA[83:S-F];parC[57:T-S]	-	-	-	-	-	-	-	aac(6')-Iy;gyrA[83:S-F];parC[57:T-S]
350638	SRR7184410	2017	India, Nepal		Salmonella Paratyphi A	11	129	-	-	-	aac(6')-Iy	gyrA[83:S-F];parC[57:T-S]	-	-	-	-	-	-	-	aac(6')-Iy;gyrA[83:S-F];parC[57:T-S]
486545	SRR7480209	2018	Pakistan		Salmonella Paratyphi A	11	129	-	-	-	aac(6')-Iy	gyrA[83:S-Y];parC[57:T-S]	-	-	-	-	-	-	-	aac(6')-Iy;gyrA[83:S-Y];parC[57:T-S]
486546	SRR8523828	2018	Pakistan	1	Salmonella Paratyphi A	11	129	-	-	-	aac(6')-Iy	gyrA[83:S-Y];parC[57:T-S]	-	-	-	-	-	-	-	aac(6')-Iy;gyrA[83:S-Y];parC[57:T-S]
723635	SRR8893678	2019	Pakistan		Salmonella Paratyphi A	11	129	-	-	-	aac(6')-Iy	gyrA[83:S-F];parC[57:T-S]	-	-	-	-	-	-	-	aac(6')-Iy;gyrA[83:S-F];parC[57:T-S]
576404	SRR7828406	2018	Pakistan		Salmonella Paratyphi A	11	85	-	-	-	aac(6')-Iy	gyrA[83:S-F];parC[57:T-S]	-	-	-	-	-	-	-	aac(6')-Iy;gyrA[83:S-F];parC[57:T-S]
452517	SRR7501739	2017	Pakistan		Salmonella Paratyphi A	11	85	-	-	-	aac(6')-Iy	gyrA[83:S-F];parC[57:T-S]	-	-	-	-	-	-	-	aac(6')-Iy;gyrA[83:S-F];parC[57:T-S]
296167	SRR7408366	2016	Bangladesh		Salmonella Paratyphi A	11	85	-	-	-	aac(6')-Iy	gyrA[83:S-F];parC[57:T-S]	-	-	-	-	-	-	-	aac(6')-Iy;gyrA[83:S-F];parC[57:T-S]
199906	SRR7495484	2016	Y		Salmonella Paratyphi A	11	129	-	-	-	aac(6')-Iy	gyrA[83:S-Y];parC[57:T-S]	-	-	-	-	-	-	-	aac(6')-Iy;gyrA[83:S-Y];parC[57:T-S]
280350	SRR5985841	2016	Ghana		Salmonella Paratyphi A	11	85	-	-	-	-	parC[57:T-S]	-	-	-	-	-	-	-	parC[57:T-S]
280643	SRR5989245	2016	Ghana	1	Salmonella Paratyphi A	11	85	-	-	-	-	parC[57:T-S]	-	-	-	-	-	-	-	parC[57:T-S]
685830	SRR8648295	2019	India		Salmonella Paratyphi A	11	85	-	-	-	aac(6')-Iy	gyrA[83:S-Y];parC[57:T-S]	-	-	-	-	-	-	-	aac(6')-Iy;gyrA[83:S-Y];parC[57:T-S]
520169	SRR7298864	2018	Pakistan		Salmonella Paratyphi A	11	85	-	-	-	aac(6')-Iy	gyrA[83:S-F];parC[57:T-S]	-	-	-	-	-	-	-	aac(6')-Iy;gyrA[83:S-F];parC[57:T-S]
296819	SRR5957757	2016	India		Salmonella Paratyphi A	11	129	-	-	-	aac(6')-Iy	gyrA[83:S-F];parC[57:T-S]	-	-	-	-	-	-	-	aac(6')-Iy;gyrA[83:S-F];parC[57:T-S]
818982	SRR10269741	2019	Pakistan		Salmonella Paratyphi A	11	129	-	-	-	aac(6')-Iy	gyrA[83:S-F];parC[57:T-S]	-	-	-	-	-	-	-	aac(6')-Iy;gyrA[83:S-F];parC[57:T-S]
569278	SRR7538765	2018	India		Salmonella Paratyphi A	11	85	-	-	-	aac(6')-Iy	gyrA[83:S-F];parC[57:T-S]	-	-	-	-	-	-	-	aac(6')-Iy;gyrA[83:S-F];parC[57:T-S]
199829	SRR7349355	2016	India		Salmonella Paratyphi A	11	85	-	-	-	aac(6')-Iy	gyrA[83:S-F];parC[57:T-S]	-	-	-	-	-	-	-	aac(6')-Iy;gyrA[83:S-F];parC[57:T-S]
283186	SRR5985843	2016	India		Salmonella Paratyphi A	11	129	-	-	-	aac(6')-Iy	gyrA[83:S-F];parC[57:T-S]	-	-	-	-	-	-	-	aac(6')-Iy;gyrA[83:S-F];parC[57:T-S]
598143	SRR7828453	2018	India		Salmonella Paratyphi A	11	129	-	-	-	aac(6')-Iy	gyrA[83:S-F];parC[57:T-S]	-	-	-	-	-	-	-	aac(6')-Iy;gyrA[83:S-F];parC[57:T-S]
572165	SRR7828513	2018	Cambodia		Salmonella Paratyphi A	11	85	-	-	-	aac(6')-Iy	gyrA[83:S-F];parC[57:T-S]	-	-	-	-	-	-	-	aac(6')-Iy;gyrA[83:S-F];parC[57:T-S]
731826	SRR9287408	2019	India, Thailand		Salmonella Paratyphi A	11	85	-	-	-	aac(6')-Iy	gyrA[83:S-Y];parC[57:T-S]	-	-	-	-	-	-	-	aac(6')-Iy;gyrA[83:S-Y];parC[57:T-S]
361817	SRR5583437	2017	India		Salmonella Paratyphi A	11	129	-	-	-	aac(6')-Iy	gyrA[83:S-F];parC[57:T-S]	-	-	-	-	-	-	-	aac(6')-Iy;gyrA[83:S-F];parC[57:T-S]
227797	SRR7879543	2016	India		Salmonella Paratyphi A	11	85	-	-	-	aac(6')-Iy	gyrA[83:S-F];parC[57:T-S]	-	-	-	-	-	-	-	aac(6')-Iy;gyrA[83:S-F];parC[57:T-S]
311168	SRR8657039	2016	India		Salmonella Paratyphi A	11	85	-	-	-	aac(6')-Iy	gyrA[83:S-F];parC[57:T-S]	-	-	-	-	-	-	-	aac(6')-Iy;gyrA[83:S-F];parC[57:T-S]
690365	SRR8638114	2019	Pakistan		Salmonella Paratyphi A	11	85	-	-	-	aac(6')-Iy	gyrA[83:S-F];parC[57:T-S]	-	-	-	-	-	-	-	aac(6')-Iy;gyrA[83:S-F];parC[57:T-S]
621382	SRR8098423	2018	Pakistan		Salmonella Paratyphi A	11	85	-	-	-	aac(6')-Iy	gyrA[83:S-F];parC[57:T-S]	-	-	-	-	-	-	-	aac(6')-Iy;gyrA[83:S-F];parC[57:T-S]
625284	SRR8201782	2018	Pakistan	1	Salmonella Paratyphi A	11	85	-	-	-	aac(6')-Iy	gyrA[83:S-F];parC[57:T-S]	-	-	-	-	-	-	-	aac(6')-Iy;gyrA[83:S-F];parC[57:T-S]
639822	SRR8272629	2018	Pakistan	1	Salmonella Paratyphi A	11	85	-	-	-	aac(6')-Iy	gyrA[83:S-F];parC[57:T-S]	-	-	-	-	-	-	-	aac(6')-Iy;gyrA[83:S-F];parC[57:T-S]
357970	SRR5583838	2017	India		Salmonella Paratyphi A	11	85	-	-	-	aac(6')-Iy	gyrA[83:S-F];parC[57:T-S]	-	-	-	-	-	-	-	aac(6')-Iy;gyrA[83:S-F];parC[57:T-S]
345702	SRR7426616	2017	Bangladesh		Salmonella Paratyphi A	11	85	-	-	-	aac(6')-Iy	gyrA[83:S-Y];parC[57:T-S]	-	-	-	-	-	-	-	aac(6')-Iy;gyrA[83:S-Y];parC[57:T-S]
579952	SRR8370543	2018	Bangladesh		Salmonella Paratyphi A	11	85	-	-	-	aac(6')-Iy	gyrA[83:S-F];parC[57:T-S]	-	-	-	-	-	-	-	aac(6')-Iy;gyrA[83:S-F];parC[57:T-S]
299397	SRR8661078	2016	Bangladesh		Salmonella Paratyphi A	11	129	-	-	-	aac(6')-Iy	gyrA[83:S-F];parC[57:T-S]	-	-	-	-	-	-	-	aac(6')-Iy;gyrA[83:S-F];parC[57:T-S]
620453	SRR8239887	2018	Bangladesh		Salmonella Paratyphi A	11	129	-	-	-	aac(6')-Iy	gyrA[83:S-F];parC[57:T-S]	-	-	-	-	-	-	-	aac(6')-Iy;gyrA[83:S-F];parC[57:T-S]
743198	SRR9261066	2019	Pakistan		Salmonella Paratyphi A	11	85	-	-	-	aac(6')-Iy	gyrA[83:S-F];parC[57:T-S]	-	-	-	-	-	-	-	aac(6')-Iy;gyrA[83:S-F];parC[57:T-S]
199907	SRR8703603	2016	Asian continent		Salmonella Paratyphi A	11	129	-	-	-	aac(6')-Iy	gyrA[83:S-F];parC[57:T-S]	-	-	-	-	-	-	-	aac(6')-Iy;gyrA[83:S-F];parC[57:T-S]
459920	SRR8524730	2017	India		Salmonella Paratyphi A	11	129	-	-	-	aac(6')-Iy	gyrA[83:S-F];parC[57:T-S]	-	-	-	-	-	-	-	aac(6')-Iy;gyrA[83:S-F];parC[57:T-S]
358035	SRR5585380	2017	India		Salmonella Paratyphi A	11	85	-	-	-	aac(6')-Iy	gyrA[83:S-F];parC[57:T-S]	-	-	-	-	-	-	-	aac(6')-Iy;gyrA[83:S-F];parC[57:T-S]
356317	SRR5583173	2017	India		Salmonella Paratyphi A	11	85	-	-	-	aac(6')-Iy	gyrA[83:S-F];parC[57:T-S]	-	-	-	-	-	-	-	aac(6')-Iy;gyrA[83:S-F];parC[57:T-S]
445212	SRR7458736	2017	India, Turkey		Salmonella Paratyphi A	11	85	-	-	-	aac(6')-Iy	gyrA[83:S-F];parC[57:T-S]	-	-	-	-	-	-	-	aac(6')-Iy;gyrA[83:S-F];parC[57:T-S]
199936	SRR8706127	2016	Unknown		Salmonella Paratyphi A	11	85	-	-	-	aph(6)-Id,aac(6')-Iy	gyrA[83:S-F];parC[57:T-S]	-	-	-	-	-	-	-	aph(6)-Id,aac(6')-Iy;gyrA[83:S-F];parC[57:T-S]
543897	SRR8503799	2018	India		Salmonella Paratyphi A	11	85	-	-	-	aac(6')-Iy	gyrA[83:S-F];parC[57:T-S]	-	-	-	-	-	-	-	aac(6')-Iy;gyrA[83:S-F];parC[57:T-S]
832090	SRR10397596	2019	Pakistan		Salmonella Paratyphi A	11	129	-	-	-	aac(6')-Iy	gyrA[83:S-F];parC[57:T-S]	-	-	-	-	-	-	-	aac(6')-Iy;gyrA[83:S-F];parC[57:T-S]
531301	SRR7458537	2018	Pakistan		Salmonella Paratyphi A	11	85	-	-	-	aac(6')-Iy	gyrA[83:S-F];parC[57:T-S]	-	-	-	-	-	-	-	aac(6')-Iy;gyrA[83:S-F];parC[57:T-S]
541391	SRR8509249	2018	Pakistan	1	Salmonella Paratyphi A	11	85	-	-	-	aac(6')-Iy	gyrA[83:S-F];parC[57:T-S]	-	-	-	-	-	-	-	aac(6')-Iy;gyrA[83:S-F];parC[57:T-S]
648985	SRR8288227	2018	India		Salmonella Paratyphi A	11	129	-	-	-	aac(6')-Iy	parC[57:T-S]	-	-	-	-	-	-	-	aac(6')-Iy;parC[57:T-S]
441479	SRR8526090	2017	Y		Salmonella Paratyphi A	11	129	-	-	-	aac(6')-Iy	gyrA[83:S-F];parC[57:T-S]	-	-	-	-	-	-	-	aac(6')-Iy;gyrA[83:S-F];parC[57:T-S]
319672	SRR8650262	2016	India, Philippines		Salmonella Paratyphi A	11	129	-	-	-	aac(6')-Iy	gyrA[83:S-F];parC[57:T-S]	-	-	-	-	-	-	-	aac(6')-Iy;gyrA[83:S-F];parC[57:T-S]
545289	SRR7458675	2018	India		Salmonella Paratyphi A	11	85	-	-	-	aac(6')-Iy	gyrA[83:S-F];parC[57:T-S]	-	-	-	-	-	-	-	aac(6')-Iy;gyrA[83:S-F];parC[57:T-S]
275741	SRR5985838	2016	India		Salmonella Paratyphi A	11	129	-	-	-	aac(6')-Iy	gyrA[83:S-F];parC[57:T-S]	-	-	-	-	-	-	-	aac(6')-Iy;gyrA[83:S-F];parC[57:T-S]
777509	SRR9826969	2019	Bangladesh		Salmonella Paratyphi A	11	129	-	-	-	aac(6')-Iy	gyrA[83:S-F];parC[57:T-S]	-	-	-	-	-	-	-	aac(6')-Iy;gyrA[83:S-F];parC[57:T-S]
306527	SRR7402092	2016	Pakistan		Salmonella Paratyphi A	11	129	-	-	-	aac(6')-Iy	gyrA[83:S-Y];parC[57:T-S]	-	-	-	-	-	-	-	aac(6')-Iy;gyrA[83:S-Y];parC[57:T-S]
316278	SRR5974910	2016	N		Salmonella Paratyphi A	11	129	-	-	-	aac(6')-Iy	gyrA[83:S-F];parC[57:T-S]	-	-	-	-	-	-	-	aac(6')-Iy;gyrA[83:S-F];parC[57:T-S]
323082	SRR5974900	2016	Unknown	1	Salmonella Paratyphi A	11	129	-	-	-	aac(6')-Iy	gyrA[83:S-F];parC[57:T-S]	-	-	-	-	-	-	-	aac(6')-Iy;gyrA[83:S-F];parC[57:T-S]
298766	SRR7344645	2016	Pakistan		Salmonella Paratyphi A	11	85	-	-	-	aac(6')-Iy	gyrA[83:S-Y];parC[57:T-S]	-	-	-	-	-	-	-	aac(6')-Iy;gyrA[83:S-Y];parC[57:T-S]
661079	SRR8401404	2019	Pakistan		Salmonella Paratyphi A	11	85	-	-	-	aac(6')-Iy	gyrA[83:S-F];parC[57:T-S]	-	-	-	-	-	-	-	aac(6')-Iy;gyrA[83:S-F];parC[57:T-S]
797577	SRR10062985	2019	Pakistan		Salmonella Paratyphi A	11	129	-	-	-	aac(6')-Iy	gyrA[83:S-F];parC[57:T-S]	-	-	-	-	-	-	-	aac(6')-Iy;gyrA[83:S-F];parC[57:T-S]
436944	SRR7401836	2017	Iraq		Salmonella Paratyphi B	5	86	-	-	-	aac(6')-Iy	-	-	-	-	-	-	-	-	aac(6')-Iy
668723	SRR8452291	2019	N		Salmonella Paratyphi B	5	86	-	-	-	aac(6')-Iy	-	-	-	-	-	-	-	-	aac(6')-Iy
433606	SRR7439531	2017	Bolivia, Chile, Peru		Salmonella Paratyphi B	5	86	-	-	-	aac(6')-Iy	-	-	-	-	-	-	-	-	aac(6')-Iy
621380	SRR8204792	2018	Iraq		Salmonella Paratyphi B	5	86	-	-	-	aac(6')-Iy	-	-	-	-	-	-	-	-	aac(6')-Iy
182837	SRR5985737	2016	unknown		Salmonella Paratyphi B	5	86	-	-	-	aac(6')-Iy	-	-	-	-	-	-	-	-	aac(6')-Iy
304577	SRR7286960	2016	India		Salmonella Paratyphi B	5	86	I1	-	-	aac(6')-Iy	gyrA[83:S-F]	-	-	-	-	-	-	-	aac(6')-Iy;gyrA[83:S-F]
300661	SRR7427011	2016	Pakistan		Salmonella Paratyphi B	5	86	-	-	-	aac(6')-Iy	-	-	-	-	-	-	-	-	aac(6')-Iy
201543	SRR5985729	2016	Pakistan		Salmonella Paratyphi B	5	86	-	-	-	aac(6')-Iy	-	-	-	-	-	-	-	-	aac(6')-Iy
454881	SRR7159859	2017	N		Salmonella Paratyphi B	5	86	-	-	-	aac(6')-Iy	-	-	-	-	-	-	-	-	aac(6')-Iy
575132	SRR8380681	2018	Bolivia		Salmonella Paratyphi B	5	86	-	-	-	aac(6')-Iy	-	-	-	-	-	-	-	-	aac(6')-Iy
440805	SRR8526069	2017	Bolivia, Brazil, Colombia, Peru		Salmonella Paratyphi B	5	86	-	-	-	aac(6')-Iy	-	-	-	-	-	-	-	-	aac(6')-Iy
756213	SRR9273943	2019	Bolivia		Salmonella Paratyphi B	5	86	-	-	-	aac(6')-Iy	qnrB-19	-	-	-	-	-	-	-	aac(6')-Iy;qnrB-19
243874	SRR5985720	2016	Bolivia		Salmonella Paratyphi B	5	86	L/M-traU	-	-	aac(6')-Iy	-	-	-	-	-	-	-	-	aac(6')-Iy
243873	SRR5985732	2016	unknown	1	Salmonella Paratyphi B	5	86	-	-	-	aac(6')-Iy	-	-	-	-	-	-	-	-	aac(6')-Iy
454903	SRR7108945	2017	Bolivia		Salmonella Paratyphi B	5	86	-	-	-	aac(6')-Iy	-	-	-	-	-	-	-	-	aac(6')-Iy
459968	SRR7349156	2017	unknown	1	Salmonella Paratyphi B	5	86	-	-	-	aac(6')-Iy	-	-	-	-	-	-	-	-	aac(6')-Iy
652086	SRR8492465	2018	Japan		Salmonella Paratyphi B	5	86	-	-	-	aac(6')-Iy	-	-	-	-	-	-	-	-	aac(6')-Iy
654002	SRR8367068	2018	Japan	1	Salmonella Paratyphi B	5	86	-	-	-	aac(6')-Iy	-	-	-	-	-	-	-	-	aac(6')-Iy
304418	SRR5957752	2016	Turkey		Salmonella Paratyphi B	5	86	-	-	-	aac(6')-Iy	-	-	-	-	-	-	-	-	aac(6')-Iy
813384	SRR10228817	2019	Iraq		Salmonella Paratyphi B	5	86	-	-	-	aac(6')-Iy	-	-	-	-	-	-	-	-	aac(6')-Iy
815518	SRR10236698	2019	Iraq		Salmonella Paratyphi B	5	86	-	-	-	aac(6')-Iy	-	-	-	-	-	-	-	-	aac(6')-Iy
707210	SRR8772226	2019	Colombia		Salmonella Paratyphi B	5	86	-	-	-	aac(6')-Iy	-	-	-	-	-	-	-	-	aac(6')-Iy
709084	SRR8788791	2019	Colombia	1	Salmonella Paratyphi B	5	86	-	-	-	aac(6')-Iy	-	-	-	-	-	-	-	-	aac(6')-Iy
709116	SRR8788795	2019	Colombia	1	Salmonella Paratyphi B	5	86	-	-	-	aac(6')-Iy	-	-	-	-	-	-	-	-	aac(6')-Iy
712249	SRR8833279	2019	Colombia	1	Salmonella Paratyphi B	5	86	-	-	-	aac(6')-Iy	-	-	-	-	-	-	-	-	aac(6')-Iy
716031	SRR8839580	2019	Colombia	1	Salmonella Paratyphi B	5	86	-	-	-	aac(6')-Iy	-	-	-	-	-	-	-	-	aac(6')-Iy
475741	SRR7350816	2018	Argentina, Bolivia, Brazil, Chile, Uruguay, Viet Nam		Salmonella Paratyphi B	5	86	-	-	-	aac(6')-Iy	-	-	-	-	-	-	-	-	aac(6')-Iy
801116	SRR10096464	2019	Pakistan		Salmonella Paratyphi B	5	86	-	-	-	aac(6')-Iy	-	-	-	-	-	-	-	-	aac(6')-Iy
800594	SRR10096510	2019	Pakistan	1	Salmonella Paratyphi B	5	86	-	-	-	aac(6')-Iy	-	-	-	-	-	-	-	-	aac(6')-Iy
723631	SRR8893156	2019	Peru		Salmonella Paratyphi B	5	86	-	-	-	aac(6')-Iy	-	-	-	-	-	-	-	-	aac(6')-Iy
728371	SRR8951814	2019	Peru	1	Salmonella Paratyphi B	5	86	-	-	-	aac(6')-Iy	-	-	-	-	-	-	-	-	aac(6')-Iy
748885	SRR9261304	2019	Peru	1	Salmonella Paratyphi B	5	86	-	-	-	aac(6')-Iy	-	-	-	-	-	-	-	-	aac(6')-Iy
723623	SRR8936140	2019	Pakistan		Salmonella Paratyphi B	5	86	FII-35	-	-	aac(6')-Iy	-	-	-	-	-	-	-	-	aac(6')-Iy
526148	SRR8503896	2018	N		Salmonella Paratyphi B	5	86	-	-	-	aac(6')-Iy	gyrA[83:S-F]	-	-	-	-	-	-	-	aac(6')-Iy;gyrA[83:S-F]
531305	SRR7358348	2018	unknown	1	Salmonella Paratyphi B	5	86	-	-	-	aac(6')-Iy	-	-	-	-	-	-	-	-	aac(6')-Iy
792595	SRR10018212	2019	Peru		Salmonella Paratyphi B	5	86	-	-	-	aac(6')-Iy	-	-	-	-	-	-	-	-	aac(6')-Iy
808192	SRR10229745	2019	Iraq		Salmonella Paratyphi B	5	86	-	-	-	aac(6')-Iy	-	-	-	-	-	-	-	-	aac(6')-Iy
748852	SRR9261109	2019	N		Salmonella Paratyphi B	5	86	-	-	-	aac(6')-Iy	-	-	-	-	-	-	-	-	aac(6')-Iy
451998	SRR7890213	2017	Iraq		Salmonella Paratyphi B	5	86	-	-	-	aac(6')-Iy	-	-	-	-	-	-	-	-	aac(6')-Iy
452518	SRR8524709	2017	Iraq	1	Salmonella Paratyphi B	5	86	-	-	-	aac(6')-Iy	-	-	-	-	-	-	-	-	aac(6')-Iy
513510	SRR8509019	2018	unknown	1	Salmonella Paratyphi B	5	86	-	-	-	aac(6')-Iy	-	-	-	-	-	-	-	-	aac(6')-Iy
529880	SRR7443872	2018	Iraq	1	Salmonella Paratyphi B	5	86	-	-	-	aac(6')-Iy	-	-	-	-	-	-	-	-	aac(6')-Iy
416382	SRR7244400	2017	N		Salmonella Paratyphi B	5	86	-	-	-	aac(6')-Iy	-	-	-	-	-	-	-	-	aac(6')-Iy
524183	SRR7456920	2018	unknown	1	Salmonella Paratyphi B	5	86	-	-	-	aac(6')-Iy	-	-	-	-	-	-	-	-	aac(6')-Iy
723633	SRR8893165	2019	Peru		Salmonella Paratyphi B	5	86	-	-	-	aac(6')-Iy	gyrA[83:S-F]	-	-	-	-	-	-	-	aac(6')-Iy;gyrA[83:S-F]
440068	SRR7495453	2017	Bolivia		Salmonella Paratyphi B	5	86	-	-	-	aac(6')-Iy	-	-	-	-	-	-	-	-	aac(6')-Iy
440069	SRR7310588	2017	Bolivia, Chile, Peru	1	Salmonella Paratyphi B	5	86	-	-	-	aac(6')-Iy	gyrA[83:S-F]	-	-	-	-	-	-	-	aac(6')-Iy;gyrA[83:S-F]
548859	SRR7533341	2018	N		Salmonella Paratyphi B	5	86	-	-	-	aac(6')-Iy	-	-	-	-	-	-	-	-	aac(6')-Iy
549082	SRR7450831	2018	N	1	Salmonella Paratyphi B	5	86	-	-	-	aac(6')-Iy	-	-	-	-	-	-	-	-	aac(6')-Iy
550678	SRR7451204	2018	N	1	Salmonella Paratyphi B	5	86	-	-	-	aac(6')-Iy	-	-	-	-	-	-	-	-	aac(6')-Iy
843968	SRR10542559	2019	Brazil		Salmonella Paratyphi B	5	86	-	-	-	aac(6')-Iy	-	-	-	-	-	-	-	-	aac(6')-Iy
845690	SRR10561152	2019	Brazil	1	Salmonella Paratyphi B	5	86	-	-	-	aac(6')-Iy	-	-	-	-	-	-	-	-	aac(6')-Iy
535359	SRR7350793	2018	Iraq		Salmonella Paratyphi B	5	86	-	-	-	aac(6')-Iy	-	-	-	-	-	-	-	-	aac(6')-Iy
538444	SRR8499154	2018	Y	1	Salmonella Paratyphi B	5	86	-	-	-	aac(6')-Iy	-	-	-	-	-	-	-	-	aac(6')-Iy
811020	SRR10232049	2019	Iraq		Salmonella Paratyphi B	5	86	-	-	-	aac(6')-Iy	-	-	-	-	-	-	-	-	aac(6')-Iy
814335	SRR10228873	2019	Iraq		Salmonella Paratyphi B	5	86	-	-	-	aac(6')-Iy	-	-	-	-	-	-	-	-	aac(6')-Iy
801488	SRR10108459	2019	Iraq		Salmonella Paratyphi B	5	86	-	-	-	aac(6')-Iy	-	-	-	-	-	-	-	-	aac(6')-Iy
182074	SRR5985746	2016	Iraq		Salmonella Paratyphi B	5	86	-	-	-	aac(6')-Iy	-	-	-	-	-	-	-	-	aac(6')-Iy
203640	SRR5989989	2016	unknown		Salmonella Paratyphi B	5	86	-	-	-	aac(6')-Iy	-	-	-	-	-	-	-	-	aac(6')-Iy
248546	SRR5985728	2016	Pakistan		Salmonella Paratyphi B	5	86	-	-	-	aac(6')-Iy	-	-	-	-	-	-	-	-	aac(6')-Iy
658623	SRR8377929	2018	Argentina		Salmonella Paratyphi B	5	86	-	-	-	aac(6')-Iy	-	-	-	-	-	-	-	-	aac(6')-Iy
493366	SRR8523817	2018	unknown		Salmonella Paratyphi B	5	86	-	-	-	aac(6')-Iy	-	-	-	-	-	-	-	-	aac(6')-Iy
545295	SRR8499141	2018	Iraq		Salmonella Paratyphi B	5	86	-	-	-	aac(6')-Iy	-	-	-	-	-	-	-	-	aac(6')-Iy
541373	SRR7439523	2018	Iraq		Salmonella Paratyphi B	5	86	-	-	-	aac(6')-Iy	-	-	-	-	-	-	-	-	aac(6')-Iy
795357	SRR10032591	2019	Peru		Salmonella Paratyphi B	5	86	-	-	-	aac(6')-Iy	-	-	-	-	-	-	-	-	aac(6')-Iy
279515	SRR5985742	2016	unknown		Salmonella Paratyphi B	5	86	-	-	-	aac(6')-Iy	-	-	-	-	-	-	-	-	aac(6')-Iy
475848	SRR7910361	2018	Pakistan		Salmonella Paratyphi B	5	86	-	-	-	aac(6')-Iy	-	-	-	-	-	-	-	-	aac(6')-Iy
410878	SRR7538783	2017	Bolivia		Salmonella Paratyphi B	5	86	-	-	-	aac(6')-Iy	-	-	-	-	-	-	-	-	aac(6')-Iy
410866	SRR7159865	2017	Bolivia	1	Salmonella Paratyphi B	5	86	-	-	-	aac(6')-Iy	-	-	-	-	-	-	-	-	aac(6')-Iy
204430	SRR5989985	2016	unknown		Salmonella Paratyphi B	5	86	-	-	-	aac(6')-Iy	-	-	-	-	-	-	-	-	aac(6')-Iy
285660	SRR5193999	2016	Bolivia		Salmonella Paratyphi B	5	86	-	-	-	aac(6')-Iy	-	-	-	-	-	-	-	-	aac(6')-Iy
376281	SRR5983000	2017	Pakistan, Saudi Arabia		Salmonella Paratyphi B	5	86	-	-	-	aac(6')-Iy	-	-	-	-	-	-	-	-	aac(6')-Iy
376181	SRR7351567	2017	Bolivia		Salmonella Paratyphi B	5	86	-	-	-	aac(6')-Iy	-	-	-	-	-	-	-	-	aac(6')-Iy
400315	SRR7414825	2017	unknown	1	Salmonella Paratyphi B	5	86	-	-	-	aac(6')-Iy	-	-	-	-	-	-	-	-	aac(6')-Iy
501571	SRR7286825	2018	N	1	Salmonella Paratyphi B	5	86	-	-	-	aac(6')-Iy	-	-	-	-	-	-	-	-	aac(6')-Iy
539017	SRR7480213	2018	unknown	1	Salmonella Paratyphi B	5	86	-	-	-	aac(6')-Iy	-	-	-	-	-	-	-	-	aac(6')-Iy
579950	SRR7828459	2018	unknown	1	Salmonella Paratyphi B	5	86	-	-	-	aac(6')-Iy	-	-	-	-	-	-	-	-	aac(6')-Iy
841378	SRR10513436	2019	Argentina		Salmonella Paratyphi B	5	86	-	-	-	aac(6')-Iy	-	-	-	-	-	-	-	-	aac(6')-Iy
607867	SRR7903091	2018	Iraq		Salmonella Paratyphi B	5	86	-	-	-	aac(6')-Iy	-	-	-	-	-	-	-	-	aac(6')-Iy
204431	SRR5985739	2016	unknown		Salmonella Paratyphi B	5	86	-	-	-	aac(6')-Iy	-	-	-	-	-	-	-	-	aac(6')-Iy
209992	SRR5985743	2016	unknown		Salmonella Paratyphi B	5	86	-	-	-	aac(6')-Iy	-	-	-	-	-	-	-	-	aac(6')-Iy
225088	SRR5989988	2016	unknown	1	Salmonella Paratyphi B	5	86	-	-	-	aac(6')-Iy	-	-	-	-	-	-	-	-	aac(6')-Iy
408404	SRR8548887	2017	Iraq		Salmonella Paratyphi B	5	86	-	-	-	aac(6')-Iy	-	-	-	-	-	-	-	-	aac(6')-Iy
421207	SRR7879553	2017	Turkey		Salmonella Paratyphi B	5	86	-	-	-	aac(6')-Iy	gyrA[83:S-F]	-	-	-	-	-	-	-	aac(6')-Iy;gyrA[83:S-F]
534040	SRR7475285	2018	Argentina, Peru		Salmonella Paratyphi B	5	86	-	-	-	aac(6')-Iy	-	-	-	-	-	-	-	-	aac(6')-Iy
617004	SRR7997130	2018	Turkey		Salmonella Paratyphi B	5	86	-	-	-	aac(6')-Iy	-	-	-	-	-	-	-	-	aac(6')-Iy
812192	SRR10247486	2019	Iraq		Salmonella Paratyphi B	5	86	-	-	-	aac(6')-Iy	-	-	-	-	-	-	-	-	aac(6')-Iy
279553	SRR5989986	2016	unknown		Salmonella Paratyphi B	5	86	-	-	-	aac(6')-Iy	-	-	-	-	-	-	-	-	aac(6')-Iy
288903	SRR7297946	2016	unknown	1	Salmonella Paratyphi B	5	86	-	-	-	aac(6')-Iy	-	-	-	-	-	-	-	-	aac(6')-Iy
383938	SRR7890518	2017	Peru		Salmonella Paratyphi B	5	86	-	-	-	aac(6')-Iy	-	-	-	-	-	-	-	-	aac(6')-Iy
383937	SRR7215993	2017	unknown	1	Salmonella Paratyphi B	5	86	-	-	-	aac(6')-Iy	-	-	-	-	-	-	-	-	aac(6')-Iy
416376	SRR7426941	2017	Bolivia, Brazil, Peru		Salmonella Paratyphi B	5	86	-	-	-	aac(6')-Iy	-	-	-	-	-	-	-	-	aac(6')-Iy
576405	SRR7892172	2018	Argentina, Bolivia, Brazil, Colombia, Chile		Salmonella Paratyphi B	5	86	-	-	-	aac(6')-Iy	-	-	-	-	-	-	-	-	aac(6')-Iy
652965	SRR8325469	2018	Iraq		Salmonella Paratyphi B	5	86	-	-	-	aac(6')-Iy	gyrA[83:S-F]	-	-	-	-	-	-	-	aac(6')-Iy;gyrA[83:S-F]
654691	SRR8367071	2018	Iraq	1	Salmonella Paratyphi B	5	86	-	-	-	aac(6')-Iy	-	-	-	-	-	-	-	-	aac(6')-Iy
582307	SRR7841515	2018	Peru		Salmonella Paratyphi B	5	86	-	-	-	aac(6')-Iy	gyrA[83:S-F]	-	-	-	-	-	-	-	aac(6')-Iy;gyrA[83:S-F]
848979	SRR10604714	2019	0		Salmonella Paratyphi C	20	146	FII-S1;FIB-18	-	-	aac(6')-Iaa	parC[57:T-S]	-	-	-	-	-	-	-	aac(6')-Iaa;parC[57:T-S]
629341	SRR8137392	2018	Pakistan		Salmonella Typhi	13	1	-	-	-	aac(6')-Iy	gyrA[83:S-F;87:D-N];parC[80:S-I]	-	-	-	-	-	-	-	aac(6')-Iy;gyrA[83:S-F;87:D-N];parC[80:S-I]
369949	SRR5974894	2017	India		Salmonella Typhi	13	2	-	-	-	aac(6')-Iy	gyrA[83:S-F]	-	-	-	-	-	-	-	aac(6')-Iy;gyrA[83:S-F]
611069	SRR7962247	2018	Sudan		Salmonella Typhi	13	1	-	-	-	aac(6')-Iy	-	-	-	-	-	-	-	-	aac(6')-Iy
611068	SRR7996832	2018	Sudan		Salmonella Typhi	13	1	-	-	-	aac(6')-Iy	-	-	-	-	-	-	-	-	aac(6')-Iy
730695	SRR9287404	2019	India		Salmonella Typhi	13	2	-	-	-	aac(6')-Iy	gyrA[83:S-F]	-	-	-	-	-	-	-	aac(6')-Iy;gyrA[83:S-F]
656789	SRR8366139	2018	Pakistan		Salmonella Typhi	13	1	-	-	-	aac(6')-Iy	gyrA[83:S-F]	-	-	-	-	-	-	-	aac(6')-Iy;gyrA[83:S-F]
823539	SRR10313661	2019	Pakistan		Salmonella Typhi	13	1	-	TEM-1	-	aph(6)-Id,strB;aac(6')-Iy;strA	gyrA[83:S-F]	-	dfrA-7	-	-	sul-1;sul-2	catA-1	-	TEM-1;aph(6)-Id,strB;aac(6')-Iy;strA;gyrA[83:S-F];dfrA-7;sul-1;sul-2;catA-1
610002	SRR8325487	2018	India		Salmonella Typhi	13	1	-	-	-	aac(6')-Iy	gyrA[83:S-Y]	-	-	-	-	-	-	-	aac(6')-Iy;gyrA[83:S-Y]
429734	SRR7165478	2017	Unknown		Salmonella Typhi	13	1	-	-	-	aac(6')-Iy	-	-	-	-	-	-	-	-	aac(6')-Iy
766766	SRR9625950	2019	Saudi arabia		Salmonella Typhi	13	1	-	-	-	aac(6')-Iy	gyrA[83:S-F]	-	-	-	-	-	-	-	aac(6')-Iy;gyrA[83:S-F]
632992	SRR8484227	2018	Pakistan		Salmonella Typhi	13	1	-	TEM-1	-	aac(6')-Iy;aph(6)-Id,strB;strA	gyrA[83:S-F]	-	dfrA-7	-	-	sul-1;sul-2	catA-1	-	TEM-1;aac(6')-Iy;aph(6)-Id,strB;strA;gyrA[83:S-F];dfrA-7;sul-1;sul-2;catA-1
633008	SRR8484206	2018	Pakistan	1	Salmonella Typhi	13	1	-	TEM-1	-	aac(6')-Iy;aph(6)-Id,strB;strA	gyrA[83:S-F]	-	dfrA-7	-	-	sul-1;sul-2	catA-1	-	TEM-1;aac(6')-Iy;aph(6)-Id,strB;strA;gyrA[83:S-F];dfrA-7;sul-1;sul-2;catA-1
302604	SRR5957753	2016	Pakistan		Salmonella Typhi	13	1	-	-	-	aac(6')-Iy	gyrA[83:S-F]	-	-	-	-	-	-	-	aac(6')-Iy;gyrA[83:S-F]
302915	SRR7165795	2016	Pakistan		Salmonella Typhi	13	1	-	-	-	aac(6')-Iy	gyrA[83:S-F]	-	-	-	-	-	-	-	aac(6')-Iy;gyrA[83:S-F]
611417	SRR7962287	2018	Pakistan		Salmonella Typhi	13	1	-	TEM-1	-	aac(6')-Iy;aph(6)-Id,strB;strA	gyrA[83:S-F]	-	dfrA-7	-	-	sul-1;sul-2	catA-1	-	TEM-1;aac(6')-Iy;aph(6)-Id,strB;strA;gyrA[83:S-F];dfrA-7;sul-1;sul-2;catA-1
385867	SRR7165516	2017	Unknown		Salmonella Typhi	13	1	-	-	-	aac(6')-Iy	gyrA[87:D-Y]	-	-	-	-	-	-	-	aac(6')-Iy;gyrA[87:D-Y]
793660	SRR10018182	2019	Unknown	1	Salmonella Typhi	13	1	-	-	-	aac(6')-Iy	gyrA[87:D-Y]	-	-	-	-	-	-	-	aac(6')-Iy;gyrA[87:D-Y]
673633	SRR8508953	2019	Pakistan		Salmonella Typhi	13	1	-	-	-	aac(6')-Iy	gyrA[83:S-F;87:D-N];parC[80:S-I]	-	-	-	-	-	-	-	aac(6')-Iy;gyrA[83:S-F;87:D-N];parC[80:S-I]
319822	SRR7166116	2016	Pakistan		Salmonella Typhi	13	1	-	-	-	aac(6')-Iy	gyrA[83:S-F;87:D-N];parC[80:S-I]	-	-	-	-	-	-	-	aac(6')-Iy;gyrA[83:S-F;87:D-N];parC[80:S-I]
421631	SRR7166115	2017	Philippines		Salmonella Typhi	13	1	-	-	-	aac(6')-Iy	-	-	-	-	-	-	-	-	aac(6')-Iy
385505	SRR8568760	2017	India, Nepal		Salmonella Typhi	13	1	-	-	-	aac(6')-Iy	gyrA[83:S-F;87:D-N];parC[80:S-I]	-	-	-	-	-	-	-	aac(6')-Iy;gyrA[83:S-F;87:D-N];parC[80:S-I]
271053	SRR7165507	2016	Bangladesh		Salmonella Typhi	13	1	-	-	-	aac(6')-Iy	gyrA[83:S-F]	-	-	-	-	-	-	-	aac(6')-Iy;gyrA[83:S-F]
821165	SRR10294416	2019	Bangladesh		Salmonella Typhi	13	2209	-	-	-	aac(6')-Iy	gyrA[83:S-F]	-	-	-	-	-	-	-	aac(6')-Iy;gyrA[83:S-F]
823529	SRR10312374	2019	Pakistan		Salmonella Typhi	13	1	-	-	-	aac(6')-Iy	gyrA[83:S-F]	-	-	-	-	-	-	-	aac(6')-Iy;gyrA[83:S-F]
854823	SRR10694675	2019	Pakistan	1	Salmonella Typhi	13	1	-	-	-	aac(6')-Iy	gyrA[83:S-F]	-	-	-	-	-	-	-	aac(6')-Iy;gyrA[83:S-F]
841381	SRR10506533	2019	Pakistan		Salmonella Typhi	13	1	-	-	-	aac(6')-Iy	gyrA[83:S-F]	-	-	-	-	-	-	-	aac(6')-Iy;gyrA[83:S-F]
318354	SRR7165013	2016	Pakistan		Salmonella Typhi	13	2	-	-	-	aac(6')-Iy	-	-	-	-	-	-	-	-	aac(6')-Iy
376057	SRR7165360	2017	Pakistan		Salmonella Typhi	13	1	-	TEM-1	-	aph(6)-Id,strB;aac(6')-Iy	gyrA[83:S-F]	-	dfrA-7	-	-	sul-1;sul-2	catA-1	-	TEM-1;aph(6)-Id,strB;aac(6')-Iy;gyrA[83:S-F];dfrA-7;sul-1;sul-2;catA-1
462020	SRR7165601	2017	Bangladesh		Salmonella Typhi	13	2	-	-	-	aac(6')-Iy	gyrB[464:S-F]	-	-	-	-	-	-	-	aac(6')-Iy;gyrB[464:S-F]
520545	SRR7285691	2018	Bangladesh		Salmonella Typhi	13	1	-	-	-	aac(6')-Iy	gyrA[83:S-F];parC[84:E-K]	-	dfrA-7	-	-	sul-1	catA-1	-	aac(6')-Iy;gyrA[83:S-F];parC[84:E-K];dfrA-7;sul-1;catA-1
568312	SRR8490862	2018	N		Salmonella Typhi	13	2	-	-	-	aac(6')-Iy	gyrA[83:S-F]	-	-	-	-	-	-	-	aac(6')-Iy;gyrA[83:S-F]
285844	SRR7165472	2016	No travel		Salmonella Typhi	13	1	-	TEM-1	-	aph(6)-Id,strB;aac(6')-Iy	gyrA[83:S-F]	-	dfrA-7	-	-	sul-1;sul-2	catA-1	-	TEM-1;aph(6)-Id,strB;aac(6')-Iy;gyrA[83:S-F];dfrA-7;sul-1;sul-2;catA-1
399970	SRR7285849	2017	Pakistan		Salmonella Typhi	13	1	-	-	-	aac(6')-Iy	gyrA[83:S-F]	-	-	-	-	-	-	-	aac(6')-Iy;gyrA[83:S-F]
366287	SRR5584682	2017	Bangladesh		Salmonella Typhi	13	2	-	-	-	aac(6')-Iy	gyrA[83:S-F]	-	-	-	-	-	-	-	aac(6')-Iy;gyrA[83:S-F]
741691	SRR9088944	2019	Pakistan		Salmonella Typhi	13	1	-	-	-	aac(6')-Iy	gyrA[83:S-F;87:D-N];parC[80:S-I]	-	-	-	-	-	-	-	aac(6')-Iy;gyrA[83:S-F;87:D-N];parC[80:S-I]
760280	SRR9307556	2019	Pakistan	1	Salmonella Typhi	13	1	-	-	-	aac(6')-Iy	gyrA[83:S-F;87:D-N];parC[80:S-I]	-	-	-	-	-	-	-	aac(6')-Iy;gyrA[83:S-F;87:D-N];parC[80:S-I]
724583	SRR8943110	2019	Pakistan		Salmonella Typhi	13	1	Y	CTX-M-15;TEM-1	-	aac(6')-Iy;aph(6)-Id,strB;strA	gyrA[83:S-F];qnrS-1	-	dfrA-7	-	-	sul-1;sul-2	catA-1	-	CTX-M-15;TEM-1;aac(6')-Iy;aph(6)-Id,strB;strA;gyrA[83:S-F];qnrS-1;dfrA-7;sul-1;sul-2;catA-1
506868	SRR7298317	2018	Pakistan		Salmonella Typhi	13	1	-	TEM-1	-	aac(6')-Iy;aph(6)-Id,strB;strA	gyrA[83:S-F]	-	dfrA-7	-	-	sul-1;sul-2	catA-1	-	TEM-1;aac(6')-Iy;aph(6)-Id,strB;strA;gyrA[83:S-F];dfrA-7;sul-1;sul-2;catA-1
509976	SRR7204593	2018	Unknown	1	Salmonella Typhi	13	1	-	TEM-1	-	aac(6')-Iy;aph(6)-Id,strB;strA	gyrA[83:S-F]	-	dfrA-7	-	-	sul-1;sul-2	catA-1	-	TEM-1;aac(6')-Iy;aph(6)-Id,strB;strA;gyrA[83:S-F];dfrA-7;sul-1;sul-2;catA-1
702964	SRR8738328	2019	Pakistan		Salmonella Typhi	13	1	-	-	-	aac(6')-Iy	gyrA[83:S-F;87:D-N];parC[80:S-I]	-	-	-	-	-	-	-	aac(6')-Iy;gyrA[83:S-F;87:D-N];parC[80:S-I]
611413	SRR8118202	2018	Pakistan		Salmonella Typhi	13	1	-	TEM-1	-	aph(6)-Id,strB;aac(6')-Iy;strA	gyrA[83:S-F]	-	dfrA-7	-	-	sul-1;sul-2	catA-1	-	TEM-1;aph(6)-Id,strB;aac(6')-Iy;strA;gyrA[83:S-F];dfrA-7;sul-1;sul-2;catA-1
862942	SRR10806439	2019	Pakistan		Salmonella Typhi	13	2	-	-	-	aac(6')-Iy	gyrB[464:S-F]	-	-	-	-	-	-	-	aac(6')-Iy;gyrB[464:S-F]
298759	SRR7165396	2016	Pakistan		Salmonella Typhi	13	1	-	TEM-1	-	aac(6')-Iy;aph(6)-Id,strB	gyrA[83:S-F]	-	dfrA-7	-	-	sul-1;sul-2	catA-1	-	TEM-1;aac(6')-Iy;aph(6)-Id,strB;gyrA[83:S-F];dfrA-7;sul-1;sul-2;catA-1
300657	SRR7165856	2016	Pakistan	1	Salmonella Typhi	13	1	-	TEM-1	-	aph(6)-Id,strB;aac(6')-Iy	gyrA[83:S-F]	-	dfrA-7	-	-	sul-1;sul-2	catA-1	-	TEM-1;aph(6)-Id,strB;aac(6')-Iy;gyrA[83:S-F];dfrA-7;sul-1;sul-2;catA-1
316277	SRR7165020	2016	Pakistan	1	Salmonella Typhi	13	1	-	TEM-1	-	aac(6')-Iy;aph(6)-Id,strB	gyrA[83:S-F]	-	dfrA-7	-	-	sul-1;sul-2	catA-1	-	TEM-1;aac(6')-Iy;aph(6)-Id,strB;gyrA[83:S-F];dfrA-7;sul-1;sul-2;catA-1
832733	SRR10404565	2019	Pakistan		Salmonella Typhi	13	2	-	-	-	aac(6')-Iy	gyrB[464:S-F]	-	-	-	-	-	-	-	aac(6')-Iy;gyrB[464:S-F]
200631	SRR5500500	2016	Unknown		Salmonella Typhi	13	2	-	-	-	aac(6')-Iy	gyrA[83:S-F]	-	-	-	-	-	-	-	aac(6')-Iy;gyrA[83:S-F]
814338	SRR10228855	2019	Pakistan		Salmonella Typhi	13	1	HI1	TEM-1	-	aac(6')-Iy;aph(6)-Id,strB;strA	gyrA[83:S-F]	-	dfrA-7	-	tet(A)	sul-1;sul-2	catA-1	-	TEM-1;aac(6')-Iy;aph(6)-Id,strB;strA;gyrA[83:S-F];dfrA-7;tet(A);sul-1;sul-2;catA-1
808814	SRR10229824	2019	Pakistan		Salmonella Typhi	13	1	-	-	-	aac(6')-Iy	gyrA[83:S-Y]	-	-	-	-	-	-	-	aac(6')-Iy;gyrA[83:S-Y]
821033	SRR10271439	2019	Saudi arabia		Salmonella Typhi	13	1	-	-	-	aac(6')-Iy	gyrA[83:S-Y]	-	-	-	-	-	-	-	aac(6')-Iy;gyrA[83:S-Y]
814955	SRR10232128	2019	Pakistan		Salmonella Typhi	13	1	-	CTX-M-15;TEM-1	-	aac(6')-Iy;aph(6)-Id,strB;strA	gyrA[83:S-F]	-	dfrA-7	-	-	sul-1;sul-2	catA-1	-	CTX-M-15;TEM-1;aac(6')-Iy;aph(6)-Id,strB;strA;gyrA[83:S-F];dfrA-7;sul-1;sul-2;catA-1
482154	SRR7165503	2018	Pakistan		Salmonella Typhi	13	1	-	TEM-1	-	aac(6')-Iy;aph(6)-Id,strB;strA	gyrA[83:S-F]	-	dfrA-7	-	-	sul-1;sul-2	catA-1	-	TEM-1;aac(6')-Iy;aph(6)-Id,strB;strA;gyrA[83:S-F];dfrA-7;sul-1;sul-2;catA-1
520543	SRR7108940	2018	United Arab Emirates		Salmonella Typhi	13	1	-	TEM-1	-	aac(6')-Iy;aph(6)-Id,strB;strA	gyrA[83:S-F]	-	dfrA-7	-	-	sul-1;sul-2	catA-1	-	TEM-1;aac(6')-Iy;aph(6)-Id,strB;strA;gyrA[83:S-F];dfrA-7;sul-1;sul-2;catA-1
524185	SRR8503967	2018	United Arab Emirates	1	Salmonella Typhi	13	1	-	TEM-1	-	aac(6')-Iy;aph(6)-Id,strB;strA	gyrA[83:S-F]	-	dfrA-7	-	-	sul-1;sul-2	catA-1	-	TEM-1;aac(6')-Iy;aph(6)-Id,strB;strA;gyrA[83:S-F];dfrA-7;sul-1;sul-2;catA-1
282585	SRR7165364	2016	Unknown		Salmonella Typhi	13	1	-	-	-	aac(6')-Iy	-	-	-	-	-	-	-	-	aac(6')-Iy
818979	SRR10269737	2019	Pakistan		Salmonella Typhi	13	1	-	TEM-1	-	aac(6')-Iy;aph(6)-Id,strB;strA	gyrA[83:S-F]	-	dfrA-7	-	-	sul-1;sul-2	catA-1	-	TEM-1;aac(6')-Iy;aph(6)-Id,strB;strA;gyrA[83:S-F];dfrA-7;sul-1;sul-2;catA-1
628084	SRR8117046	2018	Pakistan		Salmonella Typhi	13	1	-	-	-	aac(6')-Iy	gyrA[83:S-F]	-	-	-	-	-	-	-	aac(6')-Iy;gyrA[83:S-F]
859986	SRR10766009	2019	Nigeria		Salmonella Typhi	13	2	Y	TEM-1	-	aac(6')-Iy;aph(6)-Id,strB;strA	gyrA[83:S-Y]	-	dfrA-14	-	tet(A)-1	sul-2	-	-	TEM-1;aac(6')-Iy;aph(6)-Id,strB;strA;gyrA[83:S-Y];dfrA-14;tet(A)-1;sul-2
200634	SRR5986539	2016	Unknown		Salmonella Typhi	13	2	HI1	TEM-1	-	aac(6')-Iy	gyrA[83:S-Y]	-	dfrA-15	-	tet(A)	sul-1	catA-1	-	TEM-1;aac(6')-Iy;gyrA[83:S-Y];dfrA-15;tet(A);sul-1;catA-1
203963	SRR7165800	2016	Unknown	1	Salmonella Typhi	13	2	HI1	TEM-1	-	aac(6')-Iy	gyrA[83:S-Y]	-	dfrA-15	-	tet(A)	sul-1	catA-1	-	TEM-1;aac(6')-Iy;gyrA[83:S-Y];dfrA-15;tet(A);sul-1;catA-1
659387	SRR8389780	2019	Bangladesh		Salmonella Typhi	13	2	-	-	-	aac(6')-Iy	gyrA[83:S-F]	-	-	-	-	-	-	-	aac(6')-Iy;gyrA[83:S-F]
604977	SRR8272623	2018	Bangladesh		Salmonella Typhi	13	1	-	-	-	aac(6')-Iy	gyrA[83:S-F]	-	-	-	-	-	-	-	aac(6')-Iy;gyrA[83:S-F]
220459	SRR5989292	2016	Pakistan		Salmonella Typhi	13	1	-	-	-	aac(6')-Iy	gyrA[83:S-F]	-	-	-	-	-	-	-	aac(6')-Iy;gyrA[83:S-F]
220513	SRR5989313	2016	Pakistan	1	Salmonella Typhi	13	1	-	-	-	aac(6')-Iy	gyrA[83:S-F]	-	-	-	-	-	-	-	aac(6')-Iy;gyrA[83:S-F]
298761	SRR7165590	2016	Pakistan		Salmonella Typhi	13	1	-	TEM-1	-	aac(6')-Iy;aph(6)-Id,strB	gyrA[83:S-F]	-	dfrA-7	-	-	sul-1;sul-2	catA-1	-	TEM-1;aac(6')-Iy;aph(6)-Id,strB;gyrA[83:S-F];dfrA-7;sul-1;sul-2;catA-1
802759	SRR10120312	2019	Unknown		Salmonella Typhi	13	1	-	-	-	aac(6')-Iy	gyrA[83:S-F;87:D-N];parC[80:S-I]	-	-	-	-	-	-	-	aac(6')-Iy;gyrA[83:S-F;87:D-N];parC[80:S-I]
351267	SRR5989303	2016	India		Salmonella Typhi	13	1	-	-	-	aac(6')-Iy	-	-	-	-	-	-	-	-	aac(6')-Iy
751278	SRR9261349	2019	Pakistan		Salmonella Typhi	13	1	-	-	-	aac(6')-Iy	gyrA[83:S-F]	-	-	-	-	-	-	-	aac(6')-Iy;gyrA[83:S-F]
767624	SRR9617149	2019	Pakistan		Salmonella Typhi	13	1	Y	CTX-M-15;TEM-1	-	aph(6)-Id,strB;aac(6')-Iy;strA	gyrA[83:S-F];qnrS-1	-	dfrA-7	-	-	sul-1;sul-2	catA-1	-	CTX-M-15;TEM-1;aph(6)-Id,strB;aac(6')-Iy;strA;gyrA[83:S-F];qnrS-1;dfrA-7;sul-1;sul-2;catA-1
781848	SRR9911920	2019	Pakistan		Salmonella Typhi	13	1	-	-	-	aac(6')-Iy	gyrA[83:S-F]	-	-	-	-	-	-	-	aac(6')-Iy;gyrA[83:S-F]
218472	SRR5986538	2016	Pakistan		Salmonella Typhi	13	1	-	-	-	aac(6')-Iy	gyrA[83:S-F]	-	-	-	-	-	-	-	aac(6')-Iy;gyrA[83:S-F]
296635	SRR5957749	2016	Pakistan		Salmonella Typhi	13	1	-	TEM-1	-	aph(6)-Id,strB;aac(6')-Iy	gyrA[83:S-F]	-	dfrA-7	-	-	sul-1;sul-2	catA-1	-	TEM-1;aph(6)-Id,strB;aac(6')-Iy;gyrA[83:S-F];dfrA-7;sul-1;sul-2;catA-1
770096	SRR9649527	2019	Pakistan		Salmonella Typhi	13	2	-	-	-	aac(6')-Iy	-	-	-	-	-	-	-	-	aac(6')-Iy
697898	SRR8706141	2019	Pakistan		Salmonella Typhi	13	1	-	TEM-1	-	aac(6')-Iy;aph(6)-Id,strB;strA	gyrA[83:S-F]	-	dfrA-7	-	-	sul-1;sul-2	catA-1	-	TEM-1;aac(6')-Iy;aph(6)-Id,strB;strA;gyrA[83:S-F];dfrA-7;sul-1;sul-2;catA-1
670218	SRR8467772	2019	Pakistan		Salmonella Typhi	13	1	-	TEM-1	-	aac(6')-Iy;aph(6)-Id,strB;strA	gyrA[83:S-F]	-	dfrA-7	-	-	sul-1;sul-2	catA-1	-	TEM-1;aac(6')-Iy;aph(6)-Id,strB;strA;gyrA[83:S-F];dfrA-7;sul-1;sul-2;catA-1
318582	SRR5982995	2016	No travel		Salmonella Typhi	13	2	-	-	-	aac(6')-Iy	-	-	-	-	-	-	-	-	aac(6')-Iy
746790	SRR9261695	2019	Pakistan		Salmonella Typhi	13	1	-	-	-	aac(6')-Iy	gyrA[87:D-N]	-	-	-	-	-	-	-	aac(6')-Iy;gyrA[87:D-N]
804503	SRR10133392	2019	Unknown		Salmonella Typhi	13	1	-	-	-	aac(6')-Iy	gyrA[83:S-F]	-	dfrA-7	-	-	sul-1	catA-1	-	aac(6')-Iy;gyrA[83:S-F];dfrA-7;sul-1;catA-1
738672	SRR9273939	2019	Pakistan		Salmonella Typhi	13	1	-	TEM-1	-	aac(6')-Iy;aph(6)-Id,strB;strA	gyrA[83:S-F]	-	dfrA-7	-	-	sul-1;sul-2	catA-1	-	TEM-1;aac(6')-Iy;aph(6)-Id,strB;strA;gyrA[83:S-F];dfrA-7;sul-1;sul-2;catA-1
369037	SRR7165802	2017	Pakistan		Salmonella Typhi	13	1	-	-	-	aac(6')-Iy	gyrA[83:S-F]	-	-	-	-	-	-	-	aac(6')-Iy;gyrA[83:S-F]
692560	SRR8657024	2019	Pakistan		Salmonella Typhi	13	1	-	-	-	aac(6')-Iy	gyrA[83:S-F]	-	-	-	-	-	-	-	aac(6')-Iy;gyrA[83:S-F]
604981	SRR7873912	2018	Pakistan		Salmonella Typhi	13	1	HI1	-	-	aac(6')-Iy	gyrA[83:S-F]	-	dfrA-7	-	tet(A)	sul-1	catA-1	-	aac(6')-Iy;gyrA[83:S-F];dfrA-7;tet(A);sul-1;catA-1
353848	SRR7165393	2017	Pakistan		Salmonella Typhi	13	1	-	TEM-1	-	aac(6')-Iy;aph(6)-Id,strB	gyrA[83:S-F]	-	dfrA-7	-	-	sul-1;sul-2	catA-1	-	TEM-1;aac(6')-Iy;aph(6)-Id,strB;gyrA[83:S-F];dfrA-7;sul-1;sul-2;catA-1
815565	SRR10235789	2019	Pakistan		Salmonella Typhi	13	1	-	TEM-1	-	aph(6)-Id,strB;aac(6')-Iy;strA	gyrA[83:S-F]	-	dfrA-7	-	-	sul-1;sul-2	catA-1	-	TEM-1;aph(6)-Id,strB;aac(6')-Iy;strA;gyrA[83:S-F];dfrA-7;sul-1;sul-2;catA-1
821164	SRR10294382	2019	Pakistan		Salmonella Typhi	13	1	-	TEM-1	-	aph(6)-Id,strB;aac(6')-Iy;strA	gyrA[83:S-F]	-	dfrA-7	-	-	sul-1;sul-2	catA-1	-	TEM-1;aph(6)-Id,strB;aac(6')-Iy;strA;gyrA[83:S-F];dfrA-7;sul-1;sul-2;catA-1
511657	SRR8509160	2018	India		Salmonella Typhi	13	1	-	-	-	aac(6')-Iy	gyrA[83:S-Y]	-	-	-	-	-	-	-	aac(6')-Iy;gyrA[83:S-Y]
320997	SRR7165787	2016	India, Myanmar		Salmonella Typhi	13	1	-	-	-	aac(6')-Iy	gyrA[83:S-F;87:D-N];parC[80:S-I]	-	-	-	-	-	-	-	aac(6')-Iy;gyrA[83:S-F;87:D-N];parC[80:S-I]
208761	SRR5989307	2016	India, Nepal		Salmonella Typhi	13	2	-	-	-	aac(6')-Iy	gyrA[87:D-G]	-	-	-	-	-	-	-	aac(6')-Iy;gyrA[87:D-G]
820087	SRR10270617	2019	Pakistan		Salmonella Typhi	13	1	-	-	-	aac(6')-Iy	gyrA[83:S-F]	-	-	-	-	-	-	-	aac(6')-Iy;gyrA[83:S-F]
723824	SRR8916322	2019	Pakistan		Salmonella Typhi	13	1	-	-	-	aac(6')-Iy	gyrA[83:S-F]	-	dfrA-7	-	-	sul-1	catA-1	-	aac(6')-Iy;gyrA[83:S-F];dfrA-7;sul-1;catA-1
730777	SRR9287407	2019	Pakistan		Salmonella Typhi	13	1	-	TEM-1	-	aac(6')-Iy;aph(6)-Id,strB;strA	gyrA[83:S-F]	-	dfrA-7	-	-	sul-1;sul-2	catA-1	-	TEM-1;aac(6')-Iy;aph(6)-Id,strB;strA;gyrA[83:S-F];dfrA-7;sul-1;sul-2;catA-1
296820	SRR7165733	2016	Pakistan		Salmonella Typhi	13	1	-	TEM-1	-	aph(6)-Id,strB;aac(6')-Iy	gyrA[83:S-F]	-	dfrA-7	-	-	sul-1;sul-2	catA-1	-	TEM-1;aph(6)-Id,strB;aac(6')-Iy;gyrA[83:S-F];dfrA-7;sul-1;sul-2;catA-1
802698	SRR10120266	2019	India		Salmonella Typhi	13	1	-	-	-	aac(6')-Iy	gyrA[83:S-F]	-	-	-	-	-	-	-	aac(6')-Iy;gyrA[83:S-F]
610004	SRR7911482	2018	Pakistan		Salmonella Typhi	13	1	-	TEM-1	-	aph(6)-Id,strB;aac(6')-Iy;strA	gyrA[83:S-F]	-	dfrA-7	-	-	sul-1;sul-2	catA-1	-	TEM-1;aph(6)-Id,strB;aac(6')-Iy;strA;gyrA[83:S-F];dfrA-7;sul-1;sul-2;catA-1
814946	SRR10232197	2019	N		Salmonella Typhi	13	1	-	-	-	aac(6')-Iy	gyrA[83:S-F]	-	-	-	-	-	-	-	aac(6')-Iy;gyrA[83:S-F]
479451	SRR7165868	2018	India		Salmonella Typhi	13	1	-	-	-	aac(6')-Iy	gyrA[83:S-Y]	-	-	-	-	-	-	-	aac(6')-Iy;gyrA[83:S-Y]
475847	SRR7165477	2018	India	1	Salmonella Typhi	13	1	-	-	-	aac(6')-Iy	gyrA[83:S-Y]	-	-	-	-	-	-	-	aac(6')-Iy;gyrA[83:S-Y]
475846	SRR7165409	2018	India	1	Salmonella Typhi	13	1	-	-	-	aac(6')-Iy	gyrA[83:S-Y]	-	-	-	-	-	-	-	aac(6')-Iy;gyrA[83:S-Y]
568336	SRR7523087	2018	Pakistan		Salmonella Typhi	13	1	Y	CTX-M-15;TEM-1	-	aac(6')-Iy;aph(6)-Id,strB;strA	gyrA[83:S-F];qnrS-1	-	dfrA-7	-	-	sul-1;sul-2	catA-1	-	CTX-M-15;TEM-1;aac(6')-Iy;aph(6)-Id,strB;strA;gyrA[83:S-F];qnrS-1;dfrA-7;sul-1;sul-2;catA-1
568310	SRR8490664	2018	Pakistan	1	Salmonella Typhi	13	1	Y	CTX-M-15;TEM-1	-	aac(6')-Iy;aph(6)-Id,strB;strA	gyrA[83:S-F];qnrS-1	-	dfrA-7	-	-	sul-1;sul-2	catA-1	-	CTX-M-15;TEM-1;aac(6')-Iy;aph(6)-Id,strB;strA;gyrA[83:S-F];qnrS-1;dfrA-7;sul-1;sul-2;catA-1
559077	SRR7523646	2018	India		Salmonella Typhi	13	2	-	-	-	aac(6')-Iy	gyrA[83:S-F];parE[458:S-A]	-	-	-	-	-	-	-	aac(6')-Iy;gyrA[83:S-F];parE[458:S-A]
716008	SRR8839603	2019	India		Salmonella Typhi	13	1	-	-	-	aac(6')-Iy	gyrA[83:S-F]	-	-	-	-	-	-	-	aac(6')-Iy;gyrA[83:S-F]
728781	SRR9287693	2019	India	1	Salmonella Typhi	13	1	-	-	-	aac(6')-Iy	gyrA[83:S-F]	-	-	-	-	-	-	-	aac(6')-Iy;gyrA[83:S-F]
846509	SRR10561155	2019	Pakistan		Salmonella Typhi	13	2	-	-	-	aac(6')-Iy	gyrB[464:S-F]	-	-	-	-	-	-	-	aac(6')-Iy;gyrB[464:S-F]
203377	SRR5986535	2016	Bangladesh		Salmonella Typhi	13	2	-	-	-	aac(6')-Iy	gyrA[83:S-F]	-	-	-	-	-	-	-	aac(6')-Iy;gyrA[83:S-F]
203378	SRR5989302	2016	Bangladesh	1	Salmonella Typhi	13	2	-	-	-	aac(6')-Iy	gyrA[83:S-F]	-	-	-	-	-	-	-	aac(6')-Iy;gyrA[83:S-F]
508247	SRR7415026	2018	Ghana		Salmonella Typhi	13	4760	-	-	-	aac(6')-Iy	-	-	-	-	-	-	-	-	aac(6')-Iy
802814	SRR10120285	2019	Pakistan		Salmonella Typhi	13	2	-	-	-	aac(6')-Iy	gyrA[87:D-N]	-	-	-	-	-	-	-	aac(6')-Iy;gyrA[87:D-N]
804508	SRR10121287	2019	Pakistan		Salmonella Typhi	13	1	-	-	-	aac(6')-Iy	gyrA[83:S-F]	-	-	-	-	-	-	-	aac(6')-Iy;gyrA[83:S-F]
811045	SRR10222050	2019	Pakistan		Salmonella Typhi	13	1	-	-	-	aac(6')-Iy	gyrA[83:S-F;87:D-N];parC[80:S-I]	-	-	-	-	-	-	-	aac(6')-Iy;gyrA[83:S-F;87:D-N];parC[80:S-I]
379394	SRR7165493	2017	Nigeria		Salmonella Typhi	13	2	-	-	-	aac(6')-Iy	-	-	-	-	-	-	-	-	aac(6')-Iy
804500	SRR10133397	2019	Pakistan		Salmonella Typhi	13	1	-	-	-	aac(6')-Iy	gyrA[83:S-F]	-	-	-	-	-	-	-	aac(6')-Iy;gyrA[83:S-F]
806072	SRR10198940	2019	Pakistan	1	Salmonella Typhi	13	1	-	-	-	aac(6')-Iy	gyrA[83:S-F]	-	-	-	-	-	-	-	aac(6')-Iy;gyrA[83:S-F]
808188	SRR10222081	2019	Pakistan	1	Salmonella Typhi	13	1	-	-	-	aac(6')-Iy	gyrA[83:S-F]	-	-	-	-	-	-	-	aac(6')-Iy;gyrA[83:S-F]
257032	SRR7165724	2016	Pakistan		Salmonella Typhi	13	1	-	TEM-1	-	aac(6')-Iy;aph(6)-Id,strB	gyrA[83:S-F]	-	dfrA-7	-	-	sul-1;sul-2	catA-1	-	TEM-1;aac(6')-Iy;aph(6)-Id,strB;gyrA[83:S-F];dfrA-7;sul-1;sul-2;catA-1
265724	SRR7165401	2016	Sweden	1	Salmonella Typhi	13	1	-	TEM-1	-	aac(6')-Iy;aph(6)-Id,strB	gyrA[83:S-F]	-	dfrA-7	-	-	sul-1;sul-2	catA-1	-	TEM-1;aac(6')-Iy;aph(6)-Id,strB;gyrA[83:S-F];dfrA-7;sul-1;sul-2;catA-1
385888	SRR7165437	2017	Pakistan		Salmonella Typhi	13	1	-	-	-	aac(6')-Iy	gyrA[83:S-F]	-	-	-	-	-	-	-	aac(6')-Iy;gyrA[83:S-F]
756216	SRR9273937	2019	Pakistan		Salmonella Typhi	13	1	-	-	-	aac(6')-Iy	gyrA[83:S-F]	-	-	-	-	-	-	-	aac(6')-Iy;gyrA[83:S-F]
786653	SRR9968510	2019	Pakistan		Salmonella Typhi	13	1	-	-	-	aac(6')-Iy	gyrA[83:S-F;87:D-N];parC[80:S-I]	-	-	-	-	-	-	-	aac(6')-Iy;gyrA[83:S-F;87:D-N];parC[80:S-I]
343799	SRR5949981	2017	Pakistan		Salmonella Typhi	13	1	-	TEM-1	-	aac(6')-Iy;aph(6)-Id,strB	gyrA[83:S-F]	-	dfrA-7	-	-	sul-1;sul-2	catA-1	-	TEM-1;aac(6')-Iy;aph(6)-Id,strB;gyrA[83:S-F];dfrA-7;sul-1;sul-2;catA-1
427595	SRR7165496	2017	Bangladesh		Salmonella Typhi	13	2	-	-	-	aac(6')-Iy	gyrA[83:S-F]	-	-	-	-	-	-	-	aac(6')-Iy;gyrA[83:S-F]
790550	SRR10006864	2019	Pakistan		Salmonella Typhi	13	1	-	TEM-1	-	aph(6)-Id,strB;aac(6')-Iy;strA	gyrA[83:S-F]	-	dfrA-7	-	-	sul-1;sul-2	catA-1	-	TEM-1;aph(6)-Id,strB;aac(6')-Iy;strA;gyrA[83:S-F];dfrA-7;sul-1;sul-2;catA-1
216315	SRR5990001	2016	Pakistan		Salmonella Typhi	13	1	-	TEM-1	-	aph(6)-Id,strB;aac(6')-Iy	gyrA[83:S-F]	-	dfrA-7	-	-	sul-1;sul-2	catA-1	-	TEM-1;aph(6)-Id,strB;aac(6')-Iy;gyrA[83:S-F];dfrA-7;sul-1;sul-2;catA-1
780210	SRR9875361	2019	Bangladesh		Salmonella Typhi	13	2	-	-	-	aac(6')-Iy	gyrA[83:S-F]	-	-	-	-	-	-	-	aac(6')-Iy;gyrA[83:S-F]
808817	SRR10229749	2019	Bangladesh	1	Salmonella Typhi	13	2	-	-	-	aac(6')-Iy	gyrA[83:S-F]	-	-	-	-	-	-	-	aac(6')-Iy;gyrA[83:S-F]
250722	SRR7165383	2016	Pakistan		Salmonella Typhi	13	1	-	TEM-1	-	aac(6')-Iy;aph(6)-Id,strB	gyrA[83:S-F]	-	dfrA-7	-	-	sul-1;sul-2	catA-1	-	TEM-1;aac(6')-Iy;aph(6)-Id,strB;gyrA[83:S-F];dfrA-7;sul-1;sul-2;catA-1
302602	SRR5974888	2016	Pakistan		Salmonella Typhi	13	1	-	-	-	aac(6')-Iy	gyrA[83:S-F]	-	dfrA-7	-	-	sul-1	catA-1	-	aac(6')-Iy;gyrA[83:S-F];dfrA-7;sul-1;catA-1
582308	SRR7866910	2018	Pakistan		Salmonella Typhi	13	1	-	TEM-1	-	aph(6)-Id,strB;aac(6')-Iy;strA	gyrA[83:S-F]	-	dfrA-7	-	-	sul-1;sul-2	catA-1	-	TEM-1;aph(6)-Id,strB;aac(6')-Iy;strA;gyrA[83:S-F];dfrA-7;sul-1;sul-2;catA-1
697422	SRR8705963	2019	Pakistan		Salmonella Typhi	13	1	-	TEM-1	-	aph(6)-Id,strB;aac(6')-Iy;strA	gyrA[83:S-F]	-	dfrA-7	-	-	sul-1;sul-2	catA-1	-	TEM-1;aph(6)-Id,strB;aac(6')-Iy;strA;gyrA[83:S-F];dfrA-7;sul-1;sul-2;catA-1
814336	SRR10228847	2019	Pakistan		Salmonella Typhi	13	1	-	TEM-1	-	aac(6')-Iy;aph(6)-Id,strB;strA	gyrA[83:S-F]	-	dfrA-7	-	-	sul-1;sul-2	catA-1	-	TEM-1;aac(6')-Iy;aph(6)-Id,strB;strA;gyrA[83:S-F];dfrA-7;sul-1;sul-2;catA-1
538442	SRR8498996	2018	India		Salmonella Typhi	13	1	-	-	-	aac(6')-Iy	gyrA[83:S-F;87:D-N];parC[80:S-I]	-	-	-	-	-	-	-	aac(6')-Iy;gyrA[83:S-F;87:D-N];parC[80:S-I]
427447	SRR7166117	2017	India		Salmonella Typhi	13	1	-	-	-	aac(6')-Iy	gyrA[83:S-F]	-	-	-	-	-	-	-	aac(6')-Iy;gyrA[83:S-F]
821162	SRR10302557	2019	India		Salmonella Typhi	13	2	-	-	-	aac(6')-Iy	gyrA[83:S-F];parE[460:E-D]	-	-	-	-	-	-	-	aac(6')-Iy;gyrA[83:S-F];parE[460:E-D]
378683	SRR7165492	2017	Unknown		Salmonella Typhi	13	1	-	-	-	aac(6')-Iy	gyrA[83:S-F;87:D-N];parC[80:S-I]	-	-	-	-	-	-	-	aac(6')-Iy;gyrA[83:S-F;87:D-N];parC[80:S-I]
378704	SRR7165014	2017	Unknown		Salmonella Typhi	13	1	-	-	-	aac(6')-Iy	gyrA[83:S-F;87:D-N];parC[80:S-I]	-	-	-	-	-	-	-	aac(6')-Iy;gyrA[83:S-F;87:D-N];parC[80:S-I]
430289	SRR7165789	2017	India		Salmonella Typhi	13	2	FII-17	-	-	aac(6')-Iy	gyrA[83:S-F]	-	-	-	-	-	-	-	aac(6')-Iy;gyrA[83:S-F]
601705	SRR8297130	2018	India		Salmonella Typhi	13	2	-	-	-	aac(6')-Iy	gyrA[83:S-F]	-	-	-	-	-	-	-	aac(6')-Iy;gyrA[83:S-F]
641006	SRR8367046	2018	India		Salmonella Typhi	13	1	-	-	-	aac(6')-Iy	gyrA[83:S-F;87:D-N];parC[80:S-I]	-	-	-	-	-	-	-	aac(6')-Iy;gyrA[83:S-F;87:D-N];parC[80:S-I]
620492	SRR8098369	2018	India	1	Salmonella Typhi	13	1	-	-	-	aac(6')-Iy	gyrA[83:S-F;87:D-N];parC[80:S-I]	-	-	-	-	-	-	-	aac(6')-Iy;gyrA[83:S-F;87:D-N];parC[80:S-I]
692678	SRR8691522	2019	India		Salmonella Typhi	13	1	-	-	-	aac(6')-Iy	gyrB[464:S-Y]	-	-	-	-	-	-	-	aac(6')-Iy;gyrB[464:S-Y]
699764	SRR8724909	2019	India	1	Salmonella Typhi	13	1	-	-	-	aac(6')-Iy	gyrB[464:S-Y]	-	-	-	-	-	-	-	aac(6')-Iy;gyrB[464:S-Y]
572146	SRR7850580	2018	N		Salmonella Typhi	13	2	-	-	-	aac(6')-Iy	-	-	-	-	-	-	-	-	aac(6')-Iy
305258	SRR7165606	2016	India		Salmonella Typhi	13	1	-	-	-	aac(6')-Iy	gyrA[83:S-F;87:D-N];parC[80:S-I]	-	-	-	-	-	-	-	aac(6')-Iy;gyrA[83:S-F;87:D-N];parC[80:S-I]
253871	SRR7165612	2016	No travel		Salmonella Typhi	13	1	-	-	-	aac(6')-Iy	gyrA[83:S-Y]	-	-	-	-	-	-	-	aac(6')-Iy;gyrA[83:S-Y]
300759	SRR7166109	2016	India		Salmonella Typhi	13	1	-	-	-	aac(6')-Iy	gyrA[83:S-F;87:D-N];parC[80:S-I]	-	-	-	-	-	-	-	aac(6')-Iy;gyrA[83:S-F;87:D-N];parC[80:S-I]
572491	SRR7828283	2018	Bangladesh		Salmonella Typhi	13	2	-	-	-	aac(6')-Iy	-	-	-	-	-	-	-	-	aac(6')-Iy
825145	SRR10314901	2019	Pakistan		Salmonella Typhi	13	1	-	TEM-1	-	aac(6')-Iy;aph(6)-Id,strB;strA	gyrA[83:S-F]	-	dfrA-7	-	-	sul-1;sul-2	catA-1	-	TEM-1;aac(6')-Iy;aph(6)-Id,strB;strA;gyrA[83:S-F];dfrA-7;sul-1;sul-2;catA-1
436943	SRR7165508	2017	Pakistan		Salmonella Typhi	13	1	-	-	-	aac(6')-Iy	gyrA[83:S-Y]	-	-	-	-	-	-	-	aac(6')-Iy;gyrA[83:S-Y]
695980	SRR8706086	2019	Pakistan		Salmonella Typhi	13	2	-	-	-	aac(6')-Iy	gyrB[464:S-F]	-	-	-	-	-	-	-	aac(6')-Iy;gyrB[464:S-F]
697666	SRR8704636	2019	Pakistan	1	Salmonella Typhi	13	2	-	-	-	aac(6')-Iy	gyrB[464:S-F]	-	-	-	-	-	-	-	aac(6')-Iy;gyrB[464:S-F]
672574	SRR8489337	2019	Pakistan		Salmonella Typhi	13	1	Y	CTX-M-15;TEM-1	-	aac(6')-Iy;aph(6)-Id,strB;strA	gyrA[83:S-F];qnrS-1	-	dfrA-7	-	-	sul-1;sul-2	catA-1	-	CTX-M-15;TEM-1;aac(6')-Iy;aph(6)-Id,strB;strA;gyrA[83:S-F];qnrS-1;dfrA-7;sul-1;sul-2;catA-1
391131	SRR7165517	2017	India		Salmonella Typhi	13	1	-	-	-	aac(6')-Iy	gyrA[83:S-F]	-	-	-	-	-	-	-	aac(6')-Iy;gyrA[83:S-F]
506037	SRR7439522	2018	India		Salmonella Typhi	13	1	FII-S1;FIB-17	-	-	aac(6')-Iy	gyrA[83:S-F]	-	-	-	-	-	-	-	aac(6')-Iy;gyrA[83:S-F]
366321	SRR7163922	2017	India		Salmonella Typhi	13	1	-	-	-	aac(6')-Iy	gyrA[83:S-F];parC[84:E-G]	-	-	-	-	-	-	-	aac(6')-Iy;gyrA[83:S-F];parC[84:E-G]
422488	SRR7165425	2017	India		Salmonella Typhi	13	1	-	-	-	aac(6')-Iy	gyrA[83:S-F]	-	-	-	-	-	-	-	aac(6')-Iy;gyrA[83:S-F]
422489	SRR7165032	2017	India	1	Salmonella Typhi	13	1	-	-	-	aac(6')-Iy	gyrA[83:S-F]	-	-	-	-	-	-	-	aac(6')-Iy;gyrA[83:S-F]
812208	SRR10232072	2019	Pakistan		Salmonella Typhi	13	1	-	-	-	aac(6')-Iy	gyrA[83:S-F]	-	dfrA-7	-	-	sul-1	catA-1	-	aac(6')-Iy;gyrA[83:S-F];dfrA-7;sul-1;catA-1
340238	SRR5633226	2017	India		Salmonella Typhi	13	1	-	-	-	aac(6')-Iy	gyrA[83:S-F;87:D-N];parC[80:S-I]	-	-	-	-	-	-	-	aac(6')-Iy;gyrA[83:S-F;87:D-N];parC[80:S-I]
721594	SRR8885320	2019	India		Salmonella Typhi	13	1	-	-	-	aac(6')-Iy	gyrA[83:S-F];parC[84:E-G]	-	-	-	-	-	-	-	aac(6')-Iy;gyrA[83:S-F];parC[84:E-G]
720117	SRR8873670	2019	India	1	Salmonella Typhi	13	1	-	-	-	aac(6')-Iy	gyrA[83:S-F];parC[84:E-G]	-	-	-	-	-	-	-	aac(6')-Iy;gyrA[83:S-F];parC[84:E-G]
298767	SRR7165520	2016	No travel		Salmonella Typhi	13	2	-	-	-	aac(6')-Iy	-	-	-	-	-	-	-	-	aac(6')-Iy
834318	SRR10420562	2019	India		Salmonella Typhi	13	1	-	-	-	aac(6')-Iy	gyrA[83:S-F;87:D-G]	-	-	-	-	-	-	-	aac(6')-Iy;gyrA[83:S-F;87:D-G]
280356	SRR7165579	2016	India		Salmonella Typhi	13	1	-	-	-	aac(6')-Iy	gyrA[83:S-Y]	-	-	-	-	-	-	-	aac(6')-Iy;gyrA[83:S-Y]
289070	SRR7165377	2016	Unknown	1	Salmonella Typhi	13	1	-	-	-	aac(6')-Iy	gyrA[83:S-Y]	-	-	-	-	-	-	-	aac(6')-Iy;gyrA[83:S-Y]
751528	SRR9261531	2019	India		Salmonella Typhi	13	1	-	-	-	aac(6')-Iy	gyrA[83:S-F;87:D-N];parC[80:S-I]	-	-	-	-	-	-	-	aac(6')-Iy;gyrA[83:S-F;87:D-N];parC[80:S-I]
806238	SRR10139602	2019	Y		Salmonella Typhi	13	1	-	-	-	aac(6')-Iy	gyrA[83:S-F]	-	-	-	-	-	-	-	aac(6')-Iy;gyrA[83:S-F]
678025	SRR8524740	2019	Pakistan		Salmonella Typhi	13	1	Y	CTX-M-15;TEM-1	-	aac(6')-Iy;aph(6)-Id,strB;strA	gyrA[83:S-F];qnrS-1	-	dfrA-7	-	-	sul-1;sul-2	catA-1	-	CTX-M-15;TEM-1;aac(6')-Iy;aph(6)-Id,strB;strA;gyrA[83:S-F];qnrS-1;dfrA-7;sul-1;sul-2;catA-1
267805	SRR7165596	2016	No travel		Salmonella Typhi	13	2	-	-	-	aac(6')-Iy	gyrA[83:S-F]	-	-	-	-	-	-	-	aac(6')-Iy;gyrA[83:S-F]
364177	SRR5957761	2017	Pakistan		Salmonella Typhi	13	1	-	-	-	aac(6')-Iy	gyrA[83:S-F]	-	-	-	-	-	-	-	aac(6')-Iy;gyrA[83:S-F]
351324	SRR5874461	2017	Pakistan		Salmonella Typhi	13	1	-	TEM-1	-	aac(6')-Iy;aph(6)-Id,strB	gyrA[83:S-F]	-	dfrA-7	-	-	sul-1;sul-2	catA-1	-	TEM-1;aac(6')-Iy;aph(6)-Id,strB;gyrA[83:S-F];dfrA-7;sul-1;sul-2;catA-1
674360	SRR8509022	2019	India		Salmonella Typhi	13	2	-	-	-	aac(6')-Iy	gyrA[83:S-F];parE[458:S-A]	-	-	-	-	-	-	-	aac(6')-Iy;gyrA[83:S-F];parE[458:S-A]
674359	SRR8508649	2019	Unknown		Salmonella Typhi	13	2	-	-	-	aac(6')-Iy	gyrA[83:S-F];parE[458:S-A]	-	-	-	-	-	-	-	aac(6')-Iy;gyrA[83:S-F];parE[458:S-A]
689012	SRR8636207	2019	Unknown	1	Salmonella Typhi	13	2	-	-	-	aac(6')-Iy	gyrA[83:S-F];parE[458:S-A]	-	-	-	-	-	-	-	aac(6')-Iy;gyrA[83:S-F];parE[458:S-A]
671938	SRR8474060	2019	India		Salmonella Typhi	13	1	-	-	-	aac(6')-Iy	gyrA[83:S-Y]	-	-	-	-	-	-	-	aac(6')-Iy;gyrA[83:S-Y]
259414	SRR7165786	2016	Pakistan		Salmonella Typhi	13	1	-	TEM-1	-	aph(6)-Id,strB;aac(6')-Iy	gyrA[83:S-F]	-	dfrA-7	-	-	sul-1;sul-2	catA-1	-	TEM-1;aph(6)-Id,strB;aac(6')-Iy;gyrA[83:S-F];dfrA-7;sul-1;sul-2;catA-1
259265	SRR7165451	2016	Pakistan		Salmonella Typhi	13	1	-	-	-	aac(6')-Iy	gyrA[83:S-F]	-	-	-	-	-	-	-	aac(6')-Iy;gyrA[83:S-F]
656788	SRR8366143	2018	Pakistan		Salmonella Typhi	13	1	-	TEM-1	-	aac(6')-Iy;aph(6)-Id,strB;strA	gyrA[83:S-F]	-	dfrA-7	-	-	sul-1;sul-2	catA-1	-	TEM-1;aac(6')-Iy;aph(6)-Id,strB;strA;gyrA[83:S-F];dfrA-7;sul-1;sul-2;catA-1
657142	SRR8377925	2018	Pakistan	1	Salmonella Typhi	13	1	-	TEM-1	-	aac(6')-Iy;aph(6)-Id,strB;strA	gyrA[83:S-F]	-	dfrA-7	-	-	sul-1;sul-2	catA-1	-	TEM-1;aac(6')-Iy;aph(6)-Id,strB;strA;gyrA[83:S-F];dfrA-7;sul-1;sul-2;catA-1
631596	SRR8166242	2018	Pakistan		Salmonella Typhi	13	1	-	-	-	aac(6')-Iy	gyrA[83:S-F]	-	-	-	-	-	-	-	aac(6')-Iy;gyrA[83:S-F]
452458	SRR7165585	2017	India		Salmonella Typhi	13	2	-	-	-	aac(6')-Iy	gyrA[83:S-F];parE[458:S-A]	-	-	-	-	-	-	-	aac(6')-Iy;gyrA[83:S-F];parE[458:S-A]
346893	SRR5632262	2017	Unknown		Salmonella Typhi	13	2	-	-	-	aac(6')-Iy	-	-	-	-	-	-	-	-	aac(6')-Iy
812118	SRR10229777	2019	India		Salmonella Typhi	13	2	-	-	-	aac(6')-Iy	gyrA[83:S-F;87:D-G];parE[458:S-A]	-	-	-	-	-	-	-	aac(6')-Iy;gyrA[83:S-F;87:D-G];parE[458:S-A]
673627	SRR8509417	2019	India		Salmonella Typhi	13	1	-	-	-	aac(6')-Iy	gyrA[83:S-F;87:D-N];parC[80:S-I]	-	-	-	-	-	-	-	aac(6')-Iy;gyrA[83:S-F;87:D-N];parC[80:S-I]
488683	SRR7165407	2018	India		Salmonella Typhi	13	1	-	-	-	aac(6')-Iy	gyrA[83:S-Y]	-	-	-	-	-	-	-	aac(6')-Iy;gyrA[83:S-Y]
723825	SRR8916324	2019	India		Salmonella Typhi	13	2	-	-	-	aac(6')-Iy	gyrA[83:S-F]	-	-	-	-	-	-	-	aac(6')-Iy;gyrA[83:S-F]
421706	SRR7165778	2017	Spain		Salmonella Typhi	13	2	-	-	-	aac(6')-Iy	-	-	-	-	-	-	-	-	aac(6')-Iy
598168	SRR7828291	2018	India		Salmonella Typhi	13	1	-	-	-	aac(6')-Iy	gyrA[83:S-F;87:D-N];parC[80:S-I]	-	-	-	-	-	-	-	aac(6')-Iy;gyrA[83:S-F;87:D-N];parC[80:S-I]
841382	SRR10506525	2019	India		Salmonella Typhi	13	2	-	-	-	aac(6')-Iy	gyrA[83:S-F;87:D-G];parE[458:S-A]	-	-	-	-	-	-	-	aac(6')-Iy;gyrA[83:S-F;87:D-G];parE[458:S-A]
728777	SRR9287811	2019	Pakistan		Salmonella Typhi	13	1	-	TEM-1	-	aac(6')-Iy;aph(6)-Id,strB;strA	gyrA[83:S-F]	-	dfrA-7	-	-	sul-1;sul-2	catA-1	-	TEM-1;aac(6')-Iy;aph(6)-Id,strB;strA;gyrA[83:S-F];dfrA-7;sul-1;sul-2;catA-1
474628#	SRR7165382	2018	N		Salmonella Typhi	13	2	-	-	-	aac(6')-Iy	-	-	-	-	-	-	-	-	aac(6')-Iy
539023	SRR8509390	2018	N		Salmonella Typhi	13	2	-	-	-	aac(6')-Iy	-	-	-	-	-	-	-	-	aac(6')-Iy
216994	SRR5990033	2016	No travel		Salmonella Typhi	13	1	-	-	-	aac(6')-Iy	gyrA[83:S-F]	-	-	-	-	-	-	-	aac(6')-Iy;gyrA[83:S-F]
686749	SRR8648173	2019	Pakistan		Salmonella Typhi	13	1	Y	CTX-M-15;TEM-1	-	aph(6)-Id,strB;aac(6')-Iy;strA	gyrA[83:S-F];qnrS-1	-	dfrA-7	-	-	sul-1;sul-2	catA-1	-	CTX-M-15;TEM-1;aph(6)-Id,strB;aac(6')-Iy;strA;gyrA[83:S-F];qnrS-1;dfrA-7;sul-1;sul-2;catA-1
308534	SRR7165461	2016	Pakistan		Salmonella Typhi	13	1	-	TEM-1	-	aph(6)-Id,strB;aac(6')-Iy	gyrA[83:S-F]	-	dfrA-7	-	-	sul-1;sul-2	catA-1	-	TEM-1;aph(6)-Id,strB;aac(6')-Iy;gyrA[83:S-F];dfrA-7;sul-1;sul-2;catA-1
308545	SRR7165732	2016	Pakistan	1	Salmonella Typhi	13	1	-	TEM-1	-	aph(6)-Id,strB;aac(6')-Iy	gyrA[83:S-F]	-	dfrA-7	-	-	sul-1;sul-2	catA-1	-	TEM-1;aph(6)-Id,strB;aac(6')-Iy;gyrA[83:S-F];dfrA-7;sul-1;sul-2;catA-1
413013	SRR7165502	2017	India, Thailand		Salmonella Typhi	13	1	-	-	-	aac(6')-Iy	gyrA[83:S-F]	-	-	-	-	-	-	-	aac(6')-Iy;gyrA[83:S-F]
853972	SRR10693211	2019	Unknown		Salmonella Typhi	13	1	-	-	-	aac(6')-Iy	gyrA[83:S-F;87:D-N];parC[80:S-I]	-	-	-	-	-	-	-	aac(6')-Iy;gyrA[83:S-F;87:D-N];parC[80:S-I]
346583	SRR5632948	2017	India		Salmonella Typhi	13	2	-	-	-	aac(6')-Iy	gyrA[83:S-F]	-	-	-	-	-	-	-	aac(6')-Iy;gyrA[83:S-F]
731829	SRR9287815	2019	Mexico		Salmonella Typhi	13	1	-	-	-	aac(6')-Iy	-	-	-	-	-	-	-	-	aac(6')-Iy
818191	SRR10247493	2019	India		Salmonella Typhi	13	1	-	-	-	aac(6')-Iy	gyrA[83:S-F]	-	-	-	-	-	-	-	aac(6')-Iy;gyrA[83:S-F]
253874	SRR7165922	2016	India		Salmonella Typhi	13	2	-	-	-	aac(6')-Iy	gyrA[83:S-F]	-	-	-	-	-	-	-	aac(6')-Iy;gyrA[83:S-F]
253873	SRR5193903	2016	Unknown	1	Salmonella Typhi	13	2	-	-	-	aac(6')-Iy	gyrA[83:S-F]	-	-	-	-	-	-	-	aac(6')-Iy;gyrA[83:S-F]
782094	SRR9886120	2019	Pakistan		Salmonella Typhi	13	1	Y	CTX-M-15;TEM-1	-	aph(6)-Id,strB;aac(6')-Iy;strA	gyrA[83:S-F];qnrS-1	-	dfrA-7	-	-	sul-1;sul-2	catA-1	-	CTX-M-15;TEM-1;aph(6)-Id,strB;aac(6')-Iy;strA;gyrA[83:S-F];qnrS-1;dfrA-7;sul-1;sul-2;catA-1
742396	SRR9274333	2019	Pakistan		Salmonella Typhi	13	1	-	TEM-1	-	aac(6')-Iy;aph(6)-Id,strB;strA	gyrA[83:S-F]	-	dfrA-7	-	-	sul-1;sul-2	catA-1	-	TEM-1;aac(6')-Iy;aph(6)-Id,strB;strA;gyrA[83:S-F];dfrA-7;sul-1;sul-2;catA-1
699766	SRR8724644	2019	Pakistan		Salmonella Typhi	13	1	-	TEM-1	-	aph(6)-Id,strB;aac(6')-Iy;strA	gyrA[83:S-F]	-	-	-	-	sul-1;sul-2	-	-	TEM-1;aph(6)-Id,strB;aac(6')-Iy;strA;gyrA[83:S-F];sul-1;sul-2
634748	SRR8484231	2018	Pakistan		Salmonella Typhi	13	1	-	-	-	aac(6')-Iy	gyrA[83:S-F]	-	-	-	-	-	-	-	aac(6')-Iy;gyrA[83:S-F]
638658	SRR8201837	2018	Pakistan	1	Salmonella Typhi	13	1	-	-	-	aac(6')-Iy	gyrA[83:S-F]	-	-	-	-	-	-	-	aac(6')-Iy;gyrA[83:S-F]
529862	SRR7444191	2018	Pakistan		Salmonella Typhi	13	1	-	-	-	aac(6')-Iy	gyrA[83:S-F]	-	-	-	-	-	-	-	aac(6')-Iy;gyrA[83:S-F]
550116	SRR7480372	2018	Pakistan	1	Salmonella Typhi	13	1	-	-	-	aac(6')-Iy	gyrA[83:S-F]	-	-	-	-	-	-	-	aac(6')-Iy;gyrA[83:S-F]
335038	SRR5584965	2017	Pakistan		Salmonella Typhi	13	1	-	-	-	aac(6')-Iy	gyrA[83:S-F;87:D-N];parC[80:S-I]	-	-	-	-	-	-	-	aac(6')-Iy;gyrA[83:S-F;87:D-N];parC[80:S-I]
785007	SRR9944920	2019	India		Salmonella Typhi	13	2	-	-	-	aac(6')-Iy	gyrA[83:S-F]	-	-	-	-	-	-	-	aac(6')-Iy;gyrA[83:S-F]
319726	SRR7165452	2016	Pakistan		Salmonella Typhi	13	1	-	-	-	aac(6')-Iy	gyrA[83:S-F]	-	-	-	-	-	-	-	aac(6')-Iy;gyrA[83:S-F]
802744	SRR10120309	2019	Zimbabwe		Salmonella Typhi	13	1	-	TEM-1	-	aac(6')-Iy;aph(6)-Id,strB;strA	gyrB[464:S-Y]	-	dfrA-7	-	-	sul-1;sul-2	catA-1	-	TEM-1;aac(6')-Iy;aph(6)-Id,strB;strA;gyrB[464:S-Y];dfrA-7;sul-1;sul-2;catA-1
814350	SRR10228885	2019	Pakistan		Salmonella Typhi	13	1	-	TEM-1	-	aac(6')-Iy;aph(6)-Id,strB;strA	gyrA[83:S-F]	-	dfrA-7	-	-	sul-1;sul-2	catA-1	-	TEM-1;aac(6')-Iy;aph(6)-Id,strB;strA;gyrA[83:S-F];dfrA-7;sul-1;sul-2;catA-1
685496	SRR8648082	2019	Pakistan		Salmonella Typhi	13	2	-	-	-	aac(6')-Iy	gyrB[464:S-F]	-	-	-	-	-	-	-	aac(6')-Iy;gyrB[464:S-F]
685885	SRR8638498	2019	Pakistan	1	Salmonella Typhi	13	2	-	-	-	aac(6')-Iy	gyrB[464:S-F]	-	-	-	-	-	-	-	aac(6')-Iy;gyrB[464:S-F]
308528	SRR7165796	2016	Pakistan		Salmonella Typhi	13	1	-	TEM-1	-	aac(6')-Iy;aph(6)-Id,strB	gyrA[83:S-F]	-	dfrA-7	-	-	sul-1;sul-2	catA-1	-	TEM-1;aac(6')-Iy;aph(6)-Id,strB;gyrA[83:S-F];dfrA-7;sul-1;sul-2;catA-1
310264	SRR7165486	2016	Pakistan	1	Salmonella Typhi	13	1	-	TEM-1	-	aph(6)-Id,strB;aac(6')-Iy	gyrA[83:S-F]	-	dfrA-7	-	-	sul-1;sul-2	catA-1	-	TEM-1;aph(6)-Id,strB;aac(6')-Iy;gyrA[83:S-F];dfrA-7;sul-1;sul-2;catA-1
267722	SRR5874459	2016	Pakistan		Salmonella Typhi	13	1	-	-	-	aac(6')-Iy	gyrA[83:S-F]	-	-	-	-	-	-	-	aac(6')-Iy;gyrA[83:S-F]
598141	SRR7828449	2018	Bangladesh		Salmonella Typhi	13	1	-	-	-	aac(6')-Iy	gyrA[83:S-F]	-	-	-	-	-	-	-	aac(6')-Iy;gyrA[83:S-F]
307466	SRR5874467	2016	Unknown		Salmonella Typhi	13	2	-	-	-	aac(6')-Iy	-	-	-	-	-	-	-	-	aac(6')-Iy
620455	SRR8114845	2018	Bangladesh, India		Salmonella Typhi	13	1	-	TEM-1	-	aph(6)-Id,strB;aac(6')-Iy;strA	gyrA[83:S-F]	-	dfrA-7	-	-	sul-1;sul-2	catA-1	-	TEM-1;aph(6)-Id,strB;aac(6')-Iy;strA;gyrA[83:S-F];dfrA-7;sul-1;sul-2;catA-1
568311	SRR7828277	2018	Bangladesh		Salmonella Typhi	13	1	-	TEM-1	-	aac(6')-Iy;aph(6)-Id,strB;strA	gyrA[83:S-F]	-	dfrA-7	-	-	sul-1;sul-2	catA-1	-	TEM-1;aac(6')-Iy;aph(6)-Id,strB;strA;gyrA[83:S-F];dfrA-7;sul-1;sul-2;catA-1
423188	SRR7165722	2017	Bangladesh		Salmonella Typhi	13	1	-	TEM-1	-	aac(6')-Iy;strA	gyrA[83:S-F]	-	dfrA-7	-	-	sul-1;sul-2	catA-1	-	TEM-1;aac(6')-Iy;strA;gyrA[83:S-F];dfrA-7;sul-1;sul-2;catA-1
814923	SRR10232165	2019	Bangladesh		Salmonella Typhi	13	2209	-	-	-	aac(6')-Iy	gyrB[464:S-Y]	-	-	-	-	-	-	-	aac(6')-Iy;gyrB[464:S-Y]
414660	SRR7165524	2017	Bangladesh		Salmonella Typhi	13	2	-	-	-	aac(6')-Iy	gyrA[83:S-F]	-	-	-	-	-	-	-	aac(6')-Iy;gyrA[83:S-F]
345582	SRR5585175	2017	India		Salmonella Typhi	13	1	-	-	-	aac(6')-Iy	gyrA[83:S-F;87:D-N];parC[80:S-I]	-	-	-	-	-	-	-	aac(6')-Iy;gyrA[83:S-F;87:D-N];parC[80:S-I]
773645	SRR9719557	2019	Mexico		Salmonella Typhi	13	2	-	-	-	aac(6')-Iy	gyrB[465:Q-L]	-	-	-	-	-	-	-	aac(6')-Iy;gyrB[465:Q-L]
789981	SRR9989244	2019	Mexico		Salmonella Typhi	13	2	-	-	-	aac(6')-Iy	gyrB[465:Q-L]	-	-	-	-	-	-	-	aac(6')-Iy;gyrB[465:Q-L]
790549	SRR10006935	2019	Mexico	1	Salmonella Typhi	13	2	-	-	-	aac(6')-Iy	gyrB[465:Q-L]	-	-	-	-	-	-	-	aac(6')-Iy;gyrB[465:Q-L]
323080	SRR8650521	2016	India		Salmonella Typhi	13	5883	-	-	-	aac(6')-Iy	gyrA[83:S-F]	-	-	-	-	-	-	-	aac(6')-Iy;gyrA[83:S-F]
503137	SRR7358960	2018	Laos, Thailand		Salmonella Typhi	13	1	-	-	-	aac(6')-Iy	-	-	-	-	-	-	-	-	aac(6')-Iy
550679	SRR7523719	2018	Pakistan		Salmonella Typhi	13	1	-	TEM-1	-	aac(6')-Iy;aph(6)-Id,strB;strA	gyrA[83:S-F]	-	dfrA-7	-	-	sul-1;sul-2	catA-1	-	TEM-1;aac(6')-Iy;aph(6)-Id,strB;strA;gyrA[83:S-F];dfrA-7;sul-1;sul-2;catA-1
229164	SRR5989320	2016	No travel		Salmonella Typhi	13	2	-	-	-	aac(6')-Iy	-	-	-	-	-	-	-	-	aac(6')-Iy
445161	SRR7165615	2017	India		Salmonella Typhi	13	1	-	-	-	aac(6')-Iy	gyrA[83:S-F]	-	-	-	-	-	-	-	aac(6')-Iy;gyrA[83:S-F]
607854	SRR7903001	2018	Bangladesh, India		Salmonella Typhi	13	2209	-	-	-	aac(6')-Iy	gyrB[464:S-Y]	-	-	-	-	-	-	-	aac(6')-Iy;gyrB[464:S-Y]
342649	SRR5983001	2017	India		Salmonella Typhi	13	1	-	-	-	aac(6')-Iy	gyrA[83:S-F;87:D-N];parC[80:S-I]	-	-	-	-	-	-	-	aac(6')-Iy;gyrA[83:S-F;87:D-N];parC[80:S-I]
543905	SRR8499283	2018	India		Salmonella Typhi	13	1	-	-	-	aac(6')-Iy	gyrA[83:S-Y]	-	-	-	-	-	-	-	aac(6')-Iy;gyrA[83:S-Y]
545294	SRR7285937	2018	India	1	Salmonella Typhi	13	1	-	-	-	aac(6')-Iy	gyrA[83:S-Y]	-	-	-	-	-	-	-	aac(6')-Iy;gyrA[83:S-Y]
707188	SRR8774503	2019	India		Salmonella Typhi	13	1	-	-	-	aac(6')-Iy	gyrA[83:S-F]	-	-	-	-	-	-	-	aac(6')-Iy;gyrA[83:S-F]
250762	SRR7165737	2016	Pakistan		Salmonella Typhi	13	1	-	TEM-1	-	aph(6)-Id,strB;aac(6')-Iy	gyrA[83:S-F]	-	dfrA-7	-	-	sul-1;sul-2	catA-1	-	TEM-1;aph(6)-Id,strB;aac(6')-Iy;gyrA[83:S-F];dfrA-7;sul-1;sul-2;catA-1
330438	SRR5631657	2017	India		Salmonella Typhi	13	2173	-	-	-	aac(6')-Iy	gyrA[83:S-F]	-	-	-	-	-	-	-	aac(6')-Iy;gyrA[83:S-F]
330439	SRR8655425	2017	India	1	Salmonella Typhi	13	2173	-	-	-	aac(6')-Iy	gyrA[83:S-F]	-	-	-	-	-	-	-	aac(6')-Iy;gyrA[83:S-F]
330468	SRR7292965	2017	India	1	Salmonella Typhi	13	2173	-	-	-	aac(6')-Iy	gyrA[83:S-F]	-	-	-	-	-	-	-	aac(6')-Iy;gyrA[83:S-F]
773734	SRR9719492	2019	Y		Salmonella Typhi	13	1	-	-	-	aac(6')-Iy	gyrA[83:S-F]	-	-	-	-	-	-	-	aac(6')-Iy;gyrA[83:S-F]
673631	SRR8508951	2019	South Africa		Salmonella Typhi	13	2	-	-	-	aac(6')-Iy	-	-	-	-	-	-	-	-	aac(6')-Iy
388726	SRR7165487	2017	India		Salmonella Typhi	13	1	-	-	-	aac(6')-Iy	gyrA[83:S-F]	-	-	-	-	-	-	-	aac(6')-Iy;gyrA[83:S-F]
797576	SRR10062935	2019	Vietnam		Salmonella Typhi	13	2	-	-	-	aac(6')-Iy	-	-	-	-	-	-	-	-	aac(6')-Iy
749384	SRR9261288	2019	Mexico		Salmonella Typhi	13	1	-	-	-	aac(6')-Iy	-	-	-	-	-	-	-	-	aac(6')-Iy
391282	SRR7165456	2017	India		Salmonella Typhi	13	1	-	-	-	aac(6')-Iy	gyrA[83:S-F;87:D-N];parC[80:S-I]	-	-	-	-	-	-	-	aac(6')-Iy;gyrA[83:S-F;87:D-N];parC[80:S-I]
286702	SRR7155911	2016	Unknown		Salmonella Typhi	13	1	-	-	-	aac(6')-Iy	gyrA[83:S-F]	-	-	-	-	-	-	-	aac(6')-Iy;gyrA[83:S-F]
282589	SRR5887785	2016	India	1	Salmonella Typhi	13	1	-	-	-	aac(6')-Iy	gyrA[83:S-F]	-	-	-	-	-	-	-	aac(6')-Iy;gyrA[83:S-F]
621770	SRR8492468	2018	Pakistan		Salmonella Typhi	13	1	-	TEM-1	-	aph(6)-Id,strB;aac(6')-Iy;strA	gyrA[83:S-F]	-	dfrA-7	-	-	sul-1;sul-2	catA-1	-	TEM-1;aph(6)-Id,strB;aac(6')-Iy;strA;gyrA[83:S-F];dfrA-7;sul-1;sul-2;catA-1
572145	SRR7828245	2018	India		Salmonella Typhi	13	2	-	-	-	aac(6')-Iy	gyrA[83:S-F];parE[458:S-A]	-	-	-	-	-	-	-	aac(6')-Iy;gyrA[83:S-F];parE[458:S-A]
625780	SRR8269050	2018	India		Salmonella Typhi	13	1	-	-	-	aac(6')-Iy	gyrA[83:S-F]	-	-	-	-	-	-	-	aac(6')-Iy;gyrA[83:S-F]
712528	SRR8856638	2019	Pakistan		Salmonella Typhi	13	1	-	-	-	aac(6')-Iy	gyrA[83:S-F]	-	-	-	-	-	-	-	aac(6')-Iy;gyrA[83:S-F]
338438	SRR5633344	2017	Pakistan		Salmonella Typhi	13	1	-	TEM-1	-	aac(6')-Iy;aph(6)-Id,strB	gyrA[83:S-F]	-	dfrA-7	-	-	sul-1;sul-2	catA-1	-	TEM-1;aac(6')-Iy;aph(6)-Id,strB;gyrA[83:S-F];dfrA-7;sul-1;sul-2;catA-1
818986	SRR10269734	2019	N		Salmonella Typhi	13	2	-	-	-	aac(6')-Iy	-	-	-	-	-	-	-	-	aac(6')-Iy
646021	SRR8281209	2018	India		Salmonella Typhi	13	2	-	-	-	aac(6')-Iy	gyrA[83:S-F]	-	-	-	-	-	-	-	aac(6')-Iy;gyrA[83:S-F]
376083	SRR7165921	2017	India		Salmonella Typhi	13	1	-	-	-	aac(6')-Iy	gyrA[83:S-F;87:D-N];parC[80:S-I]	-	-	-	-	-	-	-	aac(6')-Iy;gyrA[83:S-F;87:D-N];parC[80:S-I]
815642	SRR10236700	2019	N	1	Salmonella Typhi	13	2	-	-	-	aac(6')-Iy	-	-	-	-	-	-	-	-	aac(6')-Iy
341276	SRR5583153	2017	India		Salmonella Typhi	13	2	-	-	-	aac(6')-Iy	gyrA[83:S-F;87:D-V];parC[80:S-I]	-	-	-	-	-	-	-	aac(6')-Iy;gyrA[83:S-F;87:D-V];parC[80:S-I]
861122	SRR10769068	2019	India		Salmonella Typhi	13	2	-	-	-	aac(6')-Iy	gyrB[465:Q-L];gyrA[83:S-F]	-	-	-	-	-	-	-	aac(6')-Iy;gyrB[465:Q-L];gyrA[83:S-F]
613095	SRR8490837	2018	India		Salmonella Typhi	13	1	-	-	-	aac(6')-Iy	gyrA[83:S-F]	-	-	-	-	-	-	-	aac(6')-Iy;gyrA[83:S-F]
208724	SRR5986536	2016	India		Salmonella Typhi	13	1	-	-	-	aac(6')-Iy	gyrA[83:S-F;87:D-N];parC[80:S-I]	-	-	-	-	-	-	-	aac(6')-Iy;gyrA[83:S-F;87:D-N];parC[80:S-I]
804375	SRR10133416	2019	Unknown		Salmonella Typhi	13	1	-	-	-	aac(6')-Iy	gyrA[83:S-F;87:D-N];parC[80:S-I]	-	-	-	-	-	-	-	aac(6')-Iy;gyrA[83:S-F;87:D-N];parC[80:S-I]
313877	SRR7165593	2016	India		Salmonella Typhi	13	2	-	-	-	aac(6')-Iy	gyrA[83:S-F]	-	-	-	-	-	-	-	aac(6')-Iy;gyrA[83:S-F]
304416	SRR5974906	2016	India		Salmonella Typhi	13	1	-	-	-	aac(6')-Iy	gyrA[83:S-F;87:D-N];parC[80:S-I]	-	-	-	-	-	-	-	aac(6')-Iy;gyrA[83:S-F;87:D-N];parC[80:S-I]
236253	SRR5949971	2016	India		Salmonella Typhi	13	2	-	-	-	aac(6')-Iy	gyrA[83:S-F]	-	-	-	-	-	-	-	aac(6')-Iy;gyrA[83:S-F]
579104	SRR8375233	2018	France		Salmonella Typhi	13	1	-	-	-	aac(6')-Iy	gyrA[83:S-F]	-	-	-	tet(Q)	-	-	-	aac(6')-Iy;gyrA[83:S-F];tet(Q)
365314	SRR5949958	2017	Ghana		Salmonella Typhi	13	2	-	-	-	aac(6')-Iy	-	-	-	-	-	-	-	-	aac(6')-Iy
293010	SRR5949963	2016	Pakistan		Salmonella Typhi	13	1	-	-	-	aac(6')-Iy	gyrA[83:S-F]	-	-	-	-	-	-	-	aac(6')-Iy;gyrA[83:S-F]
257355	SRR7166113	2016	No travel		Salmonella Typhi	13	2	-	-	-	aac(6')-Iy	-	-	-	-	-	-	-	-	aac(6')-Iy
746727	SRR9261686	2019	Pakistan		Salmonella Typhi	13	2	-	-	-	aac(6')-Iy	-	-	-	-	-	-	-	-	aac(6')-Iy
748830	SRR9261283	2019	Pakistan	1	Salmonella Typhi	13	2	-	-	-	aac(6')-Iy	-	-	-	-	-	-	-	-	aac(6')-Iy
316658	SRR7165614	2016	No travel		Salmonella Typhi	13	1	-	-	-	aac(6')-Iy	gyrA[83:S-F]	-	-	-	-	-	-	-	aac(6')-Iy;gyrA[83:S-F]
316659	SRR7165625	2016	Pakistan		Salmonella Typhi	13	1	-	-	-	aac(6')-Iy	gyrA[83:S-F]	-	-	-	-	-	-	-	aac(6')-Iy;gyrA[83:S-F]
294695	SRR7165599	2016	Pakistan		Salmonella Typhi	13	1	-	-	-	aac(6')-Iy	gyrA[83:S-F]	-	-	-	-	-	-	-	aac(6')-Iy;gyrA[83:S-F]
772865	SRR9678266	2019	Pakistan		Salmonella Typhi	13	1	Y	CTX-M-15;TEM-1	-	aph(6)-Id,strB;aac(6')-Iy;strA	gyrA[83:S-F];qnrS-1	-	dfrA-7	-	-	sul-1;sul-2	catA-1	-	CTX-M-15;TEM-1;aph(6)-Id,strB;aac(6')-Iy;strA;gyrA[83:S-F];qnrS-1;dfrA-7;sul-1;sul-2;catA-1
661077	SRR8399311	2019	Pakistan		Salmonella Typhi	13	1	-	TEM-1	-	aac(6')-Iy;aph(6)-Id,strB;strA	gyrA[83:S-F]	-	dfrA-7	-	-	sul-2	catA-1	-	TEM-1;aac(6')-Iy;aph(6)-Id,strB;strA;gyrA[83:S-F];dfrA-7;sul-2;catA-1
330505	SRR7165481	2017	India		Salmonella Typhi	13	1	-	-	-	aac(6')-Iy	gyrA[83:S-F;87:D-N];parC[80:S-I]	-	-	-	-	-	-	-	aac(6')-Iy;gyrA[83:S-F;87:D-N];parC[80:S-I]
423187	SRR7165450	2017	Unknown		Salmonella Typhi	13	1	-	-	-	aac(6')-Iy	gyrA[87:D-N]	-	-	-	-	-	-	-	aac(6')-Iy;gyrA[87:D-N]
420502	SRR7165420	2017	Pakistan	1	Salmonella Typhi	13	1	-	-	-	aac(6')-Iy	gyrA[87:D-N]	-	-	-	-	-	-	-	aac(6')-Iy;gyrA[87:D-N]
834291	SRR10420505	2019	Pakistan		Salmonella Typhi	13	1	Y	CTX-M-15;TEM-1	-	aac(6')-Iy;aph(6)-Id,strB;strA	gyrA[83:S-F];qnrS-1	-	dfrA-7	-	-	sul-1;sul-2	catA-1	-	CTX-M-15;TEM-1;aac(6')-Iy;aph(6)-Id,strB;strA;gyrA[83:S-F];qnrS-1;dfrA-7;sul-1;sul-2;catA-1
790462	SRR10006836	2019	Pakistan		Salmonella Typhi	13	1	-	TEM-1	-	aph(6)-Id,strB;aac(6')-Iy;strA	gyrA[83:S-F]	-	-	-	-	sul-1;sul-2	-	-	TEM-1;aph(6)-Id,strB;aac(6')-Iy;strA;gyrA[83:S-F];sul-1;sul-2
792596	SRR10018185	2019	Pakistan	1	Salmonella Typhi	13	1	-	TEM-1	-	aph(6)-Id,strB;aac(6')-Iy;strA	gyrA[83:S-F]	-	-	-	-	sul-1;sul-2	-	-	TEM-1;aph(6)-Id,strB;aac(6')-Iy;strA;gyrA[83:S-F];sul-1;sul-2
333376	SRR5584580	2017	N		Salmonella Typhi	13	2	-	-	-	aac(6')-Iy	-	-	-	-	-	-	-	-	aac(6')-Iy
545293	SRR7359037	2018	Pakistan		Salmonella Typhi	13	1	-	TEM-1	-	aph(6)-Id,strB;aac(6')-Iy;strA	gyrA[83:S-F]	-	dfrA-7	-	-	sul-1;sul-2	catA-1	-	TEM-1;aph(6)-Id,strB;aac(6')-Iy;strA;gyrA[83:S-F];dfrA-7;sul-1;sul-2;catA-1
794653	SRR10020062	2019	India		Salmonella Typhi	13	1	-	-	-	aac(6')-Iy	gyrA[83:S-F;87:D-N];parC[80:S-I]	-	-	-	-	-	-	-	aac(6')-Iy;gyrA[83:S-F;87:D-N];parC[80:S-I]
503452	SRR8514765	2018	India		Salmonella Typhi	13	1	-	SHV-12	-	aac(6')-Iy	gyrA[83:S-F;87:D-N];parC[80:S-I];qnrB-7	-	-	-	-	-	-	-	SHV-12;aac(6')-Iy;gyrA[83:S-F;87:D-N];parC[80:S-I];qnrB-7
553893	SRR7351410	2018	Pakistan		Salmonella Typhi	13	1	-	TEM-1	-	aac(6')-Iy;aph(6)-Id,strB;strA	gyrA[83:S-F]	-	dfrA-7	-	-	sul-1;sul-2	catA-1	-	TEM-1;aac(6')-Iy;aph(6)-Id,strB;strA;gyrA[83:S-F];dfrA-7;sul-1;sul-2;catA-1
555508	SRR7457128	2018	Pakistan	1	Salmonella Typhi	13	1	-	TEM-1	-	aac(6')-Iy;aph(6)-Id,strB;strA	gyrA[83:S-F]	-	dfrA-7	-	-	sul-1;sul-2	catA-1	-	TEM-1;aac(6')-Iy;aph(6)-Id,strB;strA;gyrA[83:S-F];dfrA-7;sul-1;sul-2;catA-1
428223	SRR7165359	2017	India		Salmonella Typhi	13	1	-	-	-	aac(6')-Iy	gyrA[83:S-Y]	-	-	-	-	-	-	-	aac(6')-Iy;gyrA[83:S-Y]
427599	SRR7166087	2017	N		Salmonella Typhi	13	2	-	-	-	aac(6')-Iy	-	-	-	-	-	-	-	-	aac(6')-Iy
428230	SRR7165750	2017	Unknown	1	Salmonella Typhi	13	2	-	-	-	aac(6')-Iy	-	-	-	-	-	-	-	-	aac(6')-Iy
842004	SRR10513439	2019	Pakistan		Salmonella Typhi	13	1	-	-	-	aac(6')-Iy	gyrA[83:S-F]	-	-	-	-	-	-	-	aac(6')-Iy;gyrA[83:S-F]
391124	SRR5957747	2017	Morocco		Salmonella Typhi	13	2	-	-	-	aac(6')-Iy	-	-	-	-	-	-	-	-	aac(6')-Iy
550809	SRR7358965	2018	India		Salmonella Typhi	13	1	-	-	-	aac(6')-Iy	gyrA[83:S-Y]	-	-	-	-	-	-	-	aac(6')-Iy;gyrA[83:S-Y]
339493	SRR5632114	2017	N		Salmonella Typhi	13	1	-	TEM-1	-	aac(6')-Iy;aph(6)-Id,strB	gyrA[83:S-F]	-	dfrA-7	-	-	sul-1;sul-2	catA-1	-	TEM-1;aac(6')-Iy;aph(6)-Id,strB;gyrA[83:S-F];dfrA-7;sul-1;sul-2;catA-1
341269	SRR5974881	2017	Unknown	1	Salmonella Typhi	13	1	-	TEM-1	-	aph(6)-Id,strB;aac(6')-Iy	gyrA[83:S-F]	-	dfrA-7	-	-	sul-1;sul-2	catA-1	-	TEM-1;aph(6)-Id,strB;aac(6')-Iy;gyrA[83:S-F];dfrA-7;sul-1;sul-2;catA-1
513477	SRR7310550	2018	India		Salmonella Typhi	13	2	-	-	-	aac(6')-Iy	gyrA[83:S-F]	-	-	-	-	-	-	-	aac(6')-Iy;gyrA[83:S-F]
453966	SRR7165410	2017	Nepal		Salmonella Typhi	13	2	-	-	-	aac(6')-Iy	gyrA[83:S-F]	-	-	-	-	-	-	-	aac(6')-Iy;gyrA[83:S-F]
824494	SRR10313698	2019	Pakistan		Salmonella Typhi	13	1	Y	CTX-M-15;TEM-1	-	aph(6)-Id,strB;aac(6')-Iy;strA	gyrA[83:S-F];qnrS-1	-	dfrA-7	-	-	sul-1;sul-2	catA-1	-	CTX-M-15;TEM-1;aph(6)-Id,strB;aac(6')-Iy;strA;gyrA[83:S-F];qnrS-1;dfrA-7;sul-1;sul-2;catA-1
356321	SRR5631945	2017	India		Salmonella Typhi	13	1	-	-	-	aac(6')-Iy	gyrA[83:S-F;87:D-N];parC[80:S-I]	-	-	-	-	-	-	-	aac(6')-Iy;gyrA[83:S-F;87:D-N];parC[80:S-I]
859967	SRR10755158	2019	Pakistan		Salmonella Typhi	13	1	-	-	-	aac(6')-Iy	gyrA[83:S-F;87:D-N];parC[80:S-I]	-	-	-	-	-	-	-	aac(6')-Iy;gyrA[83:S-F;87:D-N];parC[80:S-I]
625282	SRR8084299	2018	Pakistan		Salmonella Typhi	13	1	-	TEM-1	-	aph(6)-Id,strB;aac(6')-Iy;strA	gyrA[83:S-F]	-	dfrA-7	-	-	sul-1;sul-2	catA-1	-	TEM-1;aph(6)-Id,strB;aac(6')-Iy;strA;gyrA[83:S-F];dfrA-7;sul-1;sul-2;catA-1
839263	SRR10479314	2019	Pakistan		Salmonella Typhi	13	1	-	-	-	aac(6')-Iy	gyrA[83:S-F]	-	dfrA-7	-	-	sul-1	catA-1	-	aac(6')-Iy;gyrA[83:S-F];dfrA-7;sul-1;catA-1
358438	SRR7165504	2017	Unknown		Salmonella Typhi	13	1	-	-	-	aac(6')-Iy	gyrA[83:S-F]	-	-	-	-	-	-	-	aac(6')-Iy;gyrA[83:S-F]
365365	SRR5583249	2017	Unknown	1	Salmonella Typhi	13	1	-	-	-	aac(6')-Iy	gyrA[83:S-F]	-	-	-	-	-	-	-	aac(6')-Iy;gyrA[83:S-F]
660433	SRR8385657	2018	India		Salmonella Typhi	13	2	-	-	-	aac(6')-Iy	gyrA[83:S-F]	-	-	-	-	-	-	-	aac(6')-Iy;gyrA[83:S-F]
366365	SRR7165616	2017	India		Salmonella Typhi	13	2	-	-	-	aac(6')-Iy	gyrA[83:S-F]	-	-	-	-	-	-	-	aac(6')-Iy;gyrA[83:S-F]
542051	SRR8499085	2018	India		Salmonella Typhi	13	1	-	-	-	aac(6')-Iy	gyrA[83:S-F;87:D-N];parC[80:S-I]	-	-	-	-	-	-	-	aac(6')-Iy;gyrA[83:S-F;87:D-N];parC[80:S-I]
534759	SRR7458004	2018	No travel		Salmonella Typhi	13	1	-	TEM-1	-	aph(6)-Id,strB;aac(6')-Iy;strA	gyrA[83:S-F]	-	dfrA-7	-	-	sul-1;sul-2	catA-1	-	TEM-1;aph(6)-Id,strB;aac(6')-Iy;strA;gyrA[83:S-F];dfrA-7;sul-1;sul-2;catA-1
808872	SRR10232040	2019	India		Salmonella Typhi	13	1	-	-	-	aac(6')-Iy	gyrA[83:S-F;87:D-N];parC[80:S-I]	-	-	-	-	-	-	-	aac(6')-Iy;gyrA[83:S-F;87:D-N];parC[80:S-I]
810026	SRR10222058	2019	India	1	Salmonella Typhi	13	1	-	-	-	aac(6')-Iy	gyrA[83:S-F;87:D-N];parC[80:S-I]	-	-	-	-	-	-	-	aac(6')-Iy;gyrA[83:S-F;87:D-N];parC[80:S-I]
810025	SRR10221989	2019	India	1	Salmonella Typhi	13	1	-	-	-	aac(6')-Iy	gyrA[83:S-F;87:D-N];parC[80:S-I]	-	-	-	-	-	-	-	aac(6')-Iy;gyrA[83:S-F;87:D-N];parC[80:S-I]
302921	SRR7165514	2016	Pakistan		Salmonella Typhi	13	1	-	TEM-1	-	aac(6')-Iy;aph(6)-Id,strB	gyrA[83:S-F]	-	dfrA-7	-	-	sul-1;sul-2	catA-1	-	TEM-1;aac(6')-Iy;aph(6)-Id,strB;gyrA[83:S-F];dfrA-7;sul-1;sul-2;catA-1
831215	SRR10381312	2019	India		Salmonella Typhi	13	1	-	-	-	aac(6')-Iy	gyrA[83:S-F;87:D-N];parC[80:S-I]	-	-	-	-	-	-	-	aac(6')-Iy;gyrA[83:S-F;87:D-N];parC[80:S-I]
553790	SRR8492449	2018	India		Salmonella Typhi	13	2	-	-	-	aac(6')-Iy	gyrA[83:S-F]	-	-	-	-	-	-	-	aac(6')-Iy;gyrA[83:S-F]
553894	SRR8492403	2018	India	1	Salmonella Typhi	13	2	-	-	-	aac(6')-Iy	gyrA[83:S-F]	-	-	-	-	-	-	-	aac(6')-Iy;gyrA[83:S-F]
554415	SRR7415057	2018	India	1	Salmonella Typhi	13	2	-	-	-	aac(6')-Iy	gyrA[83:S-F]	-	-	-	-	-	-	-	aac(6')-Iy;gyrA[83:S-F]
298897	SRR5949960	2016	India		Salmonella Typhi	13	1	-	-	-	aac(6')-Iy	gyrA[83:S-Y]	-	-	-	-	-	-	-	aac(6')-Iy;gyrA[83:S-Y]
298765	SRR7165617	2016	India	1	Salmonella Typhi	13	1	-	-	-	aac(6')-Iy	gyrA[83:S-Y]	-	-	-	-	-	-	-	aac(6')-Iy;gyrA[83:S-Y]
300663	SRR5957762	2016	India	1	Salmonella Typhi	13	1	-	-	-	aac(6')-Iy	gyrA[83:S-Y]	-	-	-	-	-	-	-	aac(6')-Iy;gyrA[83:S-Y]
342648	SRR7157814	2017	India		Salmonella Typhi	13	1	-	-	-	aac(6')-Iy	gyrA[83:S-Y]	-	-	-	-	-	-	-	aac(6')-Iy;gyrA[83:S-Y]
342650	SRR5957751	2017	India	1	Salmonella Typhi	13	1	-	-	-	aac(6')-Iy	gyrA[83:S-Y]	-	-	-	-	-	-	-	aac(6')-Iy;gyrA[83:S-Y]
839933	SRR10479315	2019	India		Salmonella Typhi	13	2	-	-	-	aac(6')-Iy	gyrA[83:S-F];parE[458:S-A]	-	-	-	-	-	-	-	aac(6')-Iy;gyrA[83:S-F];parE[458:S-A]
526159	SRR7402073	2018	Greece		Salmonella Typhi	13	1	-	-	-	aac(6')-Iy	gyrA[83:S-F;87:D-N];parC[80:S-I]	-	-	-	-	-	-	-	aac(6')-Iy;gyrA[83:S-F;87:D-N];parC[80:S-I]
311176	SRR7165591	2016	India		Salmonella Typhi	13	2	-	-	-	aac(6')-Iy	gyrA[83:S-F]	-	-	-	-	-	-	-	aac(6')-Iy;gyrA[83:S-F]
313152	SRR5193825	2016	N	1	Salmonella Typhi	13	2	-	-	-	aac(6')-Iy	gyrA[83:S-F]	-	-	-	-	-	-	-	aac(6')-Iy;gyrA[83:S-F]
299395	SRR5887786	2016	India		Salmonella Typhi	13	2	-	-	-	aac(6')-Iy	gyrA[83:S-F]	-	-	-	-	-	-	-	aac(6')-Iy;gyrA[83:S-F]
329871	SRR7165595	2017	India		Salmonella Typhi	13	1	-	-	-	aac(6')-Iy	gyrA[83:S-F;87:D-N];parC[80:S-I]	-	-	-	-	-	-	-	aac(6')-Iy;gyrA[83:S-F;87:D-N];parC[80:S-I]
421190	SRR7165404	2017	Zimbabwe		Salmonella Typhi	13	1	-	TEM-1	-	aph(6)-Id,strB;aac(6')-Iy;strA	-	-	dfrA-7	-	-	sul-1;sul-2	catA-1	-	TEM-1;aph(6)-Id,strB;aac(6')-Iy;strA;dfrA-7;sul-1;sul-2;catA-1
296162	SRR7165581	2016	Zimbabwe		Salmonella Typhi	13	1	N	TEM-1	-	aac(6')-Iy;aph(6)-Id,strB	qnrS-1	-	dfrA-7;dfrA-14	-	tet(A)-1	sul-1;sul-2	catA-1	-	TEM-1;aac(6')-Iy;aph(6)-Id,strB;qnrS-1;dfrA-7;dfrA-14;tet(A)-1;sul-1;sul-2;catA-1
290790	SRR7187951	2016	India		Salmonella Typhi	13	2	-	-	-	aac(6')-Iy	gyrA[83:S-Y]	-	-	-	-	-	-	-	aac(6')-Iy;gyrA[83:S-Y]
478553	SRR7165397	2018	Pakistan		Salmonella Typhi	13	1	-	TEM-1	-	aac(6')-Iy;aph(6)-Id,strB;strA	gyrA[83:S-F]	-	dfrA-7	-	-	sul-1;sul-2	catA-1	-	TEM-1;aac(6')-Iy;aph(6)-Id,strB;strA;gyrA[83:S-F];dfrA-7;sul-1;sul-2;catA-1
800602	SRR10100115	2019	Pakistan		Salmonella Typhi	13	1	-	CTX-M-15	-	aac(6')-Iy	gyrA[83:S-F]	-	dfrA-7	-	-	sul-1	catA-1	-	CTX-M-15;aac(6')-Iy;gyrA[83:S-F];dfrA-7;sul-1;catA-1
788281	SRR9989247	2019	Pakistan		Salmonella Typhi	13	1	-	TEM-1	-	aac(6')-Iy;aph(6)-Id,strB;strA	gyrA[83:S-F]	-	dfrA-7	-	-	sul-1;sul-2	catA-1	-	TEM-1;aac(6')-Iy;aph(6)-Id,strB;strA;gyrA[83:S-F];dfrA-7;sul-1;sul-2;catA-1
550675	SRR8499364	2018	Cambodia, Sri Lanka		Salmonella Typhi	13	1	HI1	TEM-1	-	aac(6')-Iy;aph(6)-Id,strB;strA	gyrA[83:S-F]	-	dfrA-7	-	tet(A)	sul-1;sul-2	catA-1	-	TEM-1;aac(6')-Iy;aph(6)-Id,strB;strA;gyrA[83:S-F];dfrA-7;tet(A);sul-1;sul-2;catA-1
370917	SRR7165610	2017	Pakistan		Salmonella Typhi	13	1	-	-	-	aac(6')-Iy	gyrA[83:S-F]	-	-	-	-	-	-	-	aac(6')-Iy;gyrA[83:S-F]
728752	SRR8958154	2019	Pakistan		Salmonella Typhi	13	1	Y	CTX-M-15;TEM-1	-	aac(6')-Iy;aph(6)-Id,strB;strA	gyrA[83:S-F];qnrS-1	-	dfrA-7	-	-	sul-1;sul-2	catA-1	-	CTX-M-15;TEM-1;aac(6')-Iy;aph(6)-Id,strB;strA;gyrA[83:S-F];qnrS-1;dfrA-7;sul-1;sul-2;catA-1
730774	SRR9287447	2019	Pakistan	1	Salmonella Typhi	13	1	Y	CTX-M-15;TEM-1	-	aac(6')-Iy;aph(6)-Id,strB;strA	gyrA[83:S-F];qnrS-1	-	dfrA-7	-	-	sul-1;sul-2	catA-1	-	CTX-M-15;TEM-1;aac(6')-Iy;aph(6)-Id,strB;strA;gyrA[83:S-F];qnrS-1;dfrA-7;sul-1;sul-2;catA-1
781842	SRR9911796	2019	Pakistan		Salmonella Typhi	13	1	-	TEM-1	-	aac(6')-Iy;aph(6)-Id,strB;strA	gyrA[83:S-F]	-	dfrA-7	-	-	sul-1;sul-2	catA-1	-	TEM-1;aac(6')-Iy;aph(6)-Id,strB;strA;gyrA[83:S-F];dfrA-7;sul-1;sul-2;catA-1
634755	SRR8181664	2018	Pakistan		Salmonella Typhi	13	1	Y	CTX-M-15;TEM-1	-	aac(6')-Iy;aph(6)-Id,strB;strA	gyrA[83:S-F];qnrS-1	-	dfrA-7	-	-	sul-1;sul-2	catA-1	-	CTX-M-15;TEM-1;aac(6')-Iy;aph(6)-Id,strB;strA;gyrA[83:S-F];qnrS-1;dfrA-7;sul-1;sul-2;catA-1
636302	SRR8369294	2018	Pakistan	1	Salmonella Typhi	13	1	Y	CTX-M-15;TEM-1	-	aph(6)-Id,strB;aac(6')-Iy;strA	gyrA[83:S-F];qnrS-1	-	dfrA-7	-	-	sul-1;sul-2	catA-1	-	CTX-M-15;TEM-1;aph(6)-Id,strB;aac(6')-Iy;strA;gyrA[83:S-F];qnrS-1;dfrA-7;sul-1;sul-2;catA-1
606242	SRR7890456	2018	Pakistan		Salmonella Typhi	13	1	-	TEM-1	-	aac(6')-Iy;aph(6)-Id,strB;strA	gyrA[83:S-F]	-	dfrA-7	-	-	sul-1;sul-2	catA-1	-	TEM-1;aac(6')-Iy;aph(6)-Id,strB;strA;gyrA[83:S-F];dfrA-7;sul-1;sul-2;catA-1
611442	SRR8118192	2018	India		Salmonella Typhi	13	2	-	-	-	aac(6')-Iy	gyrA[83:S-F];parE[458:S-A]	-	-	-	-	-	-	-	aac(6')-Iy;gyrA[83:S-F];parE[458:S-A]
802816	SRR10120257	2019	N		Salmonella Typhi	13	1	-	TEM-1	-	aph(6)-Id,strB;aac(6')-Iy;strA	gyrA[83:S-F];parC[84:E-G]	-	dfrA-7	-	-	sul-1;sul-2	catA-1	-	TEM-1;aph(6)-Id,strB;aac(6')-Iy;strA;gyrA[83:S-F];parC[84:E-G];dfrA-7;sul-1;sul-2;catA-1
774359	SRR9719476	2019	Pakistan		Salmonella Typhi	13	2	-	-	-	aac(6')-Iy	gyrB[464:S-F]	-	-	-	-	-	-	-	aac(6')-Iy;gyrB[464:S-F]
429195	SRR7165358	2017	Pakistan		Salmonella Typhi	13	1	-	-	-	aac(6')-Iy	gyrA[83:S-F]	-	-	-	-	-	-	-	aac(6')-Iy;gyrA[83:S-F]
752170	SRR9274073	2019	Pakistan		Salmonella Typhi	13	1	-	-	-	aac(6')-Iy	gyrA[83:S-F]	-	-	-	-	-	-	-	aac(6')-Iy;gyrA[83:S-F]
311422	SRR7165498	2016	Peru		Salmonella Typhi	13	2	-	-	-	aac(6')-Iy	gyrA[83:S-F]	-	-	-	-	-	-	-	aac(6')-Iy;gyrA[83:S-F]
456197	SRR7165446	2017	India		Salmonella Typhi	13	2	-	-	-	aac(6')-Iy	gyrA[83:S-F]	-	-	-	-	-	-	-	aac(6')-Iy;gyrA[83:S-F]
808819	SRR10229734	2019	Pakistan		Salmonella Typhi	13	1	-	TEM-1	-	aac(6')-Iy;aph(6)-Id,strB;strA	gyrA[83:S-F]	-	dfrA-7	-	-	sul-1;sul-2	catA-1	-	TEM-1;aac(6')-Iy;aph(6)-Id,strB;strA;gyrA[83:S-F];dfrA-7;sul-1;sul-2;catA-1
427453	SRR7165743	2017	India		Salmonella Typhi	13	1	-	-	-	aac(6')-Iy	gyrA[83:S-F;87:D-N];parC[80:S-I]	-	-	-	-	-	-	-	aac(6')-Iy;gyrA[83:S-F;87:D-N];parC[80:S-I]
346526	SRR7165518	2017	India		Salmonella Typhi	13	1	-	-	-	aac(6')-Iy	gyrA[83:S-F]	-	-	-	-	-	-	-	aac(6')-Iy;gyrA[83:S-F]
296222	SRR5957763	2016	Bangladesh		Salmonella Typhi	13	1	-	-	-	aac(6')-Iy	gyrA[83:S-F]	-	dfrA-7	-	-	sul-1	catA-1	-	aac(6')-Iy;gyrA[83:S-F];dfrA-7;sul-1;catA-1
422490	SRR7165586	2017	Bangladesh		Salmonella Typhi	13	2	-	-	-	aac(6')-Iy	gyrA[83:S-F]	-	-	-	-	-	-	-	aac(6')-Iy;gyrA[83:S-F]
553784	SRR7351328	2018	Bangladesh		Salmonella Typhi	13	1	-	TEM-1	-	aac(6')-Iy	gyrA[83:S-Y];qnrS-1	-	-	-	tet(A)-1	sul-2	-	-	TEM-1;aac(6')-Iy;gyrA[83:S-Y];qnrS-1;tet(A)-1;sul-2
357979	SRR7165857	2017	India		Salmonella Typhi	13	1	-	-	-	aac(6')-Iy	gyrA[83:S-Y]	-	-	-	-	-	-	-	aac(6')-Iy;gyrA[83:S-Y]
400339	SRR7165731	2017	Pakistan		Salmonella Typhi	13	1	-	-	-	aac(6')-Iy	gyrA[83:S-F]	-	-	-	-	-	-	-	aac(6')-Iy;gyrA[83:S-F]
686753	SRR8638517	2019	India		Salmonella Typhi	13	1	-	-	-	aac(6')-Iy	gyrA[83:S-F;87:D-N];parC[80:S-I]	-	-	-	-	-	-	-	aac(6')-Iy;gyrA[83:S-F;87:D-N];parC[80:S-I]
370897	SRR7166066	2017	Bangladesh		Salmonella Typhi	13	2	-	-	-	aac(6')-Iy	gyrA[83:S-F]	-	-	-	-	-	-	-	aac(6')-Iy;gyrA[83:S-F]
370898	SRR5974891	2017	Bangladesh	1	Salmonella Typhi	13	2	-	-	-	aac(6')-Iy	gyrA[83:S-F]	-	-	-	-	-	-	-	aac(6')-Iy;gyrA[83:S-F]
798438	SRR10062990	2019	Pakistan		Salmonella Typhi	13	1	Y	CTX-M-15;TEM-1	-	aac(6')-Iy;aph(6)-Id,strB;strA	gyrA[83:S-F];qnrS-1	-	dfrA-7	-	-	sul-1;sul-2	catA-1	-	CTX-M-15;TEM-1;aac(6')-Iy;aph(6)-Id,strB;strA;gyrA[83:S-F];qnrS-1;dfrA-7;sul-1;sul-2;catA-1
802813	SRR10120258	2019	Pakistan		Salmonella Typhi	13	1	-	-	-	aac(6')-Iy	gyrA[83:S-F]	-	dfrA-7	-	-	sul-1	catA-1	-	aac(6')-Iy;gyrA[83:S-F];dfrA-7;sul-1;catA-1
316194	SRR7165483	2016	Pakistan		Salmonella Typhi	13	1	-	-	-	aac(6')-Iy	gyrA[83:S-F]	-	-	-	-	-	-	-	aac(6')-Iy;gyrA[83:S-F]
373917	SRR7165618	2017	Bangladesh		Salmonella Typhi	13	2	-	-	-	aac(6')-Iy	gyrA[83:S-F]	-	-	-	-	-	-	-	aac(6')-Iy;gyrA[83:S-F]
353885	SRR5585319	2017	Pakistan		Salmonella Typhi	13	1	-	TEM-1	-	aac(6')-Iy;aph(6)-Id,strB	gyrA[83:S-F]	-	dfrA-7	-	-	sul-1;sul-2	catA-1	-	TEM-1;aac(6')-Iy;aph(6)-Id,strB;gyrA[83:S-F];dfrA-7;sul-1;sul-2;catA-1
356507	SRR5583873	2017	Y	1	Salmonella Typhi	13	1	-	TEM-1	-	aac(6')-Iy;aph(6)-Id,strB	gyrA[83:S-F]	-	dfrA-7	-	-	sul-1;sul-2	catA-1	-	TEM-1;aac(6')-Iy;aph(6)-Id,strB;gyrA[83:S-F];dfrA-7;sul-1;sul-2;catA-1
781846	SRR9923798	2019	Pakistan		Salmonella Typhi	13	1	-	CTX-M-15;TEM-1	-	aac(6')-Iy;aph(6)-Id,strB;strA	gyrA[83:S-F];qnrS-1	-	dfrA-7	-	-	sul-1;sul-2	catA-1	-	CTX-M-15;TEM-1;aac(6')-Iy;aph(6)-Id,strB;strA;gyrA[83:S-F];qnrS-1;dfrA-7;sul-1;sul-2;catA-1
783201	SRR9911688	2019	Pakistan	1	Salmonella Typhi	13	1	-	CTX-M-15;TEM-1	-	aac(6')-Iy;aph(6)-Id,strB;strA	gyrA[83:S-F];qnrS-1	-	dfrA-7	-	-	sul-1;sul-2	catA-1	-	CTX-M-15;TEM-1;aac(6')-Iy;aph(6)-Id,strB;strA;gyrA[83:S-F];qnrS-1;dfrA-7;sul-1;sul-2;catA-1
780461	SRR9886101	2019	Pakistan		Salmonella Typhi	13	1	-	TEM-1	-	aac(6')-Iy;aph(6)-Id,strB;strA	gyrA[83:S-F]	-	dfrA-7	-	-	sul-1;sul-2	catA-1	-	TEM-1;aac(6')-Iy;aph(6)-Id,strB;strA;gyrA[83:S-F];dfrA-7;sul-1;sul-2;catA-1
668824	SRR8448320	2019	Pakistan		Salmonella Typhi	13	1	-	-	-	aac(6')-Iy	gyrA[83:S-F]	-	-	-	-	-	-	-	aac(6')-Iy;gyrA[83:S-F]
804371	SRR10139605	2019	Pakistan		Salmonella Typhi	13	1	-	TEM-1	-	aph(6)-Id,strB;aac(6')-Iy;strA	gyrA[83:S-F]	-	dfrA-7	-	-	sul-1;sul-2	catA-1	-	TEM-1;aph(6)-Id,strB;aac(6')-Iy;strA;gyrA[83:S-F];dfrA-7;sul-1;sul-2;catA-1
695968	SRR8703661	2019	Pakistan		Salmonella Typhi	13	1	-	TEM-1	-	aac(6')-Iy;aph(6)-Id,strB;strA	gyrA[83:S-F]	-	dfrA-7	-	-	sul-1;sul-2	catA-1	-	TEM-1;aac(6')-Iy;aph(6)-Id,strB;strA;gyrA[83:S-F];dfrA-7;sul-1;sul-2;catA-1
367315	SRR5583205	2017	Pakistan		Salmonella Typhi	13	1	-	TEM-1	-	aac(6')-Iy;aph(6)-Id,strB	gyrA[83:S-F]	-	dfrA-7	-	-	sul-1;sul-2	catA-1	-	TEM-1;aac(6')-Iy;aph(6)-Id,strB;gyrA[83:S-F];dfrA-7;sul-1;sul-2;catA-1
378610	SRR5949967	2017	Unknown		Salmonella Typhi	13	1	-	TEM-1	-	aph(6)-Id,strB;aac(6')-Iy	gyrA[83:S-F]	-	dfrA-7	-	-	sul-1;sul-2	catA-1	-	TEM-1;aph(6)-Id,strB;aac(6')-Iy;gyrA[83:S-F];dfrA-7;sul-1;sul-2;catA-1
392803	SRR7165362	2017	Unknown	1	Salmonella Typhi	13	1	-	TEM-1	-	aph(6)-Id,strB;aac(6')-Iy;strA	gyrA[83:S-F]	-	dfrA-7	-	-	sul-1;sul-2	catA-1	-	TEM-1;aph(6)-Id,strB;aac(6')-Iy;strA;gyrA[83:S-F];dfrA-7;sul-1;sul-2;catA-1
681344	SRR8585094	2019	Pakistan		Salmonella Typhi	13	1	-	TEM-1	-	aac(6')-Iy;aph(6)-Id,strB;strA	gyrA[83:S-F]	-	dfrA-7	-	-	sul-1;sul-2	catA-1	-	TEM-1;aac(6')-Iy;aph(6)-Id,strB;strA;gyrA[83:S-F];dfrA-7;sul-1;sul-2;catA-1
810028	SRR10222088	2019	Y		Salmonella Typhi	13	1	-	-	-	aac(6')-Iy	gyrA[83:S-F]	-	-	-	-	-	-	-	aac(6')-Iy;gyrA[83:S-F]
810116	SRR10222068	2019	Pakistan	1	Salmonella Typhi	13	1	-	-	-	aac(6')-Iy	gyrA[83:S-F]	-	-	-	-	-	-	-	aac(6')-Iy;gyrA[83:S-F]
812073	SRR10228887	2019	Pakistan	1	Salmonella Typhi	13	1	-	-	-	aac(6')-Iy	gyrA[83:S-F]	-	-	-	-	-	-	-	aac(6')-Iy;gyrA[83:S-F]
826390	SRR10349455	2019	Pakistan	1	Salmonella Typhi	13	1	-	-	-	aac(6')-Iy	gyrA[83:S-F]	-	-	-	-	-	-	-	aac(6')-Iy;gyrA[83:S-F]
708227	SRR8775496	2019	Pakistan		Salmonella Typhi	13	1	-	TEM-1	-	aac(6')-Iy;aph(6)-Id,strB;strA	gyrA[83:S-F];parC[79:D-G]	-	dfrA-7	-	-	sul-1;sul-2	catA-1	-	TEM-1;aac(6')-Iy;aph(6)-Id,strB;strA;gyrA[83:S-F];parC[79:D-G];dfrA-7;sul-1;sul-2;catA-1
318344	SRR7165792	2016	Pakistan		Salmonella Typhi	13	1	-	-	-	aac(6')-Iy	gyrA[83:S-F]	-	-	-	-	-	catA-1	-	aac(6')-Iy;gyrA[83:S-F];catA-1
546627	SRR7426952	2018	Pakistan		Salmonella Typhi	13	1	-	TEM-1	-	aph(6)-Id,strB;aac(6')-Iy;strA	gyrA[83:S-F]	-	dfrA-7	-	-	sul-1;sul-2	catA-1	-	TEM-1;aph(6)-Id,strB;aac(6')-Iy;strA;gyrA[83:S-F];dfrA-7;sul-1;sul-2;catA-1
815590	SRR10236658	2019	Pakistan		Salmonella Typhi	13	2	-	-	-	aac(6')-Iy	gyrB[464:S-F]	-	-	-	-	-	-	-	aac(6')-Iy;gyrB[464:S-F]
720119	SRR8878922	2019	Pakistan		Salmonella Typhi	13	1	-	-	-	aac(6')-Iy	gyrA[83:S-F]	-	-	-	-	-	-	-	aac(6')-Iy;gyrA[83:S-F]
753224	SRR9261573	2019	Pakistan		Salmonella Typhi	13	1	-	TEM-1	-	aac(6')-Iy;aph(6)-Id,strB;strA	gyrA[83:S-F]	-	dfrA-7	-	-	sul-1;sul-2	catA-1	-	TEM-1;aac(6')-Iy;aph(6)-Id,strB;strA;gyrA[83:S-F];dfrA-7;sul-1;sul-2;catA-1
755714	SRR9273938	2019	Pakistan	1	Salmonella Typhi	13	1	-	TEM-1	-	aac(6')-Iy;aph(6)-Id,strB;strA	gyrA[83:S-F]	-	dfrA-7	-	-	sul-1;sul-2	catA-1	-	TEM-1;aac(6')-Iy;aph(6)-Id,strB;strA;gyrA[83:S-F];dfrA-7;sul-1;sul-2;catA-1
762229	SRR9335617	2019	Pakistan		Salmonella Typhi	13	1	-	TEM-1	-	aph(6)-Id,strB;aac(6')-Iy;strA	gyrA[83:S-F]	-	dfrA-7	-	-	sul-1;sul-2	catA-1	-	TEM-1;aph(6)-Id,strB;aac(6')-Iy;strA;gyrA[83:S-F];dfrA-7;sul-1;sul-2;catA-1
676410	SRR8509437	2019	Pakistan		Salmonella Typhi	13	1	Y	CTX-M-15;TEM-1	-	aac(6')-Iy;aph(6)-Id,strB;strA	gyrA[83:S-F];qnrS-1	-	dfrA-7	-	-	sul-1;sul-2	catA-1	-	CTX-M-15;TEM-1;aac(6')-Iy;aph(6)-Id,strB;strA;gyrA[83:S-F];qnrS-1;dfrA-7;sul-1;sul-2;catA-1
676408	SRR8515769	2019	Pakistan	1	Salmonella Typhi	13	1	Y	CTX-M-15;TEM-1	-	aac(6')-Iy;aph(6)-Id,strB;strA	gyrA[83:S-F];qnrS-1	-	dfrA-7	-	-	sul-1;sul-2	catA-1	-	CTX-M-15;TEM-1;aac(6')-Iy;aph(6)-Id,strB;strA;gyrA[83:S-F];qnrS-1;dfrA-7;sul-1;sul-2;catA-1
268672	SRR7165467	2016	Pakistan		Salmonella Typhi	13	1	-	TEM-1	-	aac(6')-Iy;aph(6)-Id,strB	gyrA[83:S-F]	-	dfrA-7	-	-	sul-1;sul-2	catA-1	-	TEM-1;aac(6')-Iy;aph(6)-Id,strB;gyrA[83:S-F];dfrA-7;sul-1;sul-2;catA-1
296163	SRR7165391	2016	Pakistan		Salmonella Typhi	13	1	-	-	-	aac(6')-Iy	gyrA[83:S-F]	-	-	-	-	-	-	-	aac(6')-Iy;gyrA[83:S-F]
314893	SRR7165387	2016	N		Salmonella Typhi	13	1	-	-	-	aac(6')-Iy	gyrA[83:S-F]	-	-	-	-	-	-	-	aac(6')-Iy;gyrA[83:S-F]
313878	SRR5983009	2016	No travel	1	Salmonella Typhi	13	1	-	-	-	aac(6')-Iy	gyrA[83:S-F]	-	-	-	-	-	-	-	aac(6')-Iy;gyrA[83:S-F]
705231	SRR8758398	2019	Pakistan		Salmonella Typhi	13	1	-	-	-	aac(6')-Iy	gyrA[83:S-F;87:D-N];parC[80:S-I]	-	-	-	-	-	-	-	aac(6')-Iy;gyrA[83:S-F;87:D-N];parC[80:S-I]
707189	SRR8774535	2019	Pakistan	1	Salmonella Typhi	13	1	-	-	-	aac(6')-Iy	gyrA[83:S-F;87:D-N];parC[80:S-I]	-	-	-	-	-	-	-	aac(6')-Iy;gyrA[83:S-F;87:D-N];parC[80:S-I]
818193	SRR10247473	2019	Pakistan		Salmonella Typhi	13	1	Y	CTX-M-15;TEM-1	-	aac(6')-Iy;aph(6)-Id,strB;strA	gyrA[83:S-F];qnrS-1	-	dfrA-7	-	-	sul-1;sul-2	catA-1	-	CTX-M-15;TEM-1;aac(6')-Iy;aph(6)-Id,strB;strA;gyrA[83:S-F];qnrS-1;dfrA-7;sul-1;sul-2;catA-1
838500	SRR10467022	2019	Pakistan		Salmonella Typhi	13	1	-	TEM-1	-	aac(6')-Iy;aph(6)-Id,strB;strA	gyrA[83:S-F]	-	dfrA-7	-	-	sul-1;sul-2	catA-1	-	TEM-1;aac(6')-Iy;aph(6)-Id,strB;strA;gyrA[83:S-F];dfrA-7;sul-1;sul-2;catA-1
341275	SRR5633023	2017	India		Salmonella Typhi	13	1	-	-	-	aac(6')-Iy	gyrA[83:S-Y]	-	-	-	-	-	-	-	aac(6')-Iy;gyrA[83:S-Y]
341274	SRR5632322	2017	India	1	Salmonella Typhi	13	1	-	-	-	aac(6')-Iy	gyrA[83:S-Y]	-	-	-	-	-	-	-	aac(6')-Iy;gyrA[83:S-Y]
806073	SRR10198869	2019	Pakistan		Salmonella Typhi	13	1	-	-	-	aac(6')-Iy	gyrA[83:S-F]	-	dfrA-7	-	-	sul-1	catA-1	-	aac(6')-Iy;gyrA[83:S-F];dfrA-7;sul-1;catA-1
427412	SRR7165607	2017	Pakistan		Salmonella Typhi	13	1	-	TEM-1	-	aac(6')-Iy;aph(6)-Id,strB;strA	gyrA[83:S-F]	-	dfrA-7	-	-	sul-1;sul-2	catA-1	-	TEM-1;aac(6')-Iy;aph(6)-Id,strB;strA;gyrA[83:S-F];dfrA-7;sul-1;sul-2;catA-1
568313	SRR7523221	2018	Pakistan		Salmonella Typhi	13	1	-	TEM-1	-	aph(6)-Id,strB;aac(6')-Iy;strA	gyrA[83:S-F]	-	dfrA-7	-	-	sul-1;sul-2	catA-1	-	TEM-1;aph(6)-Id,strB;aac(6')-Iy;strA;gyrA[83:S-F];dfrA-7;sul-1;sul-2;catA-1
745302	SRR9260896	2019	Pakistan		Salmonella Typhi	13	1	-	-	-	aac(6')-Iy	gyrA[83:S-F]	-	-	-	-	-	-	-	aac(6')-Iy;gyrA[83:S-F]
745303	SRR9261292	2019	Pakistan	1	Salmonella Typhi	13	1	-	-	-	aac(6')-Iy	gyrA[83:S-F]	-	-	-	-	-	-	-	aac(6')-Iy;gyrA[83:S-F]
751281	SRR9261676	2019	Unknown		Salmonella Typhi	13	1	-	-	-	aac(6')-Iy	gyrA[83:S-F]	-	-	-	-	-	-	-	aac(6')-Iy;gyrA[83:S-F]
761632	SRR9422869	2019	Pakistan	1	Salmonella Typhi	13	1	-	-	-	aac(6')-Iy	gyrA[83:S-F]	-	-	-	-	-	-	-	aac(6')-Iy;gyrA[83:S-F]
418901	SRR7165476	2017	India		Salmonella Typhi	13	1	-	-	-	aac(6')-Iy	gyrA[83:S-F]	-	-	-	-	-	-	-	aac(6')-Iy;gyrA[83:S-F]
628085	SRR8117045	2018	Bangladesh		Salmonella Typhi	13	2	-	-	-	aac(6')-Iy	gyrA[83:S-F]	-	-	-	-	-	-	-	aac(6')-Iy;gyrA[83:S-F]
545292	SRR7351531	2018	Bangladesh		Salmonella Typhi	13	2209	-	-	-	aac(6')-Iy	gyrA[83:S-F]	-	-	-	-	-	-	-	aac(6')-Iy;gyrA[83:S-F]
613025	SRR8307303	2018	Bangladesh		Salmonella Typhi	13	2	-	-	-	aac(6')-Iy	gyrA[83:S-F]	-	-	-	-	-	-	-	aac(6')-Iy;gyrA[83:S-F]
638139	SRR8204825	2018	Bangladesh	1	Salmonella Typhi	13	2	-	-	-	aac(6')-Iy	gyrA[83:S-F]	-	-	-	-	-	-	-	aac(6')-Iy;gyrA[83:S-F]
628870	SRR8492464	2018	Bangladesh		Salmonella Typhi	13	1	-	-	-	aac(6')-Iy	gyrA[83:S-F];parC[84:E-K]	-	dfrA-7	-	-	sul-1	catA-1	-	aac(6')-Iy;gyrA[83:S-F];parC[84:E-K];dfrA-7;sul-1;catA-1
628869	SRR8142772	2018	Pakistan	1	Salmonella Typhi	13	1	-	-	-	aac(6')-Iy	gyrA[83:S-F];parC[84:E-K]	-	dfrA-7	-	-	sul-1	catA-1	-	aac(6')-Iy;gyrA[83:S-F];parC[84:E-K];dfrA-7;sul-1;catA-1
821163	SRR10294365	2019	Bangladesh		Salmonella Typhi	13	2209	-	-	-	aac(6')-Iy	gyrA[83:S-F]	-	-	-	-	-	-	-	aac(6')-Iy;gyrA[83:S-F]
808194	SRR10222067	2019	Kenya		Salmonella Typhi	13	1	-	TEM-1	-	aac(6')-Iy;aph(6)-Id,strB;strA	gyrA[83:S-Y]	-	dfrA-7	-	-	sul-1;sul-2	catA-1	-	TEM-1;aac(6')-Iy;aph(6)-Id,strB;strA;gyrA[83:S-Y];dfrA-7;sul-1;sul-2;catA-1
806326	SRR10228840	2019	Pakistan		Salmonella Typhi	13	1	-	-	-	aac(6')-Iy	gyrA[83:S-F]	-	-	-	-	-	-	-	aac(6')-Iy;gyrA[83:S-F]
342536	SRR5957767	2017	India		Salmonella Typhi	13	1	-	-	-	aac(6')-Iy	gyrA[83:S-Y]	-	-	-	-	-	-	-	aac(6')-Iy;gyrA[83:S-Y]
311960	SRR7165528	2016	Iraq		Salmonella Typhi	13	2	-	-	-	aac(6')-Iy	-	-	-	-	-	-	-	-	aac(6')-Iy
416030	SRR7417380	2017	Pakistan		Salmonella Typhi	13	1	-	-	-	aac(6')-Iy	gyrA[83:S-F]	-	dfrA-7	-	-	sul-1	catA-1	-	aac(6')-Iy;gyrA[83:S-F];dfrA-7;sul-1;catA-1
678024	SRR8524701	2019	Pakistan		Salmonella Typhi	13	1	-	CTX-M-15	-	aac(6')-Iy	gyrA[83:S-F]	-	-	-	-	sul-1	catA-1	-	CTX-M-15;aac(6')-Iy;gyrA[83:S-F];sul-1;catA-1
229066	SRR5974904	2016	India		Salmonella Typhi	13	1	-	-	-	aac(6')-Iy	gyrA[83:S-Y];parC[79:D-G]	-	-	-	-	-	-	-	aac(6')-Iy;gyrA[83:S-Y];parC[79:D-G]
320184	SRR5974898	2016	Bangladesh		Salmonella Typhi	13	2	-	-	-	aac(6')-Iy	-	-	-	-	-	-	-	-	aac(6')-Iy
746796	SRR9261377	2019	Pakistan		Salmonella Typhi	13	1	-	-	-	aac(6')-Iy	gyrA[83:S-F]	-	-	-	-	-	-	-	aac(6')-Iy;gyrA[83:S-F]
749390	SRR9261549	2019	Pakistan		Salmonella Typhi	13	1	-	-	-	aac(6')-Iy	gyrA[83:S-F]	-	-	-	-	-	-	-	aac(6')-Iy;gyrA[83:S-F]
751277	SRR9261068	2019	Pakistan		Salmonella Typhi	13	1	-	-	-	aac(6')-Iy	gyrA[83:S-F]	-	-	-	-	-	-	-	aac(6')-Iy;gyrA[83:S-F]
761637	SRR9335718	2019	Pakistan	1	Salmonella Typhi	13	1	-	-	-	aac(6')-Iy	gyrA[83:S-F]	-	-	-	-	-	-	-	aac(6')-Iy;gyrA[83:S-F]
815563	SRR10235807	2019	Pakistan	1	Salmonella Typhi	13	1	Y	CTX-M-15;TEM-1	-	aac(6')-Iy;aph(6)-Id,strB;strA	gyrA[83:S-F];qnrS-1	-	dfrA-7	-	-	sul-1;sul-2	catA-1	-	CTX-M-15;TEM-1;aac(6')-Iy;aph(6)-Id,strB;strA;gyrA[83:S-F];qnrS-1;dfrA-7;sul-1;sul-2;catA-1
549486	SRR8499123	2018	Dominican Republic		Salmonella Typhi	13	2	-	-	-	aac(6')-Iy	-	-	-	-	-	-	-	-	aac(6')-Iy
773733	SRR9678952	2019	India		Salmonella Typhi	13	2	-	-	-	aac(6')-Iy	gyrA[83:S-F]	-	-	-	-	-	-	-	aac(6')-Iy;gyrA[83:S-F]
776577	SRR9720447	2019	India	1	Salmonella Typhi	13	2	-	-	-	aac(6')-Iy	gyrA[83:S-F]	-	-	-	-	-	-	-	aac(6')-Iy;gyrA[83:S-F]
774357	SRR9719482	2019	Nepal	1	Salmonella Typhi	13	2	-	-	-	aac(6')-Iy	gyrA[83:S-F]	-	-	-	-	-	-	-	aac(6')-Iy;gyrA[83:S-F]
345581	SRR5983010	2017	India		Salmonella Typhi	13	1	-	-	-	aac(6')-Iy	gyrA[83:S-F;87:D-N];parC[80:S-I]	-	-	-	-	-	-	-	aac(6')-Iy;gyrA[83:S-F;87:D-N];parC[80:S-I]
356531	SRR5584561	2017	India	1	Salmonella Typhi	13	1	-	-	-	aac(6')-Iy	gyrA[83:S-F;87:D-N];parC[80:S-I]	-	-	-	-	-	-	-	aac(6')-Iy;gyrA[83:S-F;87:D-N];parC[80:S-I]
606244	SRR7997087	2018	Philippines		Salmonella Typhi	13	1	-	-	-	aac(6')-Iy	-	-	-	-	-	-	-	-	aac(6')-Iy
607879	SRR7911480	2018	Philippines	1	Salmonella Typhi	13	1	-	-	-	aac(6')-Iy	-	-	-	-	-	-	-	-	aac(6')-Iy
554414	SRR7415071	2018	Pakistan		Salmonella Typhi	13	1	-	TEM-1	-	aac(6')-Iy;aph(6)-Id,strB;strA	gyrA[83:S-F]	-	dfrA-7	-	-	sul-1;sul-2	catA-1	-	TEM-1;aac(6')-Iy;aph(6)-Id,strB;strA;gyrA[83:S-F];dfrA-7;sul-1;sul-2;catA-1
599592	SRR7828275	2018	India		Salmonella Typhi	13	1	-	-	-	aac(6')-Iy	gyrA[83:S-F;87:D-N];parC[80:S-I]	-	-	-	-	-	-	-	aac(6')-Iy;gyrA[83:S-F;87:D-N];parC[80:S-I]
735872	SRR9050547	2019	Pakistan		Salmonella Typhi	13	1	-	TEM-1	-	aac(6')-Iy;aph(6)-Id,strB;strA	gyrA[83:S-F]	-	-	-	-	sul-1;sul-2	-	-	TEM-1;aac(6')-Iy;aph(6)-Id,strB;strA;gyrA[83:S-F];sul-1;sul-2
839250	SRR12158085	2019	India		Salmonella Typhi	13	2	-	-	-	aac(6')-Iy	gyrA[83:S-F];parC[84:E-K]	-	-	-	-	-	-	-	aac(6')-Iy;gyrA[83:S-F];parC[84:E-K]
299909	SRR7165388	2016	India	1	Salmonella Typhi	13	1	-	-	-	aac(6')-Iy	gyrA[83:S-F]	-	-	-	-	-	-	-	aac(6')-Iy;gyrA[83:S-F]
801479	SRR10108442	2019	India		Salmonella Typhi	13	1	-	-	-	aac(6')-Iy	gyrA[83:S-F;87:D-N];parC[80:S-I]	-	-	-	-	-	-	-	aac(6')-Iy;gyrA[83:S-F;87:D-N];parC[80:S-I]
728746	SRR9287783	2019	N		Salmonella Typhi	13	2	-	-	-	aac(6')-Iy	-	-	-	-	-	-	-	-	aac(6')-Iy
248621	SRR5974912	2016	India		Salmonella Typhi	13	1	-	-	-	aac(6')-Iy	gyrA[83:S-Y]	-	-	-	-	-	-	-	aac(6')-Iy;gyrA[83:S-Y]
720114	SRR8873664	2019	Pakistan		Salmonella Typhi	13	1	-	TEM-1	-	aac(6')-Iy;aph(6)-Id,strB;strA	gyrA[83:S-F]	-	dfrA-7	-	-	sul-1;sul-2	catA-1	-	TEM-1;aac(6')-Iy;aph(6)-Id,strB;strA;gyrA[83:S-F];dfrA-7;sul-1;sul-2;catA-1
289677	SRR5887645	2016	Bangladesh		Salmonella Typhi	13	2	-	-	-	aac(6')-Iy	gyrA[83:S-F]	-	-	-	-	-	-	-	aac(6')-Iy;gyrA[83:S-F]
467191	SRR7165468	2018	India		Salmonella Typhi	13	1	-	-	-	aac(6')-Iy	gyrA[83:S-Y]	-	-	-	-	-	-	-	aac(6')-Iy;gyrA[83:S-Y]
424715	SRR7165619	2017	Pakistan		Salmonella Typhi	13	1	-	-	-	aac(6')-Iy	gyrA[83:S-F]	-	-	-	-	-	-	-	aac(6')-Iy;gyrA[83:S-F]
529812	SRR7344612	2018	India		Salmonella Typhi	13	1	-	-	-	aac(6')-Iy	gyrA[83:S-F]	-	-	-	-	-	-	-	aac(6')-Iy;gyrA[83:S-F]
731827	SRR9287746	2019	India		Salmonella Typhi	13	1	-	-	-	aac(6')-Iy	gyrA[83:S-F;87:D-N];parC[80:S-I]	-	-	-	-	-	-	-	aac(6')-Iy;gyrA[83:S-F;87:D-N];parC[80:S-I]
745852	SRR9261086	2019	Pakistan		Salmonella Typhi	13	1	-	-	-	aac(6')-Iy	gyrA[83:S-F;87:D-N];parC[80:S-I]	-	-	-	-	-	-	-	aac(6')-Iy;gyrA[83:S-F;87:D-N];parC[80:S-I]
762227	SRR9335529	2019	Not Stated	1	Salmonella Typhi	13	1	-	-	-	aac(6')-Iy	gyrA[83:S-F;87:D-N];parC[80:S-I]	-	-	-	-	-	-	-	aac(6')-Iy;gyrA[83:S-F;87:D-N];parC[80:S-I]
527527	SRR8504291	2018	India		Salmonella Typhi	13	2	-	-	-	aac(6')-Iy	gyrA[83:S-F]	-	-	-	-	-	-	-	aac(6')-Iy;gyrA[83:S-F]
527526	SRR7192175	2018	India	1	Salmonella Typhi	13	2	-	-	-	aac(6')-Iy	gyrA[83:S-F]	-	-	-	-	-	-	-	aac(6')-Iy;gyrA[83:S-F]
528445	SRR8509431	2018	India	1	Salmonella Typhi	13	2	-	-	-	aac(6')-Iy	gyrA[83:S-F]	-	-	-	-	-	-	-	aac(6')-Iy;gyrA[83:S-F]
804509	SRR10139535	2019	India		Salmonella Typhi	13	2	-	-	-	aac(6')-Iy	gyrA[83:S-F]	-	-	-	-	-	-	-	aac(6')-Iy;gyrA[83:S-F]
735122	SRR9287433	2019	India		Salmonella Typhi	13	1	-	-	-	aac(6')-Iy	gyrA[83:S-Y]	-	-	-	-	-	-	-	aac(6')-Iy;gyrA[83:S-Y]
488684	SRR7165372	2018	India		Salmonella Typhi	13	2	-	-	-	aac(6')-Iy	gyrA[83:S-F];parE[458:S-A]	-	-	-	-	-	-	-	aac(6')-Iy;gyrA[83:S-F];parE[458:S-A]
304415	SRR5974916	2016	No travel		Salmonella Typhi	13	1	N	-	-	aac(6')-Iy	gyrA[83:S-F;87:D-N];parC[80:S-I]	-	dfrA-15	-	tet(A)-1	sul-1	-	-	aac(6')-Iy;gyrA[83:S-F;87:D-N];parC[80:S-I];dfrA-15;tet(A)-1;sul-1
352822	SRR7165730	2017	India		Salmonella Typhi	13	2	-	-	-	aac(6')-Iy	gyrA[83:S-F]	-	-	-	-	-	-	-	aac(6')-Iy;gyrA[83:S-F]
247247	SRR5989297	2016	India		Salmonella Typhi	13	2	-	-	-	aac(6')-Iy	gyrA[83:S-F]	-	-	-	-	-	-	-	aac(6')-Iy;gyrA[83:S-F]
247245	SRR5986543	2016	India	1	Salmonella Typhi	13	2	-	-	-	aac(6')-Iy	gyrA[83:S-F]	-	-	-	-	-	-	-	aac(6')-Iy;gyrA[83:S-F]
841460	SRR10513418	2019	India		Salmonella Typhi	13	2	-	-	-	aac(6')-Iy	gyrA[83:S-F]	-	-	-	-	-	-	-	aac(6')-Iy;gyrA[83:S-F]
278083	SRR7165380	2016	India		Salmonella Typhi	13	2	-	-	-	aac(6')-Iy	gyrA[83:S-F]	-	-	-	-	-	-	-	aac(6')-Iy;gyrA[83:S-F]
510186	SRR7444053	2018	India		Salmonella Typhi	13	1	-	-	-	aac(6')-Iy	gyrA[83:S-F]	-	-	-	-	-	-	-	aac(6')-Iy;gyrA[83:S-F]
545297	SRR7457990	2018	India		Salmonella Typhi	13	1	-	-	-	aac(6')-Iy	gyrA[83:S-F]	-	-	-	-	-	-	-	aac(6')-Iy;gyrA[83:S-F]
212757	SRR5989306	2016	India		Salmonella Typhi	13	1	-	-	-	aac(6')-Iy	gyrA[83:S-F];parC[84:E-G]	-	-	-	-	-	-	-	aac(6')-Iy;gyrA[83:S-F];parC[84:E-G]
364554	SRR7165509	2017	India		Salmonella Typhi	13	2	-	-	-	aac(6')-Iy	gyrA[83:S-F]	-	-	-	-	-	-	-	aac(6')-Iy;gyrA[83:S-F]
854878	SRR10694676	2019	India		Salmonella Typhi	13	2	-	-	-	aac(6')-Iy	gyrA[83:S-F]	-	-	-	-	-	-	-	aac(6')-Iy;gyrA[83:S-F]
387513	SRR7165436	2017	India		Salmonella Typhi	13	1	-	-	-	aac(6')-Iy	-	-	-	-	-	-	-	-	aac(6')-Iy
452459	SRR7165611	2017	India		Salmonella Typhi	13	1	-	-	-	aac(6')-Iy	gyrA[83:S-F]	-	-	-	-	-	-	-	aac(6')-Iy;gyrA[83:S-F]
632345	SRR8149427	2018	India		Salmonella Typhi	13	2	-	-	-	aac(6')-Iy	gyrA[83:S-F];parE[458:S-A]	-	-	-	-	-	-	-	aac(6')-Iy;gyrA[83:S-F];parE[458:S-A]
300662	SRR7165378	2016	India		Salmonella Typhi	13	1	-	-	-	aac(6')-Iy	gyrA[83:S-Y];parC[74:Y-X;98:P-X]	-	-	-	-	-	-	-	aac(6')-Iy;gyrA[83:S-Y];parC[74:Y-X;98:P-X]
601701	SRR7884514	2018	India		Salmonella Typhi	13	1	-	-	-	aac(6')-Iy	gyrA[83:S-F];parC[84:E-G]	-	-	-	-	-	-	-	aac(6')-Iy;gyrA[83:S-F];parC[84:E-G]
819773	SRR10285489	2019	India		Salmonella Typhi	13	2	-	-	-	aac(6')-Iy	gyrA[83:S-F]	-	-	-	-	-	-	-	aac(6')-Iy;gyrA[83:S-F]
821167	SRR10294406	2019	India	1	Salmonella Typhi	13	2	-	-	-	aac(6')-Iy	gyrA[83:S-F]	-	-	-	-	-	-	-	aac(6')-Iy;gyrA[83:S-F]
376105	SRR7165597	2017	India		Salmonella Typhi	13	1	-	-	-	aac(6')-Iy	gyrA[83:S-Y]	-	-	-	-	-	-	-	aac(6')-Iy;gyrA[83:S-Y]
348081	SRR5633219	2017	India		Salmonella Typhi	13	2	-	-	-	aac(6')-Iy	gyrA[83:S-F]	-	-	-	-	-	-	-	aac(6')-Iy;gyrA[83:S-F]
480738	SRR7165402	2018	India		Salmonella Typhi	13	2	-	-	-	aac(6')-Iy	gyrA[83:S-F;87:D-X]	-	-	-	-	-	-	-	aac(6')-Iy;gyrA[83:S-F;87:D-X]
492561	SRR7277892	2018	India		Salmonella Typhi	13	1	-	-	-	aac(6')-Iy	gyrA[83:S-F];parC[80:S-I]	-	-	-	-	-	-	-	aac(6')-Iy;gyrA[83:S-F];parC[80:S-I]
652961	SRR8325603	2018	India		Salmonella Typhi	13	1	-	-	-	aac(6')-Iy	gyrA[83:S-Y]	-	-	-	-	-	-	-	aac(6')-Iy;gyrA[83:S-Y]
337070	SRR5632336	2017	India		Salmonella Typhi	13	1	-	-	-	aac(6')-Iy	gyrA[83:S-F]	-	-	-	-	-	-	-	aac(6')-Iy;gyrA[83:S-F]
339489	SRR5633188	2017	India	1	Salmonella Typhi	13	1	-	-	-	aac(6')-Iy	gyrA[83:S-F]	-	-	-	-	-	-	-	aac(6')-Iy;gyrA[83:S-F]
369998	SRR5632766	2017	Congo	1	Salmonella Typhi	13	1	-	-	-	aac(6')-Iy	gyrA[83:S-F]	-	-	-	-	-	-	-	aac(6')-Iy;gyrA[83:S-F]
709112	SRR8788789	2019	India		Salmonella Typhi	13	1	-	-	-	aac(6')-Iy	gyrA[83:S-Y]	-	-	-	-	-	-	-	aac(6')-Iy;gyrA[83:S-Y]
745854	SRR9261119	2019	India		Salmonella Typhi	13	1	-	-	-	aac(6')-Iy	gyrA[83:S-F]	-	-	-	-	-	-	-	aac(6')-Iy;gyrA[83:S-F]
837038	SRR10444521	2019	Pakistan	1	Salmonella Typhi	13	1	Y	CTX-M-15;TEM-1	-	aac(6')-Iy;aph(6)-Id,strB;strA	gyrA[83:S-F];qnrS-1	-	dfrA-7	-	-	sul-1;sul-2	catA-1	-	CTX-M-15;TEM-1;aac(6')-Iy;aph(6)-Id,strB;strA;gyrA[83:S-F];qnrS-1;dfrA-7;sul-1;sul-2;catA-1
458103	SRR7165395	2017	Pakistan		Salmonella Typhi	13	1	-	TEM-1	-	aac(6')-Iy;aph(6)-Id,strB;strA	gyrA[83:S-F]	-	dfrA-7	-	-	sul-1;sul-2	catA-1	-	TEM-1;aac(6')-Iy;aph(6)-Id,strB;strA;gyrA[83:S-F];dfrA-7;sul-1;sul-2;catA-1
606246	SRR7890458	2018	Pakistan		Salmonella Typhi	13	1	-	-	-	aac(6')-Iy	gyrA[83:S-F]	-	-	-	-	-	-	-	aac(6')-Iy;gyrA[83:S-F]
625781	SRR8485128	2018	Pakistan		Salmonella Typhi	13	1	-	-	-	aac(6')-Iy	gyrA[83:S-F]	-	-	-	-	-	-	-	aac(6')-Iy;gyrA[83:S-F]
236189	SRR5887803	2016	Pakistan		Salmonella Typhi	13	1	-	-	-	aac(6')-Iy	gyrA[83:S-F]	-	-	-	-	-	-	-	aac(6')-Iy;gyrA[83:S-F]
673629	SRR8509137	2019	Pakistan		Salmonella Typhi	13	1	-	TEM-1	-	aac(6')-Iy;aph(6)-Id,strB;strA	gyrA[83:S-F]	-	dfrA-7	-	-	sul-1;sul-2	catA-1	-	TEM-1;aac(6')-Iy;aph(6)-Id,strB;strA;gyrA[83:S-F];dfrA-7;sul-1;sul-2;catA-1
697708	SRR8704763	2019	Pakistan		Salmonella Typhi	13	1	-	TEM-1	-	aac(6')-Iy;aph(6)-Id,strB;strA	gyrA[83:S-F]	-	dfrA-7	-	-	sul-1;sul-2	catA-1	-	TEM-1;aac(6')-Iy;aph(6)-Id,strB;strA;gyrA[83:S-F];dfrA-7;sul-1;sul-2;catA-1
643112	SRR8258152	2018	Pakistan		Salmonella Typhi	13	1	Y	CTX-M-15;TEM-1	-	aac(6')-Iy;aph(6)-Id,strB;strA	gyrA[83:S-F];qnrS-1	-	dfrA-7	-	-	sul-1;sul-2	catA-1	-	CTX-M-15;TEM-1;aac(6')-Iy;aph(6)-Id,strB;strA;gyrA[83:S-F];qnrS-1;dfrA-7;sul-1;sul-2;catA-1
267719	SRR7165462	2016	Pakistan		Salmonella Typhi	13	1	-	TEM-1	-	aph(6)-Id,strB;aac(6')-Iy	gyrA[83:S-F]	-	dfrA-7	-	-	sul-1;sul-2	catA-1	-	TEM-1;aph(6)-Id,strB;aac(6')-Iy;gyrA[83:S-F];dfrA-7;sul-1;sul-2;catA-1
749380	SRR9261535	2019	Pakistan		Salmonella Typhi	13	1	-	-	-	aac(6')-Iy	gyrA[83:S-F;87:D-N];parC[80:S-I]	-	-	-	-	-	-	-	aac(6')-Iy;gyrA[83:S-F;87:D-N];parC[80:S-I]
358440	SRR5585105	2017	Pakistan		Salmonella Typhi	13	1	-	-	-	aac(6')-Iy	gyrA[83:S-F;87:D-N];parC[80:S-I]	-	-	-	-	-	-	-	aac(6')-Iy;gyrA[83:S-F;87:D-N];parC[80:S-I]
603275	SRR7867247	2018	Pakistan		Salmonella Typhi	13	1	Y	CTX-M-15;TEM-1	-	aac(6')-Iy;aph(6)-Id,strB;strA	gyrA[83:S-F];qnrS-1	-	dfrA-7	-	-	sul-1;sul-2	catA-1	-	CTX-M-15;TEM-1;aac(6')-Iy;aph(6)-Id,strB;strA;gyrA[83:S-F];qnrS-1;dfrA-7;sul-1;sul-2;catA-1
603405	SRR7850664	2018	Pakistan	1	Salmonella Typhi	13	1	Y	CTX-M-15;TEM-1	-	aac(6')-Iy;aph(6)-Id,strB;strA	gyrA[83:S-F];qnrS-1	-	dfrA-7	-	-	sul-2	catA-1	-	CTX-M-15;TEM-1;aac(6')-Iy;aph(6)-Id,strB;strA;gyrA[83:S-F];qnrS-1;dfrA-7;sul-2;catA-1
832732	SRR10404567	2019	Pakistan		Salmonella Typhi	13	1	-	TEM-1	-	aac(6')-Iy;aph(6)-Id,strB;strA	gyrA[83:S-F]	-	dfrA-7	-	-	sul-1;sul-2	catA-1	-	TEM-1;aac(6')-Iy;aph(6)-Id,strB;strA;gyrA[83:S-F];dfrA-7;sul-1;sul-2;catA-1
634745	SRR8183301	2018	Pakistan		Salmonella Typhi	13	1	-	TEM-1	-	aac(6')-Iy;aph(6)-Id,strB;strA	gyrA[83:S-F]	-	dfrA-7	-	-	sul-1;sul-2	catA-1	-	TEM-1;aac(6')-Iy;aph(6)-Id,strB;strA;gyrA[83:S-F];dfrA-7;sul-1;sul-2;catA-1
634746	SRR8181841	2018	Pakistan	1	Salmonella Typhi	13	1	-	TEM-1	-	aac(6')-Iy;aph(6)-Id,strB;strA	gyrA[83:S-F]	-	dfrA-7	-	-	sul-1;sul-2	catA-1	-	TEM-1;aac(6')-Iy;aph(6)-Id,strB;strA;gyrA[83:S-F];dfrA-7;sul-1;sul-2;catA-1
804501	SRR10133424	2019	Pakistan		Salmonella Typhi	13	1	-	-	-	aac(6')-Iy	gyrA[83:S-F;87:D-N];parC[80:S-I]	-	-	-	-	-	-	-	aac(6')-Iy;gyrA[83:S-F;87:D-N];parC[80:S-I]
823471	SRR10312391	2019	India		Salmonella Typhi	13	1	-	-	-	aac(6')-Iy	gyrA[83:S-F;87:D-N];parC[80:S-I]	-	-	-	-	-	-	-	aac(6')-Iy;gyrA[83:S-F;87:D-N];parC[80:S-I]
611427	SRR7961992	2018	Pakistan		Salmonella Typhi	13	1	Y	CTX-M-55;TEM-1	-	aph(6)-Id,strB;aac(6')-Iy;strA	gyrA[83:S-F];qnrS-1	-	dfrA-7	-	-	sul-1;sul-2	catA-1	-	CTX-M-55;TEM-1;aph(6)-Id,strB;aac(6')-Iy;strA;gyrA[83:S-F];qnrS-1;dfrA-7;sul-1;sul-2;catA-1
801143	SRR10083011	2019	Pakistan		Salmonella Typhi	13	1	Y	CTX-M-15;TEM-1	-	aac(6')-Iy;aph(6)-Id,strB;strA	gyrA[83:S-F];qnrS-1	-	dfrA-7	-	-	sul-1;sul-2	catA-1	-	CTX-M-15;TEM-1;aac(6')-Iy;aph(6)-Id,strB;strA;gyrA[83:S-F];qnrS-1;dfrA-7;sul-1;sul-2;catA-1
794715	SRR10019345	2019	Pakistan		Salmonella Typhi	13	1	-	TEM-1	-	aac(6')-Iy;aph(6)-Id,strB;strA	gyrA[83:S-F]	-	dfrA-7	-	-	sul-1;sul-2	catA-1	-	TEM-1;aac(6')-Iy;aph(6)-Id,strB;strA;gyrA[83:S-F];dfrA-7;sul-1;sul-2;catA-1
229163#	SRR4063807	2016	Pakistan		Salmonella Typhi	13	1	-	TEM-1	-	aac(6')-Iy;aph(6)-Id,strB	gyrA[83:S-F]	-	dfrA-7	-	-	sul-1;sul-2	catA-1	-	TEM-1;aac(6')-Iy;aph(6)-Id,strB;gyrA[83:S-F];dfrA-7;sul-1;sul-2;catA-1
628083	SRR8117021	2018	Pakistan		Salmonella Typhi	13	1	-	TEM-1	-	aac(6')-Iy;aph(6)-Id,strB;strA	gyrA[83:S-F]	-	dfrA-7	-	-	sul-1;sul-2	catA-1	-	TEM-1;aac(6')-Iy;aph(6)-Id,strB;strA;gyrA[83:S-F];dfrA-7;sul-1;sul-2;catA-1
575134	SRR7842550	2018	Bangladesh		Salmonella Typhi	13	2	-	-	-	aac(6')-Iy	gyrA[83:S-F]	-	-	-	-	-	-	-	aac(6')-Iy;gyrA[83:S-F]
818980	SRR10269751	2019	Bangladesh		Salmonella Typhi	13	2	-	-	-	aac(6')-Iy	gyrA[83:S-F]	-	-	-	-	-	-	-	aac(6')-Iy;gyrA[83:S-F]
812345	SRR10222092	2019	Pakistan		Salmonella Typhi	13	1	-	TEM-1	-	aac(6')-Iy;aph(6)-Id,strB;strA	gyrA[83:S-F]	-	dfrA-7	-	-	sul-1;sul-2	catA-1	-	TEM-1;aac(6')-Iy;aph(6)-Id,strB;strA;gyrA[83:S-F];dfrA-7;sul-1;sul-2;catA-1
823533	SRR10312358	2019	Pakistan		Salmonella Typhi	13	1	-	-	-	aac(6')-Iy	gyrA[83:S-F]	-	-	-	-	-	-	-	aac(6')-Iy;gyrA[83:S-F]
446523	SRR7165736	2017	Afghanistan, Pakistan		Salmonella Typhi	13	1	-	TEM-1	-	aac(6')-Iy;aph(6)-Id,strB;strA	gyrA[83:S-F]	-	dfrA-7	-	-	sul-1;sul-2	catA-1	-	TEM-1;aac(6')-Iy;aph(6)-Id,strB;strA;gyrA[83:S-F];dfrA-7;sul-1;sul-2;catA-1
418900	SRR7165373	2017	India		Salmonella Typhi	13	1	-	-	-	aac(6')-Iy	gyrA[83:S-Y]	-	-	-	-	-	-	-	aac(6')-Iy;gyrA[83:S-Y]
730977	SRR9287699	2019	Pakistan		Salmonella Typhi	13	1	-	TEM-1	-	aac(6')-Iy;aph(6)-Id,strB;strA	gyrA[83:S-F]	-	dfrA-7	-	-	sul-1;sul-2	catA-1	-	TEM-1;aac(6')-Iy;aph(6)-Id,strB;strA;gyrA[83:S-F];dfrA-7;sul-1;sul-2;catA-1
302607	SRR7165583	2016	Bangladesh		Salmonella Typhi	13	2	-	-	-	aac(6')-Iy	gyrA[83:S-F]	-	-	-	-	-	-	-	aac(6')-Iy;gyrA[83:S-F]
550791	SRR8499269	2018	India		Salmonella Typhi	13	1	-	-	-	aac(6')-Iy	gyrA[83:S-F;87:D-N];parC[80:S-I]	-	-	-	-	-	-	-	aac(6')-Iy;gyrA[83:S-F;87:D-N];parC[80:S-I]
559822	SRR7892225	2018	Unknown	1	Salmonella Typhi	13	1	-	-	-	aac(6')-Iy	gyrA[83:S-F;87:D-N];parC[80:S-I]	-	-	-	-	-	-	-	aac(6')-Iy;gyrA[83:S-F;87:D-N];parC[80:S-I]
728773	SRR9298888	2019	Pakistan		Salmonella Typhi	13	1	-	TEM-1	-	aac(6')-Iy;aph(6)-Id,strB;strA	gyrA[83:S-F]	-	dfrA-7	-	-	sul-1;sul-2	catA-1	-	TEM-1;aac(6')-Iy;aph(6)-Id,strB;strA;gyrA[83:S-F];dfrA-7;sul-1;sul-2;catA-1
447684	SRR7165386	2017	Bangladesh		Salmonella Typhi	13	1	-	TEM-1	-	aac(6')-Iy;aph(6)-Id,strB;strA	gyrA[83:S-F]	-	dfrA-7	-	-	sul-1;sul-2	catA-1	-	TEM-1;aac(6')-Iy;aph(6)-Id,strB;strA;gyrA[83:S-F];dfrA-7;sul-1;sul-2;catA-1
451044	SRR7165600	2017	Unknown	1	Salmonella Typhi	13	1	-	TEM-1	-	aac(6')-Iy;aph(6)-Id,strB;strA	gyrA[83:S-F]	-	dfrA-7	-	-	sul-1;sul-2	catA-1	-	TEM-1;aac(6')-Iy;aph(6)-Id,strB;strA;gyrA[83:S-F];dfrA-7;sul-1;sul-2;catA-1
373909	SRR7165566	2017	India		Salmonella Typhi	13	1	-	-	-	aac(6')-Iy	gyrA[83:S-F;87:D-N];parC[80:S-I]	-	-	-	-	-	-	-	aac(6')-Iy;gyrA[83:S-F;87:D-N];parC[80:S-I]
839265	SRR10479295	2019	India		Salmonella Typhi	13	1	-	-	-	aac(6')-Iy	gyrA[83:S-F;87:D-N];parC[80:S-I]	-	-	-	-	-	-	-	aac(6')-Iy;gyrA[83:S-F;87:D-N];parC[80:S-I]
672572	SRR8489340	2019	Iraq		Salmonella Typhi	13	1	Y	CTX-M-15	-	aac(6')-Iy	gyrA[83:S-F]	-	-	-	-	-	-	-	CTX-M-15;aac(6')-Iy;gyrA[83:S-F]
709076	SRR8788804	2019	India		Salmonella Typhi	13	2	-	-	-	aac(6')-Iy	gyrA[83:S-Y]	-	-	-	-	-	-	-	aac(6')-Iy;gyrA[83:S-Y]
413046	SRR7165445	2017	India		Salmonella Typhi	13	1	-	-	-	aac(6')-Iy	gyrA[83:S-Y]	-	-	-	-	-	-	-	aac(6')-Iy;gyrA[83:S-Y]
482712	SRR7165411	2018	India		Salmonella Typhi	13	2	-	-	-	aac(6')-Iy	gyrA[83:S-F];parE[458:S-A]	-	-	-	-	-	-	-	aac(6')-Iy;gyrA[83:S-F];parE[458:S-A]
285842	SRR5193310	2016	India		Salmonella Typhi	13	1	-	-	-	aac(6')-Iy	gyrA[83:S-F]	-	-	-	-	-	-	-	aac(6')-Iy;gyrA[83:S-F]
363520	SRR7165729	2017	India		Salmonella Typhi	13	1	-	-	-	aac(6')-Iy	gyrA[83:S-Y]	-	-	-	-	-	-	-	aac(6')-Iy;gyrA[83:S-Y]
751240	SRR9261262	2019	India		Salmonella Typhi	13	2	-	-	-	aac(6')-Iy	gyrA[83:S-F]	-	-	-	-	-	-	-	aac(6')-Iy;gyrA[83:S-F]
373941	SRR7165463	2017	Saudi Arabia		Salmonella Typhi	13	1	-	TEM-1	-	aph(6)-Id,strB;aac(6')-Iy	gyrA[83:S-F]	-	dfrA-7	-	-	sul-1;sul-2	catA-1	-	TEM-1;aph(6)-Id,strB;aac(6')-Iy;gyrA[83:S-F];dfrA-7;sul-1;sul-2;catA-1
827030	SRR10350900	2019	Pakistan		Salmonella Typhi	13	1	-	-	-	aac(6')-Iy	gyrA[83:S-F]	-	-	-	-	-	-	-	aac(6')-Iy;gyrA[83:S-F]
785006	SRR9944955	2019	China		Salmonella Typhi	13	1	-	-	-	aac(6')-Iy	gyrA[83:S-F;87:D-N];parC[80:S-I]	-	-	-	-	-	-	-	aac(6')-Iy;gyrA[83:S-F;87:D-N];parC[80:S-I]
423186	SRR7165369	2017	India		Salmonella Typhi	13	1	-	-	-	aac(6')-Iy	gyrA[83:S-F]	-	-	-	-	-	-	-	aac(6')-Iy;gyrA[83:S-F]
483051	SRR7165510	2018	India		Salmonella Typhi	13	1	-	-	-	aac(6')-Iy	-	-	-	-	-	-	-	-	aac(6')-Iy
376180	SRR7165426	2017	India		Salmonella Typhi	13	2	-	-	-	aac(6')-Iy	gyrA[83:S-F]	-	-	-	-	-	-	-	aac(6')-Iy;gyrA[83:S-F]
267844	SRR7165439	2016	India		Salmonella Typhi	13	2	-	-	-	aac(6')-Iy	gyrA[83:S-F]	-	-	-	-	-	-	-	aac(6')-Iy;gyrA[83:S-F]
541955	SRR7892307	2018	India		Salmonella Typhi	13	2	-	-	-	aac(6')-Iy	gyrA[83:S-F]	-	-	-	-	-	-	-	aac(6')-Iy;gyrA[83:S-F]
539019	SRR7416092	2018	India	1	Salmonella Typhi	13	2	-	-	-	aac(6')-Iy	gyrA[83:S-F]	-	-	-	-	-	-	-	aac(6')-Iy;gyrA[83:S-F]
541390	SRR8499279	2018	India		Salmonella Typhi	13	2	-	-	-	aac(6')-Iy	gyrA[83:S-Y]	-	-	-	-	-	-	-	aac(6')-Iy;gyrA[83:S-Y]
625283	SRR8084339	2018	India		Salmonella Typhi	13	1	-	-	-	aac(6')-Iy	gyrA[83:S-F]	-	-	-	-	-	-	-	aac(6')-Iy;gyrA[83:S-F]
325596	SRR7458653	2016	No travel		Salmonella Typhi	13	2	HI1	TEM-1	-	aac(6')-Iy	-	-	dfrA-15	-	tet(A)	sul-1	catA-1	-	TEM-1;aac(6')-Iy;dfrA-15;tet(A);sul-1;catA-1
211756	SRR5990056	2016	Nigeria		Salmonella Typhi	13	2	-	-	-	aac(6')-Iy	-	-	-	-	-	-	-	-	aac(6')-Iy
212761	SRR5989324	2016	Nigeria	1	Salmonella Typhi	13	2	-	-	-	aac(6')-Iy	-	-	-	-	-	-	-	-	aac(6')-Iy
201545	SRR5500524	2016	Unknown		Salmonella Typhi	13	1	-	-	-	aac(6')-Iy	gyrA[83:S-F;87:D-N];parC[80:S-I]	-	-	-	-	-	-	-	aac(6')-Iy;gyrA[83:S-F;87:D-N];parC[80:S-I]
863398	SRR10806521	2019	India		Salmonella Typhi	13	1	-	-	-	aac(6')-Iy	gyrA[83:S-F];parC[84:E-G]	-	-	-	-	-	-	-	aac(6')-Iy;gyrA[83:S-F];parC[84:E-G]
685880	SRR8585176	2019	India		Salmonella Typhi	13	1	-	-	-	aac(6')-Iy	gyrA[83:S-F;87:D-N];parC[80:S-I]	-	-	-	-	-	-	-	aac(6')-Iy;gyrA[83:S-F;87:D-N];parC[80:S-I]
423183	SRR6181295	2017	Pakistan		Salmonella Typhi	13	1	Y	CTX-M-15;TEM-1	-	aac(6')-Iy;aph(6)-Id,strB;strA	gyrA[83:S-F];qnrS-1	-	dfrA-7	-	-	sul-1;sul-2	catA-1	-	CTX-M-15;TEM-1;aac(6')-Iy;aph(6)-Id,strB;strA;gyrA[83:S-F];qnrS-1;dfrA-7;sul-1;sul-2;catA-1
379335	SRR7165728	2017	Pakistan		Salmonella Typhi	13	1	-	TEM-1	-	aph(6)-Id,strB;aac(6')-Iy	gyrA[83:S-F]	-	dfrA-7	-	-	sul-1;sul-2	catA-1	-	TEM-1;aph(6)-Id,strB;aac(6')-Iy;gyrA[83:S-F];dfrA-7;sul-1;sul-2;catA-1
381334	SRR7165470	2017	Unknown	1	Salmonella Typhi	13	1	-	TEM-1	-	aph(6)-Id,strB;aac(6')-Iy	gyrA[83:S-F]	-	dfrA-7	-	-	sul-1;sul-2	catA-1	-	TEM-1;aph(6)-Id,strB;aac(6')-Iy;gyrA[83:S-F];dfrA-7;sul-1;sul-2;catA-1
758749	SRR9307555	2019	Pakistan		Salmonella Typhi	13	2	-	-	-	aac(6')-Iy	gyrB[464:S-F]	-	-	-	-	-	-	-	aac(6')-Iy;gyrB[464:S-F]
370622	SRR7165740	2017	Indonesia		Salmonella Typhi	13	2	-	-	-	aac(6')-Iy	-	-	-	-	-	-	-	-	aac(6')-Iy
238380	SRR5990342	2016	India		Salmonella Typhi	13	1	-	-	-	aac(6')-Iy	gyrA[83:S-Y]	-	-	-	-	-	-	-	aac(6')-Iy;gyrA[83:S-Y]
290787	SRR7495548	2016	India		Salmonella Typhi	13	1	-	-	-	aac(6')-Iy	gyrA[83:S-F;87:D-N];parC[80:S-I]	-	-	-	-	-	-	-	aac(6')-Iy;gyrA[83:S-F;87:D-N];parC[80:S-I]
209994	SRR5989305	2016	India, Myanmar	1	Salmonella Typhi	13	1	-	-	-	aac(6')-Iy	gyrA[83:S-F]	-	-	-	-	-	-	-	aac(6')-Iy;gyrA[83:S-F]
211143	SRR5989323	2016	India		Salmonella Typhi	13	1	-	-	-	aac(6')-Iy	gyrA[83:S-F]	-	-	-	-	-	-	-	aac(6')-Iy;gyrA[83:S-F]
546626	SRR7310573	2018	Pakistan		Salmonella Typhi	13	1	-	TEM-1	-	aac(6')-Iy;aph(6)-Id,strB;strA	gyrA[83:S-F]	-	dfrA-7	-	-	sul-1;sul-2	catA-1	-	TEM-1;aac(6')-Iy;aph(6)-Id,strB;strA;gyrA[83:S-F];dfrA-7;sul-1;sul-2;catA-1
568393	SRR8490672	2018	India		Salmonella Typhi	13	1	-	-	-	aac(6')-Iy	gyrA[83:S-F];parC[80:S-I]	-	-	-	-	-	-	-	aac(6')-Iy;gyrA[83:S-F];parC[80:S-I]
834289	SRR10420550	2019	India		Salmonella Typhi	13	1	-	-	-	aac(6')-Iy	gyrA[83:S-Y]	-	-	-	-	-	-	-	aac(6')-Iy;gyrA[83:S-Y]
620443	SRR8137284	2018	India		Salmonella Typhi	13	2	-	-	-	aac(6')-Iy	gyrA[83:S-F]	-	-	-	-	-	-	-	aac(6')-Iy;gyrA[83:S-F]
620445	SRR8485127	2018	India		Salmonella Typhi	13	2	-	-	-	aac(6')-Iy	gyrA[83:S-F]	-	-	-	-	-	-	-	aac(6')-Iy;gyrA[83:S-F]
247223	SRR5990010	2016	India		Salmonella Typhi	13	2	-	-	-	aac(6')-Iy	gyrA[83:S-F]	-	-	-	-	-	-	-	aac(6')-Iy;gyrA[83:S-F]
376176	SRR7165375	2017	N		Salmonella Typhi	13	1	-	TEM-1	-	aac(6')-Iy;aph(6)-Id,strB	gyrA[83:S-F]	-	dfrA-7	-	-	sul-1;sul-2	catA-1	-	TEM-1;aac(6')-Iy;aph(6)-Id,strB;gyrA[83:S-F];dfrA-7;sul-1;sul-2;catA-1
370912	SRR5957759	2017	Unknown		Salmonella Typhi	13	1	-	TEM-1	-	aac(6')-Iy;aph(6)-Id,strB	gyrA[83:S-F]	-	dfrA-7	-	-	sul-1;sul-2	catA-1	-	TEM-1;aac(6')-Iy;aph(6)-Id,strB;gyrA[83:S-F];dfrA-7;sul-1;sul-2;catA-1
550788	SRR7426756	2018	Pakistan		Salmonella Typhi	13	1	-	TEM-1	-	aac(6')-Iy;aph(6)-Id,strB;strA	gyrA[83:S-F]	-	dfrA-7	-	-	sul-1;sul-2	catA-1	-	TEM-1;aac(6')-Iy;aph(6)-Id,strB;strA;gyrA[83:S-F];dfrA-7;sul-1;sul-2;catA-1
801489	SRR10108453	2019	Pakistan		Salmonella Typhi	13	1	Y	CTX-M-15;TEM-1	-	aac(6')-Iy;aph(6)-Id,strB;strA	gyrA[83:S-F];qnrS-1	-	dfrA-7	-	-	sul-1;sul-2	catA-1	-	CTX-M-15;TEM-1;aac(6')-Iy;aph(6)-Id,strB;strA;gyrA[83:S-F];qnrS-1;dfrA-7;sul-1;sul-2;catA-1
588501	SRR7879381	2018	Fiji		Salmonella Typhi	13	1	-	-	-	aac(6')-Iy	-	-	-	-	-	-	-	-	aac(6')-Iy
205588	SRR5990038	2016	India		Salmonella Typhi	13	1	-	-	-	aac(6')-Iy	gyrA[83:S-F]	-	-	-	-	-	-	-	aac(6')-Iy;gyrA[83:S-F]
369957	SRR7165598	2017	Pakistan		Salmonella Typhi	13	1	-	TEM-1	-	aph(6)-Id,strB;aac(6')-Iy	gyrA[83:S-F]	-	dfrA-7	-	-	sul-1;sul-2	catA-1	-	TEM-1;aph(6)-Id,strB;aac(6')-Iy;gyrA[83:S-F];dfrA-7;sul-1;sul-2;catA-1
598167	SRR7867199	2018	Pakistan		Salmonella Typhi	13	1	-	TEM-1	-	aac(6')-Iy;aph(6)-Id,strB;strA	gyrA[83:S-F]	-	dfrA-7	-	-	sul-1;sul-2	catA-1	-	TEM-1;aac(6')-Iy;aph(6)-Id,strB;strA;gyrA[83:S-F];dfrA-7;sul-1;sul-2;catA-1
856336	SRR10729114	2019	India		Salmonella Typhi	13	1	-	-	-	aac(6')-Iy	gyrA[83:S-F]	-	dfrA-7	-	-	sul-1	catA-1	-	aac(6')-Iy;gyrA[83:S-F];dfrA-7;sul-1;catA-1
424614	SRR7165784	2017	India		Salmonella Typhi	13	1	-	-	-	aac(6')-Iy	gyrA[83:S-F]	-	-	-	-	-	-	-	aac(6')-Iy;gyrA[83:S-F]
250728	SRR7165351	2016	India		Salmonella Typhi	13	1	-	-	-	aac(6')-Iy	gyrA[83:S-Y]	-	-	-	-	-	-	-	aac(6')-Iy;gyrA[83:S-Y]
427594	SRR7165735	2017	Pakistan		Salmonella Typhi	13	1	-	-	-	aac(6')-Iy	gyrA[83:S-F]	-	-	-	-	-	-	-	aac(6')-Iy;gyrA[83:S-F]
293005	SRR7165785	2016	Pakistan		Salmonella Typhi	13	1	-	-	-	aac(6')-Iy;aph(6)-Id,strB	gyrA[83:S-F]	-	dfrA-7	-	-	sul-1;sul-2	catA-1	-	aac(6')-Iy;aph(6)-Id,strB;gyrA[83:S-F];dfrA-7;sul-1;sul-2;catA-1
495756	SRR7165030	2018	Pakistan		Salmonella Typhi	13	1	-	TEM-1	-	aac(6')-Iy;aph(6)-Id,strB;strA	gyrA[83:S-F]	-	dfrA-7	-	-	sul-1;sul-2	catA-1	-	TEM-1;aac(6')-Iy;aph(6)-Id,strB;strA;gyrA[83:S-F];dfrA-7;sul-1;sul-2;catA-1
821166	SRR10294400	2019	Unknown		Salmonella Typhi	13	1	-	TEM-1	-	aac(6')-Iy;aph(6)-Id,strB;strA	gyrA[83:S-F]	-	dfrA-7	-	-	sul-1;sul-2	catA-1	-	TEM-1;aac(6')-Iy;aph(6)-Id,strB;strA;gyrA[83:S-F];dfrA-7;sul-1;sul-2;catA-1
657282	SRR8380690	2018	India		Salmonella Typhi	13	2173	-	-	-	aac(6')-Iy	gyrA[83:S-F]	-	-	-	-	-	-	-	aac(6')-Iy;gyrA[83:S-F]
808189	SRR10222094	2019	China/Nigeria		Salmonella Typhi	13	2	-	-	-	aac(6')-Iy	-	-	-	-	-	-	-	-	aac(6')-Iy
810115	SRR10222140	2019	China/Nigeria	1	Salmonella Typhi	13	2	-	-	-	aac(6')-Iy	-	-	-	-	-	-	-	-	aac(6')-Iy
503133	SRR7285687	2018	India		Salmonella Typhi	13	1	-	-	-	aac(6')-Iy	gyrA[83:S-Y]	-	-	-	-	-	-	-	aac(6')-Iy;gyrA[83:S-Y]
495794	SRR7165523	2018	India		Salmonella Typhi	13	1	-	-	-	aac(6')-Iy	gyrA[83:S-Y]	-	-	-	-	-	-	-	aac(6')-Iy;gyrA[83:S-Y]
511797	SRR8503664	2018	India	1	Salmonella Typhi	13	1	-	-	-	aac(6')-Iy	gyrA[83:S-Y]	-	-	-	-	-	-	-	aac(6')-Iy;gyrA[83:S-Y]
506036	SRR7475302	2018	Zimbabwe		Salmonella Typhi	13	1	N	TEM-1	-	aac(6')-Iy;aph(6)-Id,strB;strA	qnrS-1	-	dfrA-7;dfrA-14	-	tet(A)-1	sul-1;sul-2	catA-1	-	TEM-1;aac(6')-Iy;aph(6)-Id,strB;strA;qnrS-1;dfrA-7;dfrA-14;tet(A)-1;sul-1;sul-2;catA-1
825146	SRR10314900	2019	Zimbabwe		Salmonella Typhi	13	1	N	TEM-1	-	aph(6)-Id,strB;aac(6')-Iy;strA	qnrS-1	-	dfrA-7;dfrA-14	-	tet(A)-1	sul-1;sul-2	catA-1	-	TEM-1;aph(6)-Id,strB;aac(6')-Iy;strA;qnrS-1;dfrA-7;dfrA-14;tet(A)-1;sul-1;sul-2;catA-1
264102	SRR7165427	2016	India		Salmonella Typhi	13	1	-	-	-	aac(6')-Iy	gyrA[83:S-F]	-	-	-	-	-	-	-	aac(6')-Iy;gyrA[83:S-F]
625785	SRR8117049	2018	India		Salmonella Typhi	13	1	-	-	-	aac(6')-Iy	gyrA[83:S-Y]	-	-	-	-	-	-	-	aac(6')-Iy;gyrA[83:S-Y]
492562	SRR7299125	2018	Bangladesh		Salmonella Typhi	13	2	-	-	-	aac(6')-Iy	gyrA[83:S-F]	-	-	-	-	-	-	-	aac(6')-Iy;gyrA[83:S-F]
598140	SRR8297292	2018	Pakistan		Salmonella Typhi	13	1	-	-	-	aac(6')-Iy	gyrA[83:S-F]	-	dfrA-7	-	-	sul-1	catA-1	-	aac(6')-Iy;gyrA[83:S-F];dfrA-7;sul-1;catA-1
811046	SRR10232067	2019	Pakistan		Salmonella Typhi	13	1	-	TEM-1	-	aac(6')-Iy;aph(6)-Id,strB;strA	gyrA[83:S-F]	-	dfrA-7	-	-	sul-1;sul-2	catA-1	-	TEM-1;aac(6')-Iy;aph(6)-Id,strB;strA;gyrA[83:S-F];dfrA-7;sul-1;sul-2;catA-1
751531	SRR9261341	2019	Y		Salmonella Typhi	13	1	-	TEM-1	-	aac(6')-Iy;aph(6)-Id,strB;strA	gyrA[83:S-F]	-	dfrA-7	-	-	sul-1;sul-2	catA-1	-	TEM-1;aac(6')-Iy;aph(6)-Id,strB;strA;gyrA[83:S-F];dfrA-7;sul-1;sul-2;catA-1
851912	SRR10605755	2019	Pakistan		Salmonella Typhi	13	1	-	TEM-1	-	aac(6')-Iy;aph(6)-Id,strB;strA	gyrA[83:S-F]	-	dfrA-7	-	-	sul-1;sul-2	catA-1	-	TEM-1;aac(6')-Iy;aph(6)-Id,strB;strA;gyrA[83:S-F];dfrA-7;sul-1;sul-2;catA-1
337082	SRR5584950	2017	Unknown		Salmonella Typhi	13	1	-	TEM-1	-	aac(6')-Iy;aph(6)-Id,strB	gyrA[83:S-F]	-	dfrA-7	-	-	sul-1;sul-2	catA-1	-	TEM-1;aac(6')-Iy;aph(6)-Id,strB;gyrA[83:S-F];dfrA-7;sul-1;sul-2;catA-1
337038	SRR7165357	2017	Pakistan	1	Salmonella Typhi	13	1	-	TEM-1	-	aac(6')-Iy;aph(6)-Id,strB	gyrA[83:S-F]	-	dfrA-7	-	-	sul-1;sul-2	catA-1	-	TEM-1;aac(6')-Iy;aph(6)-Id,strB;gyrA[83:S-F];dfrA-7;sul-1;sul-2;catA-1
252398	SRR7159875	2016	India		Salmonella Typhi	13	1	-	-	-	aac(6')-Iy	gyrA[83:S-F];parC[80:S-I]	-	-	-	-	-	-	-	aac(6')-Iy;gyrA[83:S-F];parC[80:S-I]
278161	SRR5974913	2016	India	1	Salmonella Typhi	13	1	-	-	-	aac(6')-Iy	gyrA[83:S-F];parC[80:S-I]	-	-	-	-	-	-	-	aac(6')-Iy;gyrA[83:S-F];parC[80:S-I]
278082	SRR5874462	2016	India	1	Salmonella Typhi	13	1	-	-	-	aac(6')-Iy	gyrA[83:S-F];parC[80:S-I]	-	-	-	-	-	-	-	aac(6')-Iy;gyrA[83:S-F];parC[80:S-I]
430293	SRR7165448	2017	Afghanistan, Pakistan		Salmonella Typhi	13	2	-	-	-	aac(6')-Iy	-	-	-	-	-	-	-	-	aac(6')-Iy
355129	SRR7165034	2017	Unknown		Salmonella Typhi	13	1	-	-	-	aac(6')-Iy	gyrA[83:S-F;87:D-N];parC[80:S-I]	-	-	-	-	-	-	-	aac(6')-Iy;gyrA[83:S-F;87:D-N];parC[80:S-I]
854130	SRR10693203	2019	Guatemala		Salmonella Typhi	13	2	-	-	-	aac(6')-Iy	gyrB[465:Q-L];gyrA[83:S-F]	-	-	-	-	-	-	-	aac(6')-Iy;gyrB[465:Q-L];gyrA[83:S-F]
855562	SRR10729106	2019	Guatemala	1	Salmonella Typhi	13	2	-	-	-	aac(6')-Iy	gyrA[83:S-F]	-	-	-	-	-	-	-	aac(6')-Iy;gyrA[83:S-F]
429737	SRR7165594	2017	Pakistan		Salmonella Typhi	13	1	-	TEM-1	-	aph(6)-Id,strB;aac(6')-Iy;strA	gyrA[83:S-F]	-	dfrA-7	-	-	sul-1;sul-2	catA-1	-	TEM-1;aph(6)-Id,strB;aac(6')-Iy;strA;gyrA[83:S-F];dfrA-7;sul-1;sul-2;catA-1
745853	SRR9261533	2019	Pakistan		Salmonella Typhi	13	1	-	-	-	aac(6')-Iy	gyrA[83:S-F]	-	-	-	-	-	-	-	aac(6')-Iy;gyrA[83:S-F]
604919	SRR7879374	2018	India		Salmonella Typhi	13	1	-	-	-	aac(6')-Iy	gyrA[83:S-F]	-	-	-	-	-	-	-	aac(6')-Iy;gyrA[83:S-F]
238765	SRR5989253	2016	India		Salmonella Typhi	13	1	-	-	-	aac(6')-Iy	gyrA[83:S-Y]	-	-	-	-	-	-	-	aac(6')-Iy;gyrA[83:S-Y]
555507	SRR7415091	2018	India		Salmonella Typhi	13	1	-	-	-	aac(6')-Iy	gyrA[83:S-Y]	-	-	-	-	-	-	-	aac(6')-Iy;gyrA[83:S-Y]
431414	SRR7165363	2017	India		Salmonella Typhi	13	1	-	-	-	aac(6')-Iy	gyrA[83:S-F]	-	-	-	-	-	-	-	aac(6')-Iy;gyrA[83:S-F]
751529	SRR9261342	2019	India		Salmonella Typhi	13	6142	-	-	-	aac(6')-Iy	gyrA[83:S-Y]	-	-	-	-	-	-	-	aac(6')-Iy;gyrA[83:S-Y]
751530	SRR9261293	2019	Indonesia	1	Salmonella Typhi	13	6142	-	-	-	aac(6')-Iy;aph(6)-Id,strB;strA	gyrA[83:S-Y]	-	-	-	-	-	-	-	aac(6')-Iy;aph(6)-Id,strB;strA;gyrA[83:S-Y]
298960	SRR7165023	2016	India		Salmonella Typhi	13	1	-	-	-	aac(6')-Iy	gyrA[83:S-F;87:D-N];parC[80:S-I]	-	-	-	-	-	-	-	aac(6')-Iy;gyrA[83:S-F;87:D-N];parC[80:S-I]
742417	SRR9273977	2019	Bangladesh		Salmonella Typhi	13	1	-	TEM-1	-	aac(6')-Iy;aph(6)-Id,strB;strA	gyrA[83:S-F]	-	dfrA-7	-	-	sul-1;sul-2	catA-1	-	TEM-1;aac(6')-Iy;aph(6)-Id,strB;strA;gyrA[83:S-F];dfrA-7;sul-1;sul-2;catA-1
379396	SRR7165029	2017	Bangladesh		Salmonella Typhi	13	1	-	-	-	aac(6')-Iy	-	-	-	-	-	-	-	-	aac(6')-Iy
278191	SRR5982993	2016	Bangladesh		Salmonella Typhi	13	1	-	TEM-1	-	aac(6')-Iy;aph(6)-Id,strB	gyrA[83:S-F]	-	dfrA-7	-	-	sul-1;sul-2	catA-1	-	TEM-1;aac(6')-Iy;aph(6)-Id,strB;gyrA[83:S-F];dfrA-7;sul-1;sul-2;catA-1
572384	SRR7842465	2018	Congo		Salmonella Typhi	13	1	HI1	TEM-1	-	aac(6')-Iy;aph(6)-Id,strB;strA	gyrA[83:S-Y]	-	dfrA-7	-	-	sul-1;sul-2	catA-1	-	TEM-1;aac(6')-Iy;aph(6)-Id,strB;strA;gyrA[83:S-Y];dfrA-7;sul-1;sul-2;catA-1
572385	SRR7850607	2018	Congo	1	Salmonella Typhi	13	1	HI1	TEM-1	-	aac(6')-Iy;aph(6)-Id,strB;strA	gyrA[83:S-Y]	-	dfrA-7	-	-	sul-1;sul-2	catA-1	-	TEM-1;aac(6')-Iy;aph(6)-Id,strB;strA;gyrA[83:S-Y];dfrA-7;sul-1;sul-2;catA-1
591238	SRR8333796	2018	Pakistan		Salmonella Typhi	13	1	-	-	-	aac(6')-Iy	gyrA[83:S-F]	-	-	-	-	-	-	-	aac(6')-Iy;gyrA[83:S-F]
256122	SRR7165440	2016	Pakistan		Salmonella Typhi	13	1	-	-	-	aac(6')-Iy	gyrA[83:S-F]	-	-	-	-	-	-	-	aac(6')-Iy;gyrA[83:S-F]
722370	SRR8916316	2019	Pakistan		Salmonella Typhi	13	1	-	-	-	aac(6')-Iy	gyrA[83:S-F]	-	-	-	-	-	-	-	aac(6')-Iy;gyrA[83:S-F]
722368	SRR8924811	2019	Pakistan	1	Salmonella Typhi	13	1	-	-	-	aac(6')-Iy	gyrA[83:S-F]	-	-	-	-	-	-	-	aac(6')-Iy;gyrA[83:S-F]
712247	SRR8820123	2019	India		Salmonella Typhi	13	2	-	-	-	aac(6')-Iy	gyrA[83:S-F];parE[458:S-A]	-	-	-	-	-	-	-	aac(6')-Iy;gyrA[83:S-F];parE[458:S-A]
539099	SRR7278113	2018	Pakistan		Salmonella Typhi	13	1	-	-	-	aac(6')-Iy	-	-	-	-	-	-	-	-	aac(6')-Iy
824393	SRR10313716	2019	Pakistan		Salmonella Typhi	13	1	Y	CTX-M-15;TEM-1	-	aac(6')-Iy;aph(6)-Id,strB;strA	gyrA[83:S-F];qnrS-1	-	dfrA-7	-	-	sul-1;sul-2	catA-1	-	CTX-M-15;TEM-1;aac(6')-Iy;aph(6)-Id,strB;strA;gyrA[83:S-F];qnrS-1;dfrA-7;sul-1;sul-2;catA-1
804499	SRR10139567	2019	Pakistan		Salmonella Typhi	13	1	-	TEM-1	-	aac(6')-Iy;aph(6)-Id,strB;strA	gyrA[83:S-F]	-	dfrA-7	-	-	sul-1;sul-2	catA-1	-	TEM-1;aac(6')-Iy;aph(6)-Id,strB;strA;gyrA[83:S-F];dfrA-7;sul-1;sul-2;catA-1
804498	SRR10139527	2019	Pakistan		Salmonella Typhi	13	1	-	TEM-1	-	aac(6')-Iy;aph(6)-Id,strB;strA	gyrA[83:S-F]	-	dfrA-7	-	-	sul-1;sul-2	catA-1	-	TEM-1;aac(6')-Iy;aph(6)-Id,strB;strA;gyrA[83:S-F];dfrA-7;sul-1;sul-2;catA-1
804374	SRR10198950	2019	Pakistan		Salmonella Typhi	13	1	-	-	-	aac(6')-Iy	gyrA[83:S-F;87:D-N];parC[80:S-I]	-	-	-	-	-	-	-	aac(6')-Iy;gyrA[83:S-F;87:D-N];parC[80:S-I]
329141	SRR5633158	2017	India		Salmonella Typhi	13	1	-	-	-	aac(6')-Iy	gyrA[83:S-Y]	-	-	-	-	-	-	-	aac(6')-Iy;gyrA[83:S-Y]
420542	SRR7165608	2017	Nigeria		Salmonella Typhi	13	1	-	-	-	aac(6')-Iy	-	-	-	-	-	-	-	-	aac(6')-Iy
422492	SRR7166108	2017	Nigeria	1	Salmonella Typhi	13	1	-	-	-	aac(6')-Iy	-	-	-	-	-	-	-	-	aac(6')-Iy
429739	SRR7165793	2017	India		Salmonella Typhi	13	1	-	-	-	aac(6')-Iy	gyrB[464:S-F]	-	-	-	-	-	-	-	aac(6')-Iy;gyrB[464:S-F]
221701	SRR5989289	2016	Pakistan		Salmonella Typhi	13	1	-	TEM-1	-	aac(6')-Iy;aph(6)-Id,strB	gyrA[83:S-F]	-	dfrA-7	-	-	sul-1;sul-2	catA-1	-	TEM-1;aac(6')-Iy;aph(6)-Id,strB;gyrA[83:S-F];dfrA-7;sul-1;sul-2;catA-1
445946	SRR7165745	2017	India		Salmonella Typhi	13	1	-	-	-	aac(6')-Iy	gyrA[83:S-Y]	-	-	-	-	-	-	-	aac(6')-Iy;gyrA[83:S-Y]
449644	SRR7165500	2017	India	1	Salmonella Typhi	13	1	-	-	-	aac(6')-Iy	gyrA[83:S-Y]	-	-	-	-	-	-	-	aac(6')-Iy;gyrA[83:S-Y]
690325	SRR8637897	2019	Pakistan		Salmonella Typhi	13	1	Y	CTX-M-15;TEM-1	-	aac(6')-Iy;aph(6)-Id,strB;strA	gyrA[83:S-F];qnrS-1	-	dfrA-7	-	-	sul-1;sul-2	catA-1	-	CTX-M-15;TEM-1;aac(6')-Iy;aph(6)-Id,strB;strA;gyrA[83:S-F];qnrS-1;dfrA-7;sul-1;sul-2;catA-1
594793	SRR7867062	2018	Pakistan		Salmonella Typhi	13	1	-	-	-	aac(6')-Iy	gyrA[83:S-F]	-	-	-	-	-	-	-	aac(6')-Iy;gyrA[83:S-F]
617005	SRR7997081	2018	N	1	Salmonella Typhi	13	1	-	-	-	aac(6')-Iy	gyrA[83:S-F]	-	-	-	-	-	-	-	aac(6')-Iy;gyrA[83:S-F]
654713	SRR8364251	2018	Bangladesh		Salmonella Typhi	13	1	-	TEM-1	-	aph(6)-Id,strB;aac(6')-Iy;strA	gyrA[83:S-F]	-	dfrA-7	-	-	sul-2	catA-1	-	TEM-1;aph(6)-Id,strB;aac(6')-Iy;strA;gyrA[83:S-F];dfrA-7;sul-2;catA-1
495816	SRR7165580	2018	India		Salmonella Typhi	13	2209	-	-	-	aac(6')-Iy	gyrB[464:S-Y]	-	-	-	-	-	-	-	aac(6')-Iy;gyrB[464:S-Y]
831216	SRR10381336	2019	Pakistan		Salmonella Typhi	13	1	-	-	-	aac(6')-Iy	gyrA[83:S-F]	-	-	-	-	-	-	-	aac(6')-Iy;gyrA[83:S-F]
435365	SRR7165587	2017	Pakistan		Salmonella Typhi	13	1	-	TEM-1	-	aac(6')-Iy;aph(6)-Id,strB;strA	gyrA[83:S-F]	-	dfrA-7	-	-	sul-1;sul-2	catA-1	-	TEM-1;aac(6')-Iy;aph(6)-Id,strB;strA;gyrA[83:S-F];dfrA-7;sul-1;sul-2;catA-1
623239	SRR8204759	2018	India		Salmonella Typhi	13	2	-	-	-	aac(6')-Iy	gyrA[83:S-F];parE[458:S-A]	-	-	-	-	-	-	-	aac(6')-Iy;gyrA[83:S-F];parE[458:S-A]
620451	SRR8239863	2018	Zimbabwe		Salmonella Typhi	13	1	N	TEM-1	-	aph(6)-Id,strB;aac(6')-Iy;strA	gyrA[83:S-F];qnrS-1	-	dfrA-7;dfrA-14	-	tet(A)-1	sul-1;sul-2	catA-1	-	TEM-1;aph(6)-Id,strB;aac(6')-Iy;strA;gyrA[83:S-F];qnrS-1;dfrA-7;dfrA-14;tet(A)-1;sul-1;sul-2;catA-1
342550	SRR5633154	2017	Y		Salmonella Typhi	13	1	-	TEM-1	-	aac(6')-Iy;aph(6)-Id,strB	gyrA[83:S-F]	-	dfrA-7	-	-	sul-1;sul-2	catA-1	-	TEM-1;aac(6')-Iy;aph(6)-Id,strB;gyrA[83:S-F];dfrA-7;sul-1;sul-2;catA-1
346480	SRR7165741	2017	No travel	1	Salmonella Typhi	13	1	-	TEM-1	-	aac(6')-Iy;aph(6)-Id,strB	gyrA[83:S-F]	-	dfrA-7	-	-	sul-1;sul-2	catA-1	-	TEM-1;aac(6')-Iy;aph(6)-Id,strB;gyrA[83:S-F];dfrA-7;sul-1;sul-2;catA-1
520489	SRR8503766	2018	No travel		Salmonella Typhi	13	2	-	-	-	aac(6')-Iy	gyrA[83:S-F]	-	-	-	-	-	-	-	aac(6')-Iy;gyrA[83:S-F]
797591	SRR10063002	2019	Bangladesh	1	Salmonella Typhi	13	1	-	-	-	aac(6')-Iy	gyrA[83:S-F];parC[84:E-K]	-	dfrA-7	-	-	sul-1	catA-1	-	aac(6')-Iy;gyrA[83:S-F];parC[84:E-K];dfrA-7;sul-1;catA-1
797590	SRR10062991	2019	Bangladesh		Salmonella Typhi	13	1	-	-	-	aac(6')-Iy	gyrA[83:S-F];parC[84:E-K]	-	dfrA-7	-	-	sul-1	catA-1	-	aac(6')-Iy;gyrA[83:S-F];parC[84:E-K];dfrA-7;sul-1;catA-1
740076	SRR9273988	2019	India		Salmonella Typhi	13	1	-	TEM-1	-	aac(6')-Iy;aph(6)-Id,strB;strA	gyrA[83:S-F]	-	dfrA-7	-	-	sul-1;sul-2	catA-1	-	TEM-1;aac(6')-Iy;aph(6)-Id,strB;strA;gyrA[83:S-F];dfrA-7;sul-1;sul-2;catA-1
423052	SRR7165491	2017	India		Salmonella Typhi	13	1	-	-	-	aac(6')-Iy	gyrB[464:S-F]	-	dfrA-7	-	-	sul-1	catA-1	-	aac(6')-Iy;gyrB[464:S-F];dfrA-7;sul-1;catA-1
425605	SRR7165791	2017	Bangladesh		Salmonella Typhi	13	2	-	-	-	aac(6')-Iy	gyrA[83:S-F]	-	-	-	-	-	-	-	aac(6')-Iy;gyrA[83:S-F]
802737	SRR10120265	2019	Pakistan		Salmonella Typhi	13	1	-	TEM-1	-	aac(6')-Iy;aph(6)-Id,strB;strA	gyrA[83:S-F]	-	dfrA-7	-	-	sul-1;sul-2	catA-1	-	TEM-1;aac(6')-Iy;aph(6)-Id,strB;strA;gyrA[83:S-F];dfrA-7;sul-1;sul-2;catA-1
833283	SRR10397599	2019	India		Salmonella Typhi	13	1	-	-	-	aac(6')-Iy	gyrA[83:S-F;87:D-N];parC[80:S-I]	-	-	-	-	-	-	-	aac(6')-Iy;gyrA[83:S-F;87:D-N];parC[80:S-I]
621381	SRR8490821	2018	Pakistan		Salmonella Typhi	13	1	-	-	-	aac(6')-Iy	gyrA[83:S-F;87:D-N];parC[80:S-I]	-	-	-	-	-	-	-	aac(6')-Iy;gyrA[83:S-F;87:D-N];parC[80:S-I]
802699	SRR10120264	2019	Pakistan		Salmonella Typhi	13	1	Y	CTX-M-15;TEM-1	-	aac(6')-Iy;aph(6)-Id,strB;strA	gyrA[83:S-F];qnrS-1	-	dfrA-7	-	-	sul-1;sul-2	catA-1	-	CTX-M-15;TEM-1;aac(6')-Iy;aph(6)-Id,strB;strA;gyrA[83:S-F];qnrS-1;dfrA-7;sul-1;sul-2;catA-1
812070	SRR10229750	2019	Pakistan	1	Salmonella Typhi	13	1	Y	CTX-M-15;TEM-1	-	aac(6')-Iy;aph(6)-Id,strB;strA	gyrA[83:S-F];qnrS-1	-	dfrA-7	-	-	sul-1;sul-2	catA-1	-	CTX-M-15;TEM-1;aac(6')-Iy;aph(6)-Id,strB;strA;gyrA[83:S-F];qnrS-1;dfrA-7;sul-1;sul-2;catA-1
531303	SRR7140625	2018	Pakistan		Salmonella Typhi	13	1	-	TEM-1	-	aph(6)-Id,strB;aac(6')-Iy;strA	gyrA[83:S-F]	-	dfrA-7	-	-	sul-1;sul-2	catA-1	-	TEM-1;aph(6)-Id,strB;aac(6')-Iy;strA;gyrA[83:S-F];dfrA-7;sul-1;sul-2;catA-1
539097	SRR7426510	2018	Pakistan	1	Salmonella Typhi	13	1	-	TEM-1	-	aph(6)-Id,strB;aac(6')-Iy;strA	gyrA[83:S-F]	-	dfrA-7	-	-	sul-1;sul-2	catA-1	-	TEM-1;aph(6)-Id,strB;aac(6')-Iy;strA;gyrA[83:S-F];dfrA-7;sul-1;sul-2;catA-1
568394	SRR7523111	2018	Pakistan		Salmonella Typhi	13	2	-	-	-	aac(6')-Iy	gyrA[87:D-N]	-	-	-	-	-	-	-	aac(6')-Iy;gyrA[87:D-N]
572167	SRR7841485	2018	Pakistan	1	Salmonella Typhi	13	2	-	-	-	aac(6')-Iy	gyrA[87:D-N]	-	-	-	-	-	-	-	aac(6')-Iy;gyrA[87:D-N]
478535	SRR7165790	2018	India		Salmonella Typhi	13	2	-	-	-	aac(6')-Iy	-	-	-	-	-	-	-	-	aac(6')-Iy
758126	SRR9304279	2019	Zimbabwe		Salmonella Typhi	13	1	N	TEM-1	-	aac(6')-Iy;aph(6)-Id,strB;strA	qnrS-1	-	dfrA-7;dfrA-14	-	tet(A)-1	sul-1;sul-2	catA-1	-	TEM-1;aac(6')-Iy;aph(6)-Id,strB;strA;qnrS-1;dfrA-7;dfrA-14;tet(A)-1;sul-1;sul-2;catA-1
761636	SRR9335596	2019	Zimbabwe	1	Salmonella Typhi	13	1	N	TEM-1	-	aac(6')-Iy;aph(6)-Id,strB;strA	qnrS-1	-	dfrA-7;dfrA-14	-	tet(A)-1	sul-1;sul-2	catA-1	-	TEM-1;aac(6')-Iy;aph(6)-Id,strB;strA;qnrS-1;dfrA-7;dfrA-14;tet(A)-1;sul-1;sul-2;catA-1
606245	SRR8272611	2018	Pakistan		Salmonella Typhi	13	1	-	TEM-1	-	aac(6')-Iy;aph(6)-Id,strB;strA	gyrA[83:S-F]	-	dfrA-7	-	-	sul-1;sul-2	catA-1	-	TEM-1;aac(6')-Iy;aph(6)-Id,strB;strA;gyrA[83:S-F];dfrA-7;sul-1;sul-2;catA-1
520539	SRR7275083	2018	Afghanistan		Salmonella Typhi	13	1	-	TEM-1	-	aac(6')-Iy;aph(6)-Id,strB;strA	gyrA[83:S-F]	-	dfrA-7	-	-	sul-1;sul-2	catA-1	-	TEM-1;aac(6')-Iy;aph(6)-Id,strB;strA;gyrA[83:S-F];dfrA-7;sul-1;sul-2;catA-1
703181	SRR8758418	2019	Unknown		Salmonella Typhi	13	1	-	TEM-1	-	aph(6)-Id,strB;aac(6')-Iy;strA	gyrA[83:S-F]	-	dfrA-7	-	-	sul-1;sul-2	catA-1	-	TEM-1;aph(6)-Id,strB;aac(6')-Iy;strA;gyrA[83:S-F];dfrA-7;sul-1;sul-2;catA-1
790463	SRR10006875	2019	Pakistan		Salmonella Typhi	13	1	-	-	-	aac(6')-Iy	gyrA[83:S-F]	-	-	-	-	-	-	-	aac(6')-Iy;gyrA[83:S-F]
603305	SRR7890378	2018	Pakistan		Salmonella Typhi	13	1	-	-	-	aac(6')-Iy	gyrA[83:S-F;87:D-N];parC[80:S-I]	-	-	-	-	-	-	-	aac(6')-Iy;gyrA[83:S-F;87:D-N];parC[80:S-I]
606240	SRR7890408	2018	Pakistan	1	Salmonella Typhi	13	1	-	-	-	aac(6')-Iy	gyrA[83:S-F;87:D-N];parC[80:S-I]	-	-	-	-	-	-	-	aac(6')-Iy;gyrA[83:S-F;87:D-N];parC[80:S-I]
787550	SRR9948671	2019	Pakistan		Salmonella Typhi	13	1	HI1	TEM-1	-	aac(6')-Iy;aph(6)-Id,strB;strA	gyrA[83:S-F]	-	dfrA-7	-	tet(A)	sul-1;sul-2	catA-1	-	TEM-1;aac(6')-Iy;aph(6)-Id,strB;strA;gyrA[83:S-F];dfrA-7;tet(A);sul-1;sul-2;catA-1
785008	SRR9945070	2019	Pakistan	1	Salmonella Typhi	13	1	HI1	TEM-1	-	aac(6')-Iy;aph(6)-Id,strB;strA	gyrA[83:S-F]	-	dfrA-7	-	tet(A)	sul-1;sul-2	catA-1	-	TEM-1;aac(6')-Iy;aph(6)-Id,strB;strA;gyrA[83:S-F];dfrA-7;tet(A);sul-1;sul-2;catA-1
315157	SRR7165564	2016	India		Salmonella Typhi	13	1	-	TEM-1	-	aac(6')-Iy;aph(6)-Id,strB	gyrA[83:S-Y]	-	dfrA-7	-	-	sul-1;sul-2	catA-1	-	TEM-1;aac(6')-Iy;aph(6)-Id,strB;gyrA[83:S-Y];dfrA-7;sul-1;sul-2;catA-1
702963	SRR8746757	2019	Pakistan		Salmonella Typhi	13	2	-	-	-	aac(6')-Iy	gyrB[464:S-F]	-	-	-	-	-	-	-	aac(6')-Iy;gyrB[464:S-F]
721698	SRR8879062	2019	Pakistan	1	Salmonella Typhi	13	2	-	-	-	aac(6')-Iy	gyrB[464:S-F]	-	-	-	-	-	-	-	aac(6')-Iy;gyrB[464:S-F]
528511	SRR7275024	2018	India		Salmonella Typhi	13	1	-	-	-	aac(6')-Iy	gyrA[83:S-Y]	-	-	-	-	-	-	-	aac(6')-Iy;gyrA[83:S-Y]
686767	SRR8648176	2019	Pakistan		Salmonella Typhi	13	1	-	-	-	aac(6')-Iy	gyrA[83:S-F;87:D-N];parC[80:S-I]	-	-	-	-	-	-	-	aac(6')-Iy;gyrA[83:S-F;87:D-N];parC[80:S-I]
553786	SRR8492367	2018	Pakistan		Salmonella Typhi	13	1	-	TEM-1	-	aph(6)-Id,strB;aac(6')-Iy;strA	gyrA[83:S-F]	-	dfrA-7	-	-	sul-1;sul-2	catA-1	-	TEM-1;aph(6)-Id,strB;aac(6')-Iy;strA;gyrA[83:S-F];dfrA-7;sul-1;sul-2;catA-1
804370	SRR10133421	2019	N		Salmonella Typhi	13	1	-	TEM-1	-	aac(6')-Iy;aph(6)-Id,strB;strA	gyrA[83:S-F];parC[84:E-G]	-	dfrA-7	-	-	sul-1;sul-2	catA-1	-	TEM-1;aac(6')-Iy;aph(6)-Id,strB;strA;gyrA[83:S-F];parC[84:E-G];dfrA-7;sul-1;sul-2;catA-1
393908	SRR7165449	2017	India		Salmonella Typhi	13	1	-	-	-	aac(6')-Iy	gyrA[83:S-F;87:D-N];parC[80:S-I]	-	-	-	-	-	-	-	aac(6')-Iy;gyrA[83:S-F;87:D-N];parC[80:S-I]
516318	SRR7344876	2018	India		Salmonella Typhi	13	1	-	-	-	aac(6')-Iy	gyrA[83:S-Y]	-	-	-	-	-	-	-	aac(6')-Iy;gyrA[83:S-Y]
254622	SRR7165025	2016	Pakistan		Salmonella Typhi	13	1	-	-	-	aac(6')-Iy	gyrA[83:S-F]	-	-	-	-	-	-	-	aac(6')-Iy;gyrA[83:S-F]
755137	SRR9274370	2019	India		Salmonella Typhi	13	1	-	TEM-1	-	aac(6')-Iy;aph(6)-Id,strB;strA	gyrA[83:S-F]	-	dfrA-7	-	-	sul-1;sul-2	catA-1	-	TEM-1;aac(6')-Iy;aph(6)-Id,strB;strA;gyrA[83:S-F];dfrA-7;sul-1;sul-2;catA-1
604980	SRR8272590	2018	Pakistan		Salmonella Typhi	13	1	-	-	-	aac(6')-Iy	gyrA[83:S-F;87:D-N];parC[80:S-I]	-	-	-	-	-	-	-	aac(6')-Iy;gyrA[83:S-F;87:D-N];parC[80:S-I]
800598	SRR10096427	2019	Bangladesh		Salmonella Typhi	13	1	HI1	TEM-1	-	aac(6')-Iy;aph(6)-Id,strB;strA	-	-	dfrA-7	-	tet(A)	sul-1;sul-2	catA-1	-	TEM-1;aac(6')-Iy;aph(6)-Id,strB;strA;dfrA-7;tet(A);sul-1;sul-2;catA-1
374597	SRR7165497	2017	India		Salmonella Typhi	13	1	-	-	-	aac(6')-Iy	gyrA[83:S-F];parC[84:E-G]	-	-	-	-	-	-	-	aac(6')-Iy;gyrA[83:S-F];parC[84:E-G]
838474	SRR10467017	2019	Pakistan		Salmonella Typhi	13	1	-	TEM-1	-	aac(6')-Iy;aph(6)-Id,strB;strA	gyrA[83:S-F]	-	dfrA-7	-	-	sul-1;sul-2	catA-1	-	TEM-1;aac(6')-Iy;aph(6)-Id,strB;strA;gyrA[83:S-F];dfrA-7;sul-1;sul-2;catA-1
250761	SRR7165361	2016	Pakistan		Salmonella Typhi	13	1	-	TEM-1	-	aac(6')-Iy;aph(6)-Id,strB	gyrA[83:S-F]	-	dfrA-7	-	-	sul-1;sul-2	catA-1	-	TEM-1;aac(6')-Iy;aph(6)-Id,strB;gyrA[83:S-F];dfrA-7;sul-1;sul-2;catA-1
688984	SRR8636219	2019	India		Salmonella Typhi	13	1	-	-	-	aac(6')-Iy	gyrA[83:S-F;87:D-N];parC[80:S-I]	-	-	-	-	-	-	-	aac(6')-Iy;gyrA[83:S-F;87:D-N];parC[80:S-I]
780222	SRR9861247	2019	Nigeria		Salmonella Typhi	13	2	HI1	TEM-1	-	aac(6')-Iy	gyrA[83:S-Y]	-	dfrA-15	-	tet(A)	sul-1	catA-1	-	TEM-1;aac(6')-Iy;gyrA[83:S-Y];dfrA-15;tet(A);sul-1;catA-1
429733	SRR7165444	2017	Zimbabwe		Salmonella Typhi	13	2	-	-	-	aac(6')-Iy	-	-	-	-	-	-	-	-	aac(6')-Iy
428253	SRR7165398	2017	India, Thailand		Salmonella Typhi	13	1	-	-	-	aac(6')-Iy	gyrA[83:S-F;87:D-N];parC[80:S-I]	-	-	-	-	-	-	-	aac(6')-Iy;gyrA[83:S-F;87:D-N];parC[80:S-I]
429180	SRR7165408	2017	Singapore	1	Salmonella Typhi	13	1	-	-	-	aac(6')-Iy	gyrA[83:S-F;87:D-N];parC[80:S-I]	-	-	-	-	-	-	-	aac(6')-Iy;gyrA[83:S-F;87:D-N];parC[80:S-I]
362755	SRR7165584	2017	Nigeria		Salmonella Typhi	13	2	-	-	-	aac(6')-Iy	gyrA[87:D-N]	-	-	-	-	-	-	-	aac(6')-Iy;gyrA[87:D-N]
250726	SRR7165434	2016	Nigeria		Salmonella Typhi	13	2	-	TEM-1	-	aph(6)-Id,strB;aac(6')-Iy	gyrA[83:S-Y]	-	dfrA-14	-	tet(A)-1	sul-2	-	-	TEM-1;aph(6)-Id,strB;aac(6')-Iy;gyrA[83:S-Y];dfrA-14;tet(A)-1;sul-2
603273	SRR8366147	2018	No travel		Salmonella Typhi	13	2	-	-	-	aac(6')-Iy	-	-	-	-	-	-	-	-	aac(6')-Iy
412144	SRR7166111	2017	Pakistan		Salmonella Typhi	13	1	-	-	-	aac(6')-Iy	gyrA[83:S-F]	-	-	-	-	-	-	-	aac(6')-Iy;gyrA[83:S-F]
548862	SRR7879592	2018	Nigeria		Salmonella Typhi	13	2	-	-	-	aac(6')-Iy	-	-	-	-	-	-	-	-	aac(6')-Iy
646022	SRR8281212	2018	No travel		Salmonella Typhi	13	1	-	TEM-1	-	aac(6')-Iy;aph(6)-Id,strB;strA	-	-	dfrA-7	-	-	sul-1;sul-2	catA-1	-	TEM-1;aac(6')-Iy;aph(6)-Id,strB;strA;dfrA-7;sul-1;sul-2;catA-1
399379	SRR7165017	2017	Unknown		Salmonella Typhi	13	1	-	-	-	aac(6')-Iy	gyrB[464:S-F]	-	-	-	-	-	-	-	aac(6')-Iy;gyrB[464:S-F]
853969	SRR10693182	2019	India		Salmonella Typhi	13	2	-	-	-	aac(6')-Iy	gyrA[83:S-F]	-	-	-	-	-	-	-	aac(6')-Iy;gyrA[83:S-F]
520548	SRR7469166	2018	India		Salmonella Typhi	13	1	-	-	-	aac(6')-Iy	gyrA[83:S-F;87:D-N];parC[80:S-I]	-	-	-	-	-	-	-	aac(6')-Iy;gyrA[83:S-F;87:D-N];parC[80:S-I]
294969	SRR5982990	2016	India		Salmonella Typhi	13	1	-	-	-	aac(6')-Iy	gyrA[87:D-N]	-	-	-	-	-	-	-	aac(6')-Iy;gyrA[87:D-N]
285963	SRR7165414	2016	European cruise - multiple destinations		Salmonella Typhi	13	1	-	-	-	aac(6')-Iy	gyrA[83:S-F]	-	-	-	-	-	-	-	aac(6')-Iy;gyrA[83:S-F]
285540	SRR7090674	2016	Y	1	Salmonella Typhi	13	1	-	-	-	aac(6')-Iy	gyrA[83:S-F]	-	-	-	-	-	-	-	aac(6')-Iy;gyrA[83:S-F]
604927	SRR7879533	2018	India		Salmonella Typhi	13	1	-	-	-	aac(6')-Iy	gyrA[83:S-F]	-	-	-	-	-	-	-	aac(6')-Iy;gyrA[83:S-F]
735874	SRR9050548	2019	Pakistan		Salmonella Typhi	13	1	-	TEM-1	-	aph(6)-Id,strB;aac(6')-Iy;strA	gyrA[83:S-F]	-	dfrA-7	-	-	sul-1;sul-2	catA-1	-	TEM-1;aph(6)-Id,strB;aac(6')-Iy;strA;gyrA[83:S-F];dfrA-7;sul-1;sul-2;catA-1
438028	SRR7165589	2017	India		Salmonella Typhi	13	1	-	-	-	aac(6')-Iy	gyrA[83:S-Y]	-	-	-	-	-	-	-	aac(6')-Iy;gyrA[83:S-Y]
495793	SRR7165588	2018	India		Salmonella Typhi	13	1	-	-	-	aac(6')-Iy	gyrA[83:S-Y]	-	-	-	-	-	-	-	aac(6')-Iy;gyrA[83:S-Y]
520601	SRR7495769	2018	India		Salmonella Typhi	13	1	-	-	-	aac(6')-Iy	gyrA[83:S-Y]	-	-	-	-	-	-	-	aac(6')-Iy;gyrA[83:S-Y]
293002	SRR5974903	2016	India		Salmonella Typhi	13	1	-	-	-	aac(6')-Iy	gyrA[83:S-Y]	-	-	-	-	-	-	-	aac(6')-Iy;gyrA[83:S-Y]
708229	SRR8775492	2019	India		Salmonella Typhi	13	1	-	-	-	aac(6')-Iy	gyrA[83:S-Y];parC[79:D-G]	-	-	-	-	-	-	-	aac(6')-Iy;gyrA[83:S-Y];parC[79:D-G]
340181	SRR5974901	2017	N		Salmonella Typhi	13	1	-	TEM-1	-	aac(6')-Iy;aph(6)-Id,strB	gyrA[83:S-F]	-	dfrA-7	-	-	sul-1;sul-2	catA-1	-	TEM-1;aac(6')-Iy;aph(6)-Id,strB;gyrA[83:S-F];dfrA-7;sul-1;sul-2;catA-1
318355	SRR7165788	2016	India		Salmonella Typhi	13	1	-	-	-	aac(6')-Iy	gyrA[83:S-Y]	-	-	-	-	-	-	-	aac(6')-Iy;gyrA[83:S-Y]
720116	SRR8874211	2019	Uganda		Salmonella Typhi	13	1	-	-	-	aac(6')-Iy;aph(6)-Id,strB;strA	gyrB[464:S-F]	-	dfrA-7	-	-	sul-2	catA-1	-	aac(6')-Iy;aph(6)-Id,strB;strA;gyrB[464:S-F];dfrA-7;sul-2;catA-1
533437	SRR7439279	2018	India		Salmonella Typhi	13	2	-	-	-	aac(6')-Iy	gyrA[83:S-F]	-	-	-	-	-	-	-	aac(6')-Iy;gyrA[83:S-F]
850031	SRR10593982	2019	India		Salmonella Typhi	13	1	-	-	-	aac(6')-Iy	gyrA[83:S-Y]	-	-	-	-	-	-	-	aac(6')-Iy;gyrA[83:S-Y]
329879	SRR5632076	2017	India		Salmonella Typhi	13	1	-	-	-	aac(6')-Iy	gyrA[83:S-F;87:D-N];parC[80:S-I]	-	-	-	-	-	-	-	aac(6')-Iy;gyrA[83:S-F;87:D-N];parC[80:S-I]
335044	SRR7165469	2017	India	1	Salmonella Typhi	13	1	-	-	-	aac(6')-Iy	gyrA[83:S-F;87:D-N];parC[80:S-I]	-	-	-	-	-	-	-	aac(6')-Iy;gyrA[83:S-F;87:D-N];parC[80:S-I]
443568	SRR7165027	2017	India		Salmonella Typhi	13	1	-	-	-	aac(6')-Iy	gyrA[83:S-Y]	-	-	-	-	-	-	-	aac(6')-Iy;gyrA[83:S-Y]
668826	SRR8483415	2019	India		Salmonella Typhi	13	1	-	-	-	aac(6')-Iy	gyrA[83:S-Y]	-	-	-	-	-	-	-	aac(6')-Iy;gyrA[83:S-Y]
680530	SRR8534470	2019	India		Salmonella Typhi	13	1	-	-	-	aac(6')-Iy	gyrA[83:S-Y]	-	-	-	-	-	-	-	aac(6')-Iy;gyrA[83:S-Y]
681340	SRR8554000	2019	India	1	Salmonella Typhi	13	1	-	-	-	aac(6')-Iy	gyrA[83:S-Y]	-	-	-	-	-	-	-	aac(6')-Iy;gyrA[83:S-Y]
565511	SRR7522882	2018	India		Salmonella Typhi	13	1	-	-	-	aac(6')-Iy	gyrA[83:S-Y]	-	-	-	-	-	-	-	aac(6')-Iy;gyrA[83:S-Y]
707192	SRR8784398	2019	N		Salmonella Typhi	13	1	-	-	-	aac(6')-Iy	gyrA[83:S-Y]	-	-	-	-	-	-	-	aac(6')-Iy;gyrA[83:S-Y]
708231	SRR8774509	2019	N	1	Salmonella Typhi	13	1	-	-	-	aac(6')-Iy	gyrA[83:S-Y]	-	-	-	-	-	-	-	aac(6')-Iy;gyrA[83:S-Y]
620459	SRR8325474	2018	India		Salmonella Typhi	13	2	-	-	-	aac(6')-Iy	gyrA[83:S-F];parE[458:S-A]	-	-	-	-	-	-	-	aac(6')-Iy;gyrA[83:S-F];parE[458:S-A]
325535	SRR7155910	2016	India		Salmonella Typhi	13	1	-	-	-	aac(6')-Iy	gyrA[83:S-Y]	-	-	-	-	-	-	-	aac(6')-Iy;gyrA[83:S-Y]
476605	SRR7165379	2018	India		Salmonella Typhi	13	1	-	-	-	aac(6')-Iy	gyrA[83:S-Y;87:D-G];parC[80:S-I]	-	-	-	-	-	-	-	aac(6')-Iy;gyrA[83:S-Y;87:D-G];parC[80:S-I]
429741	SRR7165435	2017	India		Salmonella Typhi	13	1	N	-	-	aac(6')-Iy	gyrA[83:S-F];parC[80:S-I]	-	dfrA-15	-	tet(A)-1	sul-1	-	-	aac(6')-Iy;gyrA[83:S-F];parC[80:S-I];dfrA-15;tet(A)-1;sul-1
429742	SRR7165392	2017	India	1	Salmonella Typhi	13	1	N	-	-	aac(6')-Iy	gyrA[83:S-F];parC[80:S-I]	-	dfrA-15	-	tet(A)-1	sul-1	-	-	aac(6')-Iy;gyrA[83:S-F];parC[80:S-I];dfrA-15;tet(A)-1;sul-1
356097	SRR5632862	2017	Pakistan		Salmonella Typhi	13	1	-	TEM-1	-	aph(6)-Id,strB;aac(6')-Iy	gyrA[83:S-F]	-	dfrA-7	-	-	sul-1;sul-2	catA-1	-	TEM-1;aph(6)-Id,strB;aac(6')-Iy;gyrA[83:S-F];dfrA-7;sul-1;sul-2;catA-1
356299	SRR5585261	2017	Pakistan	1	Salmonella Typhi	13	1	-	TEM-1	-	aph(6)-Id,strB;aac(6')-Iy	gyrA[83:S-F]	-	dfrA-7	-	-	sul-1;sul-2	catA-1	-	TEM-1;aph(6)-Id,strB;aac(6')-Iy;gyrA[83:S-F];dfrA-7;sul-1;sul-2;catA-1
357750	SRR7165413	2017	Pakistan	1	Salmonella Typhi	13	1	-	TEM-1	-	aac(6')-Iy;aph(6)-Id,strB	gyrA[83:S-F]	-	dfrA-7	-	-	sul-1;sul-2	catA-1	-	TEM-1;aac(6')-Iy;aph(6)-Id,strB;gyrA[83:S-F];dfrA-7;sul-1;sul-2;catA-1
526193	SRR7439276	2018	Pakistan	1	Salmonella Typhi	13	1	-	-	-	aac(6')-Iy	gyrA[83:S-F]	-	-	-	-	-	-	-	aac(6')-Iy;gyrA[83:S-F]
362107	SRR5632728	2017	India		Salmonella Typhi	13	2173	-	-	-	aac(6')-Iy	gyrA[83:S-F]	-	-	-	-	-	-	-	aac(6')-Iy;gyrA[83:S-F]
313840	SRR7165480	2016	India		Salmonella Typhi	13	1	-	-	-	aac(6')-Iy	gyrA[83:S-F;87:D-N];parC[80:S-I]	-	-	-	-	-	-	-	aac(6')-Iy;gyrA[83:S-F;87:D-N];parC[80:S-I]
405940	SRR7165505	2017	India		Salmonella Typhi	13	1	-	-	-	aac(6')-Iy	gyrA[83:S-F;87:D-N];parC[80:S-I]	-	-	-	-	-	-	-	aac(6')-Iy;gyrA[83:S-F;87:D-N];parC[80:S-I]
371824	SRR7165627	2017	Mexico		Salmonella Typhi	13	1	-	-	-	aac(6')-Iy	-	-	-	-	-	-	-	-	aac(6')-Iy
802738	SRR10120294	2019	India		Salmonella Typhi	13	1	-	-	-	aac(6')-Iy	gyrA[83:S-F;87:D-N];parC[80:S-I]	-	-	-	-	-	-	-	aac(6')-Iy;gyrA[83:S-F;87:D-N];parC[80:S-I]
814334	SRR10235721	2019	India		Salmonella Typhi	13	1	-	-	-	aac(6')-Iy	gyrA[83:S-Y]	-	-	-	-	-	-	-	aac(6')-Iy;gyrA[83:S-Y]
325594	SRR7468908	2016	Nepal		Salmonella Typhi	13	2	-	-	-	aac(6')-Iy	-	-	-	-	-	-	-	-	aac(6')-Iy
680528	SRR8549080	2019	India		Salmonella Typhi	13	1	-	-	-	aac(6')-Iy	gyrA[83:S-Y]	-	-	-	-	-	-	-	aac(6')-Iy;gyrA[83:S-Y]
287766	SRR5194121	2016	India		Salmonella Typhi	13	1	-	TEM-1	-	aac(6')-Iy;aph(6)-Id,strB	-	-	dfrA-7	-	-	sul-1;sul-2	catA-1	-	TEM-1;aac(6')-Iy;aph(6)-Id,strB;dfrA-7;sul-1;sul-2;catA-1
250723	SRR7165506	2016	Pakistan		Salmonella Typhi	13	1	-	-	-	aac(6')-Iy	gyrA[83:S-F]	-	-	-	-	-	-	-	aac(6')-Iy;gyrA[83:S-F]
546628	SRR8498995	2018	India		Salmonella Typhi	13	2	-	-	-	aac(6')-Iy	gyrA[83:S-F]	-	-	-	-	-	-	-	aac(6')-Iy;gyrA[83:S-F]
546055	SRR7890222	2018	India	1	Salmonella Typhi	13	2	I1	-	-	aac(6')-Iy	gyrA[83:S-F]	-	-	-	-	-	-	-	aac(6')-Iy;gyrA[83:S-F]
410877	SRR7165374	2017	India		Salmonella Typhi	13	2	-	-	-	aac(6')-Iy	gyrA[83:S-F];parE[458:S-A]	-	-	-	-	-	-	-	aac(6')-Iy;gyrA[83:S-F];parE[458:S-A]
683160	SRR8568787	2019	Indonesia		Salmonella Typhi	13	2	-	-	-	aac(6')-Iy	-	-	-	-	-	-	-	-	aac(6')-Iy
826387	SRR10349459	2019	Pakistan		Salmonella Typhi	13	2	-	-	-	aac(6')-Iy	gyrB[464:S-F]	-	-	-	-	-	-	-	aac(6')-Iy;gyrB[464:S-F]
323883	SRR7166088	2016	Pakistan		Salmonella Typhi	13	1	-	TEM-1	-	aph(6)-Id,strB;aac(6')-Iy	gyrA[83:S-F]	-	dfrA-7	-	-	sul-1;sul-2	catA-1	-	TEM-1;aph(6)-Id,strB;aac(6')-Iy;gyrA[83:S-F];dfrA-7;sul-1;sul-2;catA-1
302872	SRR7165739	2016	Pakistan		Salmonella Typhi	13	1	-	TEM-1	-	aph(6)-Id,strB;aac(6')-Iy	gyrA[83:S-F]	-	dfrA-7	-	-	sul-1;sul-2	catA-1	-	TEM-1;aph(6)-Id,strB;aac(6')-Iy;gyrA[83:S-F];dfrA-7;sul-1;sul-2;catA-1
302924	SRR7165794	2016	Pakistan	1	Salmonella Typhi	13	1	-	TEM-1	-	aph(6)-Id,strB;aac(6')-Iy	gyrA[83:S-F]	-	dfrA-7	-	-	sul-1;sul-2	catA-1	-	TEM-1;aph(6)-Id,strB;aac(6')-Iy;gyrA[83:S-F];dfrA-7;sul-1;sul-2;catA-1
812074	SRR10229784	2019	Y		Salmonella Typhi	13	1	-	TEM-1	-	aac(6')-Iy;aph(6)-Id,strB;strA	gyrA[83:S-F]	-	dfrA-7	-	-	sul-1;sul-2	catA-1	-	TEM-1;aac(6')-Iy;aph(6)-Id,strB;strA;gyrA[83:S-F];dfrA-7;sul-1;sul-2;catA-1
539015	SRR8499257	2018	Pakistan		Salmonella Typhi	13	1	HI1	TEM-1	-	aac(6')-Iy;aph(6)-Id,strB;strA	gyrA[83:S-F]	-	dfrA-7	-	tet(A)	sul-1;sul-2	catA-1	-	TEM-1;aac(6')-Iy;aph(6)-Id,strB;strA;gyrA[83:S-F];dfrA-7;tet(A);sul-1;sul-2;catA-1
735088	SRR9287430	2019	Pakistan		Salmonella Typhi	13	1	Y	CTX-M-15;TEM-1	-	aac(6')-Iy;aph(6)-Id,strB;strA	gyrA[83:S-F];qnrS-1	-	dfrA-7	-	-	sul-1;sul-2	catA-1	-	CTX-M-15;TEM-1;aac(6')-Iy;aph(6)-Id,strB;strA;gyrA[83:S-F];qnrS-1;dfrA-7;sul-1;sul-2;catA-1
749381	SRR9274009	2019	Pakistan		Salmonella Typhi	13	1	-	TEM-1	-	aac(6')-Iy;aph(6)-Id,strB;strA	gyrA[83:S-F]	-	dfrA-7	-	-	sul-1;sul-2	catA-1	-	TEM-1;aac(6')-Iy;aph(6)-Id,strB;strA;gyrA[83:S-F];dfrA-7;sul-1;sul-2;catA-1
751242	SRR9261278	2019	Pakistan	1	Salmonella Typhi	13	1	-	TEM-1	-	aac(6')-Iy;aph(6)-Id,strB;strA	gyrA[83:S-F]	-	dfrA-7	-	-	sul-1;sul-2	catA-1	-	TEM-1;aac(6')-Iy;aph(6)-Id,strB;strA;gyrA[83:S-F];dfrA-7;sul-1;sul-2;catA-1
768784	SRR9649530	2019	Pakistan		Salmonella Typhi	13	2	-	-	-	aac(6')-Iy	gyrB[464:S-F]	-	-	-	-	-	-	-	aac(6')-Iy;gyrB[464:S-F]
264018	SRR7166064	2016	Pakistan		Salmonella Typhi	13	1	-	TEM-1	-	aph(6)-Id,strB;aac(6')-Iy	gyrA[83:S-F]	-	dfrA-7	-	-	sul-1;sul-2	catA-1	-	TEM-1;aph(6)-Id,strB;aac(6')-Iy;gyrA[83:S-F];dfrA-7;sul-1;sul-2;catA-1
818985	SRR10269735	2019	Pakistan		Salmonella Typhi	13	1	-	TEM-1	-	aac(6')-Iy;aph(6)-Id,strB;strA	gyrA[83:S-F]	-	dfrA-7	-	-	sul-1;sul-2	catA-1	-	TEM-1;aac(6')-Iy;aph(6)-Id,strB;strA;gyrA[83:S-F];dfrA-7;sul-1;sul-2;catA-1
543893	SRR7286780	2018	Pakistan		Salmonella Typhi	13	1	-	TEM-1	-	aph(6)-Id,strB;aac(6')-Iy;strA	gyrA[83:S-F]	-	dfrA-7	-	-	sul-1;sul-2	catA-1	-	TEM-1;aph(6)-Id,strB;aac(6')-Iy;strA;gyrA[83:S-F];dfrA-7;sul-1;sul-2;catA-1
818988	SRR10269733	2019	Pakistan		Salmonella Typhi	13	1	-	-	-	aac(6')-Iy	gyrA[83:S-F]	-	dfrA-7	-	-	sul-1	catA-1	-	aac(6')-Iy;gyrA[83:S-F];dfrA-7;sul-1;catA-1
811048	SRR10222109	2019	Pakistan		Salmonella Typhi	13	1	-	-	-	aac(6')-Iy	gyrA[83:S-F]	-	dfrA-7	-	-	sul-1	catA-1	-	aac(6')-Iy;gyrA[83:S-F];dfrA-7;sul-1;catA-1
648640	SRR8281204	2018	India		Salmonella Typhi	13	1	-	-	-	aac(6')-Iy	gyrA[83:S-F]	-	-	-	-	-	-	-	aac(6')-Iy;gyrA[83:S-F]
261906	SRR7165798	2016	Pakistan		Salmonella Typhi	13	2	-	-	-	aac(6')-Iy	-	-	-	-	-	-	-	-	aac(6')-Iy
786648	SRR9968527	2019	Pakistan		Salmonella Typhi	13	1	-	-	-	aac(6')-Iy	gyrA[83:S-F;87:D-N];parC[80:S-I]	-	-	-	-	-	-	-	aac(6')-Iy;gyrA[83:S-F;87:D-N];parC[80:S-I]
428237	SRR7165419	2017	Bangladesh		Salmonella Typhi	13	2209	-	-	-	aac(6')-Iy	gyrB[464:S-Y]	-	-	-	-	-	-	-	aac(6')-Iy;gyrB[464:S-Y]
721699	SRR8879008	2019	Pakistan		Salmonella Typhi	13	1	-	-	-	aac(6')-Iy	gyrA[83:S-F]	-	-	-	-	-	-	-	aac(6')-Iy;gyrA[83:S-F]
353877	SRR5974908	2017	Bangladesh		Salmonella Typhi	13	1	-	TEM-1	-	aac(6')-Iy;aph(6)-Id,strB	gyrA[83:S-F]	-	dfrA-7	-	-	sul-1;sul-2	catA-1	-	TEM-1;aac(6')-Iy;aph(6)-Id,strB;gyrA[83:S-F];dfrA-7;sul-1;sul-2;catA-1
811047	SRR10222128	2019	Bangladesh		Salmonella Typhi	13	2209	-	-	-	aac(6')-Iy	gyrA[83:S-F]	-	-	-	-	-	-	-	aac(6')-Iy;gyrA[83:S-F]
814954	SRR10232135	2019	Bangladesh	1	Salmonella Typhi	13	2209	-	-	-	aac(6')-Iy	gyrA[83:S-F]	-	-	-	-	-	-	-	aac(6')-Iy;gyrA[83:S-F]
619925	SRR8084197	2018	Bangladesh		Salmonella Typhi	13	1	-	TEM-1	-	aac(6')-Iy;aph(6)-Id,strB;strA	gyrA[83:S-F]	-	dfrA-7	-	-	sul-1;sul-2	catA-1	-	TEM-1;aac(6')-Iy;aph(6)-Id,strB;strA;gyrA[83:S-F];dfrA-7;sul-1;sul-2;catA-1
265725	SRR7165432	2016	India		Salmonella Typhi	13	2	-	-	-	aac(6')-Iy	gyrA[83:S-F]	-	-	-	-	-	-	-	aac(6')-Iy;gyrA[83:S-F]
380837	SRR7165783	2017	Pakistan		Salmonella Typhi	13	1	-	TEM-1	-	aph(6)-Id,strB;aac(6')-Iy	gyrA[83:S-F]	-	dfrA-7	-	-	sul-1;sul-2	catA-1	-	TEM-1;aph(6)-Id,strB;aac(6')-Iy;gyrA[83:S-F];dfrA-7;sul-1;sul-2;catA-1
573176	SRR8385664	2018	India		Salmonella Typhi	13	1	-	-	-	aac(6')-Iy	gyrA[83:S-Y]	-	-	-	-	-	-	-	aac(6')-Iy;gyrA[83:S-Y]
296822	SRR5874460	2016	Pakistan		Salmonella Typhi	13	2	-	-	-	aac(6')-Iy	-	-	-	-	-	-	-	-	aac(6')-Iy
818192	SRR10247500	2019	Bangladesh		Salmonella Typhi	13	2	-	-	-	aac(6')-Iy	gyrA[87:D-N]	-	-	-	-	-	-	-	aac(6')-Iy;gyrA[87:D-N]
308759	SRR5949977	2016	India		Salmonella Typhi	13	2	-	-	-	aac(6')-Iy	gyrA[83:S-F]	-	-	-	-	-	-	-	aac(6')-Iy;gyrA[83:S-F]
707187	SRR8774346	2019	Pakistan		Salmonella Typhi	13	1	-	TEM-1	-	aac(6')-Iy;aph(6)-Id,strB;strA	gyrA[83:S-F]	-	dfrA-7	-	-	sul-1;sul-2	catA-1	-	TEM-1;aac(6')-Iy;aph(6)-Id,strB;strA;gyrA[83:S-F];dfrA-7;sul-1;sul-2;catA-1
417212	SRR7165782	2017	Pakistan		Salmonella typhi	13	1	-	-	-	aac(6')-Iy	gyrA[83:S-F]	-	-	-	-	-	-	-	aac(6')-Iy;gyrA[83:S-F]
221700	SRR5986334	2016	Pakistan		Salmonella Typhi	13	1	-	TEM-1	-	aac(6')-Iy;aph(6)-Id,strB	gyrA[83:S-F]	-	dfrA-7	-	-	sul-1;sul-2	catA-1	-	TEM-1;aac(6')-Iy;aph(6)-Id,strB;gyrA[83:S-F];dfrA-7;sul-1;sul-2;catA-1
608465	SRR8131557	2018	India		Salmonella Typhi	13	1	-	-	-	aac(6')-Iy	gyrA[83:S-F;87:D-N];parC[80:S-I]	-	-	-	-	-	-	-	aac(6')-Iy;gyrA[83:S-F;87:D-N];parC[80:S-I]
416218	SRR7165746	2017	Kenya, Tanzania		Salmonella Typhi	13	1	-	TEM-1	-	aph(6)-Id,strB;aac(6')-Iy;strA	gyrA[83:S-Y]	-	dfrA-7	-	-	sul-1;sul-2	catA-1	-	TEM-1;aph(6)-Id,strB;aac(6')-Iy;strA;gyrA[83:S-Y];dfrA-7;sul-1;sul-2;catA-1
376067	SRR7165521	2017	Pakistan		Salmonella Typhi	13	1	-	TEM-1	-	aac(6')-Iy;aph(6)-Id,strB	gyrA[83:S-F]	-	dfrA-7	-	-	sul-1;sul-2	catA-1	-	TEM-1;aac(6')-Iy;aph(6)-Id,strB;gyrA[83:S-F];dfrA-7;sul-1;sul-2;catA-1
203379	SRR5986540	2016	Pakistan		Salmonella Typhi	13	1	-	TEM-1	-	aac(6')-Iy;aph(6)-Id,strB	gyrA[83:S-F]	-	dfrA-7	-	-	sul-1;sul-2	catA-1	-	TEM-1;aac(6')-Iy;aph(6)-Id,strB;gyrA[83:S-F];dfrA-7;sul-1;sul-2;catA-1
397394	SRR7165355	2017	Pakistan		Salmonella Typhi	13	1	-	TEM-1	-	aph(6)-Id,strB;aac(6')-Iy;strA	gyrA[83:S-F]	-	dfrA-7	-	-	sul-1;sul-2	catA-1	-	TEM-1;aph(6)-Id,strB;aac(6')-Iy;strA;gyrA[83:S-F];dfrA-7;sul-1;sul-2;catA-1
340241	SRR5585112	2017	India		Salmonella Typhi	13	1	-	-	-	aac(6')-Iy	gyrA[83:S-F]	-	-	-	-	-	-	-	aac(6')-Iy;gyrA[83:S-F]
340237	SRR5949989	2017	Unknown	1	Salmonella Typhi	13	1	-	-	-	aac(6')-Iy	gyrA[83:S-F]	-	-	-	-	-	-	-	aac(6')-Iy;gyrA[83:S-F]
815556	SRR10235796	2019	Pakistan		Salmonella Typhi	13	2	-	-	-	aac(6')-Iy	gyrA[87:D-N]	-	-	-	-	-	-	-	aac(6')-Iy;gyrA[87:D-N]
342643	SRR5632109	2017	Pakistan		Salmonella Typhi	13	1	-	-	-	aac(6')-Iy	gyrA[83:S-F]	-	-	-	-	-	-	-	aac(6')-Iy;gyrA[83:S-F]
346899	SRR5584991	2017	Unknown		Salmonella Typhi	13	1	-	TEM-1	-	aph(6)-Id,strB;aac(6')-Iy	gyrA[83:S-F]	-	dfrA-7	-	-	sul-1;sul-2	catA-1	-	TEM-1;aph(6)-Id,strB;aac(6')-Iy;gyrA[83:S-F];dfrA-7;sul-1;sul-2;catA-1
835830	SRR10427915	2019	Pakistan		Salmonella Typhi	13	1	-	-	-	aac(6')-Iy	gyrA[83:S-F]	-	-	-	-	-	-	-	aac(6')-Iy;gyrA[83:S-F]
291713	SRR5974897	2016	Pakistan		Salmonella Typhi	13	1	-	TEM-1	-	aac(6')-Iy;aph(6)-Id,strB	gyrA[83:S-F]	-	dfrA-7	-	-	sul-1;sul-2	catA-1	-	TEM-1;aac(6')-Iy;aph(6)-Id,strB;gyrA[83:S-F];dfrA-7;sul-1;sul-2;catA-1
516873	SRR8503969	2018	India, Thailand		Salmonella Typhi	13	1	-	-	-	aac(6')-Iy	gyrA[83:S-F;87:D-N];parC[80:S-I]	-	-	-	-	-	-	-	aac(6')-Iy;gyrA[83:S-F;87:D-N];parC[80:S-I]
318583	SRR7165605	2016	India		Salmonella Typhi	13	1	-	-	-	aac(6')-Iy	gyrA[83:S-Y]	-	-	-	-	-	-	-	aac(6')-Iy;gyrA[83:S-Y]
769806	SRR9649500	2019	India		Salmonella Typhi	13	1	-	-	-	aac(6')-Iy	gyrA[83:S-F]	-	-	-	-	-	-	-	aac(6')-Iy;gyrA[83:S-F]
541348	SRR7343888	2018	Zimbabwe		Salmonella Typhi	13	1	N	TEM-1	-	aac(6')-Iy;aph(6)-Id,strB;strA	qnrS-1	-	dfrA-7;dfrA-14	-	-	sul-1;sul-2	catA-1	-	TEM-1;aac(6')-Iy;aph(6)-Id,strB;strA;qnrS-1;dfrA-7;dfrA-14;sul-1;sul-2;catA-1
707186	SRR8772264	2019	Pakistan		Salmonella Typhi	13	1	-	TEM-1	-	aac(6')-Iy;aph(6)-Id,strB;strA	gyrA[83:S-F]	-	dfrA-7	-	-	sul-1;sul-2	catA-1	-	TEM-1;aac(6')-Iy;aph(6)-Id,strB;strA;gyrA[83:S-F];dfrA-7;sul-1;sul-2;catA-1
222161	SRR5989293	2016	Pakistan		Salmonella Typhi	13	1	-	-	-	aac(6')-Iy	gyrA[83:S-F]	-	-	-	-	-	-	-	aac(6')-Iy;gyrA[83:S-F]
369054	SRR5585116	2017	Pakistan		Salmonella Typhi	13	1	-	-	-	aac(6')-Iy	gyrA[83:S-F]	-	-	-	-	-	-	-	aac(6')-Iy;gyrA[83:S-F]
208725	SRR5989300	2016	India		Salmonella Typhi	13	1	-	-	-	aac(6')-Iy	gyrA[83:S-Y]	-	-	-	-	-	-	-	aac(6')-Iy;gyrA[83:S-Y]
617638	SRR8106753	2018	Pakistan		Salmonella Typhi	13	1	-	-	-	aac(6')-Iy	gyrA[83:S-F]	-	-	-	-	-	-	-	aac(6')-Iy;gyrA[83:S-F]
787256	SRR9961959	2019	Y		Salmonella Typhi	13	1	-	TEM-1	-	aph(6)-Id,strB;aac(6')-Iy;strA	gyrA[83:S-F]	-	dfrA-7	-	-	sul-1;sul-2	catA-1	-	TEM-1;aph(6)-Id,strB;aac(6')-Iy;strA;gyrA[83:S-F];dfrA-7;sul-1;sul-2;catA-1
787258	SRR9962003	2019	Y	1	Salmonella Typhi	13	1	-	TEM-1	-	aac(6')-Iy;aph(6)-Id,strB;strA	gyrA[83:S-F]	-	dfrA-7	-	-	sul-1;sul-2	catA-1	-	TEM-1;aac(6')-Iy;aph(6)-Id,strB;strA;gyrA[83:S-F];dfrA-7;sul-1;sul-2;catA-1
680084	SRR8543296	2019	Pakistan		Salmonella Typhi	13	1	Y	CTX-M-15;TEM-1	-	aac(6')-Iy;aph(6)-Id,strB;strA	gyrA[83:S-F];qnrS-1	-	dfrA-7	-	-	sul-1;sul-2	catA-1	-	CTX-M-15;TEM-1;aac(6')-Iy;aph(6)-Id,strB;strA;gyrA[83:S-F];qnrS-1;dfrA-7;sul-1;sul-2;catA-1
820112	SRR10270610	2019	India		Salmonella Typhi	13	2	-	-	-	aac(6')-Iy	gyrA[83:S-F;85:V-A];parE[458:S-A]	-	-	-	-	-	-	-	aac(6')-Iy;gyrA[83:S-F;85:V-A];parE[458:S-A]
837037	SRR10444532	2019	Pakistan		Salmonella Typhi	13	1	-	-	-	aac(6')-Iy	gyrA[83:S-F]	-	dfrA-7	-	-	sul-1	catA-1	-	aac(6')-Iy;gyrA[83:S-F];dfrA-7;sul-1;catA-1
853970	SRR10693204	2019	Pakistan	1	Salmonella Typhi	13	1	-	-	-	aac(6')-Iy	gyrA[83:S-F]	-	dfrA-7	-	-	sul-1	catA-1	-	aac(6')-Iy;gyrA[83:S-F];dfrA-7;sul-1;catA-1
316191	SRR7165488	2016	Pakistan		Salmonella Typhi	13	1	-	-	-	aac(6')-Iy;aph(6)-Id,strB	gyrA[83:S-F]	-	dfrA-7	-	-	sul-1;sul-2	catA-1	-	aac(6')-Iy;aph(6)-Id,strB;gyrA[83:S-F];dfrA-7;sul-1;sul-2;catA-1
257030	SRR7165725	2016	Unknown		Salmonella Typhi	13	2	-	-	-	aac(6')-Iy	gyrA[83:S-F]	-	-	-	-	-	-	-	aac(6')-Iy;gyrA[83:S-F]
640315	SRR8249734	2018	Pakistan		Salmonella Typhi	13	1	-	TEM-1	-	aac(6')-Iy;aph(6)-Id,strB;strA	gyrA[83:S-F]	-	dfrA-7	-	-	sul-1;sul-2	catA-1	-	TEM-1;aac(6')-Iy;aph(6)-Id,strB;strA;gyrA[83:S-F];dfrA-7;sul-1;sul-2;catA-1
780463	SRR9886110	2019	Pakistan		Salmonella Typhi	13	1	-	-	-	aac(6')-Iy	gyrA[83:S-F]	-	dfrA-7	-	-	sul-1	catA-1	-	aac(6')-Iy;gyrA[83:S-F];dfrA-7;sul-1;catA-1
834848	SRR10414947	2019	Pakistan		Salmonella Typhi	13	1	Y	CTX-M-15;TEM-1	-	aph(6)-Id,strB;aac(6')-Iy;strA	gyrA[83:S-F];qnrS-1	-	dfrA-7	-	-	sul-1;sul-2	catA-1	-	CTX-M-15;TEM-1;aph(6)-Id,strB;aac(6')-Iy;strA;gyrA[83:S-F];qnrS-1;dfrA-7;sul-1;sul-2;catA-1
524805	SRR7538869	2018	Pakistan		Salmonella Typhi	13	1	-	TEM-1	-	aph(6)-Id,strB;aac(6')-Iy;strA	gyrA[83:S-F]	-	dfrA-7	-	-	sul-1;sul-2	catA-1	-	TEM-1;aph(6)-Id,strB;aac(6')-Iy;strA;gyrA[83:S-F];dfrA-7;sul-1;sul-2;catA-1
740079	SRR9274046	2019	Pakistan		Salmonella Typhi	13	1	-	TEM-1	-	aac(6')-Iy;aph(6)-Id,strB;strA	gyrA[83:S-F]	-	dfrA-7	-	-	sul-1;sul-2	catA-1	-	TEM-1;aac(6')-Iy;aph(6)-Id,strB;strA;gyrA[83:S-F];dfrA-7;sul-1;sul-2;catA-1
539163	SRR7410307	2018	Pakistan		Salmonella Typhi	13	1	-	TEM-1	-	aac(6')-Iy;aph(6)-Id,strB;strA	gyrA[83:S-F]	-	dfrA-7	-	-	sul-1;sul-2	catA-1	-	TEM-1;aac(6')-Iy;aph(6)-Id,strB;strA;gyrA[83:S-F];dfrA-7;sul-1;sul-2;catA-1
747854	SRR9153230	2019	Pakistan		Salmonella Typhi	13	1	Y	CTX-M-15;TEM-1	-	aac(6')-Iy;aph(6)-Id,strB;strA	gyrA[83:S-F];qnrS-1	-	dfrA-7	-	-	sul-1;sul-2	catA-1	-	CTX-M-15;TEM-1;aac(6')-Iy;aph(6)-Id,strB;strA;gyrA[83:S-F];qnrS-1;dfrA-7;sul-1;sul-2;catA-1
756195	SRR9273992	2019	Pakistan	1	Salmonella Typhi	13	1	Y	CTX-M-15;TEM-1	-	aac(6')-Iy;aph(6)-Id,strB;strA	gyrA[83:S-F];qnrS-1	-	dfrA-7	-	-	sul-1;sul-2	catA-1	-	CTX-M-15;TEM-1;aac(6')-Iy;aph(6)-Id,strB;strA;gyrA[83:S-F];qnrS-1;dfrA-7;sul-1;sul-2;catA-1
768835	SRR9649502	2019	Pakistan	1	Salmonella Typhi	13	1	Y	CTX-M-15;TEM-1	-	aph(6)-Id,strB;aac(6')-Iy;strA	gyrA[83:S-F];qnrS-1	-	dfrA-7	-	-	sul-1;sul-2	catA-1	-	CTX-M-15;TEM-1;aph(6)-Id,strB;aac(6')-Iy;strA;gyrA[83:S-F];qnrS-1;dfrA-7;sul-1;sul-2;catA-1
669762	SRR8457156	2019	India		Salmonella Typhi	13	2	-	-	-	aac(6')-Iy	gyrA[87:D-G]	-	-	-	-	-	-	-	aac(6')-Iy;gyrA[87:D-G]
343717	SRR5583116	2017	Pakistan		Salmonella Typhi	13	1	-	TEM-1	-	aph(6)-Id,strB;aac(6')-Iy	gyrA[83:S-F]	-	dfrA-7	-	-	sul-1;sul-2	catA-1	-	TEM-1;aph(6)-Id,strB;aac(6')-Iy;gyrA[83:S-F];dfrA-7;sul-1;sul-2;catA-1
338394	SRR7165779	2017	Pakistan		Salmonella Typhi	13	1	-	TEM-1	-	aac(6')-Iy;aph(6)-Id,strB	gyrA[83:S-F]	-	dfrA-7	-	-	sul-1;sul-2	catA-1	-	TEM-1;aac(6')-Iy;aph(6)-Id,strB;gyrA[83:S-F];dfrA-7;sul-1;sul-2;catA-1
478603	SRR7165384	2018	India		Salmonella Typhi	13	2	-	-	-	aac(6')-Iy	gyrA[83:S-F]	-	-	-	-	-	-	-	aac(6')-Iy;gyrA[83:S-F]
731618	SRR9287500	2019	Y		Salmonella Typhi	13	2	-	-	-	aac(6')-Iy	-	-	-	-	-	-	-	-	aac(6')-Iy
627329	SRR8325501	2018	Nepal		Salmonella Typhi	13	1	-	-	-	aac(6')-Iy	gyrA[83:S-F]	-	-	-	-	-	-	-	aac(6')-Iy;gyrA[83:S-F]
779906	SRR9861265	2019	Pakistan		Salmonella Typhi	13	1	-	-	-	aac(6')-Iy	gyrA[83:S-F]	-	-	-	-	-	-	-	aac(6')-Iy;gyrA[83:S-F]
841461	SRR10513376	2019	Pakistan		Salmonella Typhi	13	1	-	TEM-1	-	aac(6')-Iy;aph(6)-Id,strB;strA	gyrA[83:S-F]	-	dfrA-7	-	-	sul-1;sul-2	catA-1	-	TEM-1;aac(6')-Iy;aph(6)-Id,strB;strA;gyrA[83:S-F];dfrA-7;sul-1;sul-2;catA-1
328583	SRR7165499	2017	India		Salmonella Typhi	13	2	-	-	-	aac(6')-Iy	gyrA[87:D-N]	-	-	-	-	-	-	-	aac(6')-Iy;gyrA[87:D-N]
261332	SRR7165459	2016	Ghana		Salmonella Typhi	13	2	HI1	TEM-10	-	aac(6')-Iy	-	-	dfrA-15	-	tet(A)	sul-1	catA-1	-	TEM-10;aac(6')-Iy;dfrA-15;tet(A);sul-1;catA-1
688986	SRR8655495	2019	India		Salmonella Typhi	13	1	-	-	-	aac(6')-Iy	-	-	-	-	-	-	-	-	aac(6')-Iy
716010	SRR8862052	2019	India	1	Salmonella Typhi	13	1	-	-	-	aac(6')-Iy	-	-	-	-	-	-	-	-	aac(6')-Iy
722364	SRR8916302	2019	India	1	Salmonella Typhi	13	1	-	-	-	aac(6')-Iy	-	-	-	-	-	-	-	-	aac(6')-Iy
371794	SRR5949957	2017	India		Salmonella Typhi	13	2	-	-	-	aac(6')-Iy	gyrA[83:S-F]	-	-	-	-	-	-	-	aac(6')-Iy;gyrA[83:S-F]
448199	SRR7166112	2017	India		Salmonella Typhi	13	1	-	TEM-1	-	aac(6')-Iy;aph(6)-Id,strB;strA	gyrA[83:S-Y]	-	dfrA-7	-	-	sul-1;sul-2	catA-1	-	TEM-1;aac(6')-Iy;aph(6)-Id,strB;strA;gyrA[83:S-Y];dfrA-7;sul-1;sul-2;catA-1
448198	SRR7165495	2017	India	1	Salmonella Typhi	13	1	-	TEM-1	-	aph(6)-Id,strB;aac(6')-Iy;strA	gyrA[83:S-Y]	-	dfrA-7	-	-	sul-1;sul-2	catA-1	-	TEM-1;aph(6)-Id,strB;aac(6')-Iy;strA;gyrA[83:S-Y];dfrA-7;sul-1;sul-2;catA-1
697897	SRR8704748	2019	Pakistan		Salmonella Typhi	13	1	Y	CTX-M-15;TEM-1	-	aac(6')-Iy;aph(6)-Id,strB;strA	gyrA[83:S-F];qnrS-1	-	dfrA-7	-	-	sul-1;sul-2	catA-1	-	CTX-M-15;TEM-1;aac(6')-Iy;aph(6)-Id,strB;strA;gyrA[83:S-F];qnrS-1;dfrA-7;sul-1;sul-2;catA-1
531231	SRR7408368	2018	Pakistan		Salmonella Typhi	13	1	-	TEM-1	-	aac(6')-Iy;aph(6)-Id,strB;strA	gyrA[83:S-F]	-	dfrA-7	-	-	sul-1;sul-2	catA-1	-	TEM-1;aac(6')-Iy;aph(6)-Id,strB;strA;gyrA[83:S-F];dfrA-7;sul-1;sul-2;catA-1
356314#	SRR5631637	2017	N		Salmonella Typhi	13	2	-	-	-	aac(6')-Iy	gyrA[87:D-N]	-	-	-	-	-	-	-	aac(6')-Iy;gyrA[87:D-N];rpoB[684:N-X]
420648	SRR7165512	2017	N	1	Salmonella Typhi	13	2	-	-	-	aac(6')-Iy	gyrA[87:D-N]	-	-	-	-	-	-	-	aac(6')-Iy;gyrA[87:D-N]
443517	SRR7165021	2017	N	1	Salmonella Typhi	13	2	-	-	-	aac(6')-Iy	gyrA[87:D-N]	-	-	-	-	-	-	-	aac(6')-Iy;gyrA[87:D-N]
528015	SRR7368927	2018	No travel		Salmonella Typhi	13	1	-	TEM-1	-	aac(6')-Iy;aph(6)-Id,strB;strA	gyrA[83:S-F]	-	dfrA-7	-	-	sul-1;sul-2	catA-1	-	TEM-1;aac(6')-Iy;aph(6)-Id,strB;strA;gyrA[83:S-F];dfrA-7;sul-1;sul-2;catA-1
305215	SRR7165513	2016	Pakistan		Salmonella Typhi	13	1	-	TEM-1	-	aac(6')-Iy;aph(6)-Id,strB	gyrA[83:S-F]	-	dfrA-7	-	-	sul-1;sul-2	catA-1	-	TEM-1;aac(6')-Iy;aph(6)-Id,strB;gyrA[83:S-F];dfrA-7;sul-1;sul-2;catA-1
306588	SRR5957764	2016	Pakistan	1	Salmonella Typhi	13	1	-	TEM-1	-	aph(6)-Id,strB;aac(6')-Iy	gyrA[83:S-F]	-	dfrA-7	-	-	sul-1;sul-2	catA-1	-	TEM-1;aph(6)-Id,strB;aac(6')-Iy;gyrA[83:S-F];dfrA-7;sul-1;sul-2;catA-1
681355	SRR8554071	2019	Iraq		Salmonella Typhi	13	1	Y	CTX-M-15	-	aac(6')-Iy	gyrA[83:S-F]	-	-	-	-	-	-	-	CTX-M-15;aac(6')-Iy;gyrA[83:S-F]
620447	SRR8490693	2018	Pakistan		Salmonella Typhi	13	1	-	-	-	aac(6')-Iy	gyrA[83:S-F]	-	-	-	-	-	-	-	aac(6')-Iy;gyrA[83:S-F]
520552	SRR7444006	2018	India		Salmonella Typhi	13	1	-	-	-	aac(6')-Iy	gyrA[83:S-Y]	-	-	-	-	-	-	-	aac(6')-Iy;gyrA[83:S-Y]
788248	SRR9989255	2019	India		Salmonella Typhi	13	1	-	-	-	aac(6')-Iy	gyrA[83:S-Y]	-	-	-	-	-	-	-	aac(6')-Iy;gyrA[83:S-Y]
236191	SRR5986333	2016	N		Salmonella Typhi	13	1	-	-	-	aac(6')-Iy	gyrA[83:S-Y]	-	-	-	-	-	-	-	aac(6')-Iy;gyrA[83:S-Y]
577910	SRR7850687	2018	Pakistan		Salmonella Typhi	13	1	-	-	-	aac(6')-Iy	gyrA[83:S-F]	-	-	-	-	-	-	-	aac(6')-Iy;gyrA[83:S-F]
577909	SRR7850587	2018	Pakistan	1	Salmonella Typhi	13	1	-	-	-	aac(6')-Iy	gyrA[83:S-F]	-	-	-	-	-	-	-	aac(6')-Iy;gyrA[83:S-F]
758748	SRR9306556	2019	Pakistan		Salmonella Typhi	13	1	-	-	-	aac(6')-Iy	gyrA[83:S-F]	-	-	-	-	-	-	-	aac(6')-Iy;gyrA[83:S-F]
808871	SRR10235757	2019	Pakistan		Salmonella Typhi	13	1	Y	CTX-M-15;TEM-1	-	aac(6')-Iy;aph(6)-Id,strB;strA	gyrA[83:S-F];qnrS-1	-	dfrA-7	-	-	sul-1;sul-2	catA-1	-	CTX-M-15;TEM-1;aac(6')-Iy;aph(6)-Id,strB;strA;gyrA[83:S-F];qnrS-1;dfrA-7;sul-1;sul-2;catA-1
423185	SRR7165475	2017	Pakistan		Salmonella Typhi	13	1	-	TEM-1	-	aac(6')-Iy;aph(6)-Id,strB;strA	gyrA[83:S-F]	-	dfrA-7	-	-	sul-1;sul-2	catA-1	-	TEM-1;aac(6')-Iy;aph(6)-Id,strB;strA;gyrA[83:S-F];dfrA-7;sul-1;sul-2;catA-1
305214	SRR7165482	2016	India		Salmonella Typhi	13	1	-	-	-	aac(6')-Iy	gyrA[83:S-Y]	-	-	-	-	-	-	-	aac(6')-Iy;gyrA[83:S-Y]
702867	SRR8748716	2019	India		Salmonella Typhi	13	1	-	-	-	aac(6')-Iy	gyrA[83:S-Y]	-	-	-	-	-	-	-	aac(6')-Iy;gyrA[83:S-Y]
751532	SRR9261063	2019	Pakistan		Salmonella Typhi	13	1	-	TEM-1	-	aac(6')-Iy;aph(6)-Id,strB;strA	gyrA[83:S-F]	-	dfrA-7	-	-	sul-1;sul-2	catA-1	-	TEM-1;aac(6')-Iy;aph(6)-Id,strB;strA;gyrA[83:S-F];dfrA-7;sul-1;sul-2;catA-1
291747	SRR7165356	2016	Pakistan		Salmonella Typhi	13	1	-	-	-	aac(6')-Iy	gyrA[83:S-F]	-	-	-	-	-	-	-	aac(6')-Iy;gyrA[83:S-F]
291748	SRR7165626	2016	Pakistan	1	Salmonella Typhi	13	1	-	-	-	aac(6')-Iy	gyrA[83:S-F]	-	-	-	-	-	-	-	aac(6')-Iy;gyrA[83:S-F]
563490	SRR7495742	2018	Pakistan		Salmonella Typhi	13	1	-	TEM-1	-	aph(6)-Id,strB;aac(6')-Iy;strA	gyrA[83:S-F]	-	dfrA-7	-	-	sul-1;sul-2	catA-1	-	TEM-1;aph(6)-Id,strB;aac(6')-Iy;strA;gyrA[83:S-F];dfrA-7;sul-1;sul-2;catA-1
306526	SRR7165747	2016	Pakistan		Salmonella Typhi	13	1	-	-	-	aac(6')-Iy	gyrA[83:S-F]	-	-	-	-	-	-	-	aac(6')-Iy;gyrA[83:S-F]
816255	SRR10236710	2019	Pakistan		Salmonella Typhi	13	1	-	-	-	aac(6')-Iy	gyrA[83:S-F]	-	-	-	-	-	-	-	aac(6')-Iy;gyrA[83:S-F]
720113	SRR8873672	2019	Pakistan		Salmonella Typhi	13	1	-	TEM-1	-	aph(6)-Id,strB;aac(6')-Iy;strA	gyrA[83:S-F]	-	dfrA-7	-	-	sul-1;sul-2	catA-1	-	TEM-1;aph(6)-Id,strB;aac(6')-Iy;strA;gyrA[83:S-F];dfrA-7;sul-1;sul-2;catA-1
814337	SRR10228856	2019	Pakistan		Salmonella Typhi	13	1	-	-	-	aac(6')-Iy	gyrA[83:S-F;87:D-N];parC[80:S-I]	-	-	-	-	-	-	-	aac(6')-Iy;gyrA[83:S-F;87:D-N];parC[80:S-I]
814947	SRR10232177	2019	Pakistan	1	Salmonella Typhi	13	1	-	-	-	aac(6')-Iy	gyrA[83:S-F;87:D-N];parC[80:S-I]	-	-	-	-	-	-	-	aac(6')-Iy;gyrA[83:S-F;87:D-N];parC[80:S-I]
678023	SRR8524749	2019	Pakistan		Salmonella Typhi	13	1	-	-	-	aac(6')-Iy	gyrA[83:S-F]	-	-	-	-	-	-	-	aac(6')-Iy;gyrA[83:S-F]
675723	SRR8508486	2019	Pakistan		Salmonella Typhi	13	1	-	-	-	aac(6')-Iy	gyrA[83:S-F]	-	-	-	-	-	-	-	aac(6')-Iy;gyrA[83:S-F]
675721	SRR8508659	2019	Pakistan	1	Salmonella Typhi	13	1	-	-	-	aac(6')-Iy	gyrA[83:S-F]	-	-	-	-	-	-	-	aac(6')-Iy;gyrA[83:S-F]
620457	SRR8087129	2018	India		Salmonella Typhi	13	1	-	-	-	aac(6')-Iy	gyrA[83:S-Y]	-	-	-	-	-	-	-	aac(6')-Iy;gyrA[83:S-Y]
802815	SRR10120263	2019	Pakistan		Salmonella Typhi	13	1	-	-	-	aac(6')-Iy	gyrA[83:S-F;87:D-N];parC[80:S-I]	-	-	-	-	-	-	-	aac(6')-Iy;gyrA[83:S-F;87:D-N];parC[80:S-I]
214579	SRR5986355	2016	India		Salmonella Typhi	13	1	-	-	-	aac(6')-Iy	gyrA[83:S-F]	-	-	-	-	-	-	-	aac(6')-Iy;gyrA[83:S-F]
304424	SRR7165734	2016	India		Salmonella Typhi	13	1	-	-	-	aac(6')-Iy	gyrA[83:S-F;87:D-N];parC[80:S-I]	-	-	-	-	-	-	-	aac(6')-Iy;gyrA[83:S-F;87:D-N];parC[80:S-I]
479460	SRR7165628	2018	India		Salmonella Typhi	13	2	-	-	-	aac(6')-Iy	gyrA[83:S-F]	-	-	-	-	-	-	-	aac(6')-Iy;gyrA[83:S-F]
479459	SRR7165471	2018	Y	1	Salmonella Typhi	13	2	-	-	-	aac(6')-Iy	gyrA[83:S-F]	-	-	-	-	-	-	-	aac(6')-Iy;gyrA[83:S-F]
319724	SRR5194046	2016	India		Salmonella Typhi	13	1	-	-	-	aac(6')-Iy	gyrA[83:S-F;87:D-N];parC[80:S-I]	-	-	-	-	-	-	-	aac(6')-Iy;gyrA[83:S-F;87:D-N];parC[80:S-I]
798440	SRR10053729	2019	India		Salmonella Typhi	13	1	-	-	-	aac(6')-Iy	gyrA[83:S-Y]	-	-	-	-	-	-	-	aac(6')-Iy;gyrA[83:S-Y]
421206	SRR7165527	2017	India		Salmonella Typhi	13	2	-	-	-	aac(6')-Iy	gyrA[83:S-F]	-	-	-	-	-	-	-	aac(6')-Iy;gyrA[83:S-F]
387213	SRR5983002	2017	Unknown		Salmonella Typhi	13	2	-	-	-	aac(6')-Iy	gyrA[83:S-F]	-	-	-	-	-	-	-	aac(6')-Iy;gyrA[83:S-F]
340240	SRR7165368	2017	Pakistan		Salmonella Typhi	13	1	-	TEM-1	-	aac(6')-Iy;aph(6)-Id,strB	gyrA[83:S-F]	-	dfrA-7	-	-	sul-1;sul-2	catA-1	-	TEM-1;aac(6')-Iy;aph(6)-Id,strB;gyrA[83:S-F];dfrA-7;sul-1;sul-2;catA-1
853973	SRR10693174	2019	Pakistan		Salmonella Typhi	13	1	-	-	-	aac(6')-Iy	gyrA[83:S-F]	-	dfrA-7	-	-	sul-1	catA-1	-	aac(6')-Iy;gyrA[83:S-F];dfrA-7;sul-1;catA-1
843981	SRR10522039	2019	Pakistan		Salmonella Typhi	13	2	-	-	-	aac(6')-Iy	gyrA[83:S-F]	-	-	-	-	-	-	-	aac(6')-Iy;gyrA[83:S-F]
730973	SRR9287478	2019	Y		Salmonella Typhi	13	1	Y	CTX-M-15;TEM-1	-	aac(6')-Iy;aph(6)-Id,strB;strA	gyrA[83:S-F];qnrS-1	-	dfrA-7	-	-	sul-1;sul-2	catA-1	-	CTX-M-15;TEM-1;aac(6')-Iy;aph(6)-Id,strB;strA;gyrA[83:S-F];qnrS-1;dfrA-7;sul-1;sul-2;catA-1
804507	SRR10200155	2019	Bangladesh		Salmonella Typhi	13	2209	-	-	-	aac(6')-Iy	gyrB[464:S-Y]	-	-	-	-	-	-	-	aac(6')-Iy;gyrB[464:S-Y]
749413	SRR9261282	2019	Pakistan		Salmonella Typhi	13	1	Y	CTX-M-15;TEM-1	-	aac(6')-Iy;aph(6)-Id,strB;strA	gyrA[83:S-F];qnrS-1	-	dfrA-7	-	-	sul-1;sul-2	catA-1	-	CTX-M-15;TEM-1;aac(6')-Iy;aph(6)-Id,strB;strA;gyrA[83:S-F];qnrS-1;dfrA-7;sul-1;sul-2;catA-1
288895	SRR7165381	2016	Pakistan		Salmonella Typhi	13	1	-	-	-	aac(6')-Iy	gyrA[87:D-G]	-	-	-	-	-	-	-	aac(6')-Iy;gyrA[87:D-G]
301855	SRR7165418	2016	Unknown	1	Salmonella Typhi	13	1	-	-	-	aac(6')-Iy	gyrA[87:D-G]	-	-	-	-	-	-	-	aac(6')-Iy;gyrA[87:D-G]
815592	SRR10236691	2019	Pakistan		Salmonella Typhi	13	1	-	-	-	aac(6')-Iy	gyrA[83:S-F]	-	-	-	-	-	-	-	aac(6')-Iy;gyrA[83:S-F]
282584	SRR5974914	2016	india		Salmonella Typhi	13	1	-	-	-	aac(6')-Iy	gyrA[83:S-F]	-	-	-	-	-	-	-	aac(6')-Iy;gyrA[83:S-F]
844861	SRR10554758	2019	Pakistan		Salmonella Typhi	13	1	-	-	-	aac(6')-Iy	gyrA[83:S-F]	-	-	-	-	-	-	-	aac(6')-Iy;gyrA[83:S-F]
824491	SRR10313749	2019	Pakistan		Salmonella Typhi	13	1	-	-	-	aac(6')-Iy	gyrA[83:S-F]	-	-	-	-	-	-	-	aac(6')-Iy;gyrA[83:S-F]
824490	SRR10313750	2019	Y	1	Salmonella Typhi	13	1	-	-	-	aac(6')-Iy	gyrA[83:S-F]	-	-	-	-	-	-	-	aac(6')-Iy;gyrA[83:S-F]
828277	SRR10350907	2019	Pakistan		Salmonella Typhi	13	1	-	-	-	aac(6')-Iy	gyrA[83:S-F]	-	-	-	-	-	-	-	aac(6')-Iy;gyrA[83:S-F]
385886	SRR7165515	2017	Pakistan		Salmonella Typhi	13	1	-	-	-	aac(6')-Iy	gyrA[83:S-F]	-	-	-	-	-	-	-	aac(6')-Iy;gyrA[83:S-F]
421192	SRR7165035	2017	India		Salmonella Typhi	13	1	-	-	-	aac(6')-Iy	gyrA[87:D-N]	-	-	-	-	-	-	-	aac(6')-Iy;gyrA[87:D-N]
800599	SRR10096501	2019	India		Salmonella Typhi	13	1	-	-	-	aac(6')-Iy	gyrA[83:S-Y]	-	-	-	-	-	-	-	aac(6')-Iy;gyrA[83:S-Y]
785009	SRR9944988	2019	India		Salmonella Typhi	13	2	-	-	-	aac(6')-Iy	gyrA[83:S-F];parE[458:S-A]	-	-	-	-	-	-	-	aac(6')-Iy;gyrA[83:S-F];parE[458:S-A]
751533	SRR9261369	2019	India		Salmonella Typhi	13	2	-	-	-	aac(6')-Iy	gyrA[83:S-F]	-	-	-	-	-	-	-	aac(6')-Iy;gyrA[83:S-F]
625789	SRR8098424	2018	India		Salmonella Typhi	13	1	-	-	-	aac(6')-Iy	gyrA[83:S-Y]	-	-	-	-	-	-	-	aac(6')-Iy;gyrA[83:S-Y]
481518	SRR7165742	2018	India, Nepal		Salmonella Typhi	13	1	-	-	-	aac(6')-Iy	gyrA[83:S-Y]	-	-	-	-	-	-	-	aac(6')-Iy;gyrA[83:S-Y]
685883	SRR8585072	2019	Unknown		Salmonella Typhi	13	2	-	-	-	aac(6')-Iy	gyrA[83:S-F];parE[458:S-A]	-	-	-	-	-	-	-	aac(6')-Iy;gyrA[83:S-F];parE[458:S-A]
374594	SRR5949949	2017	India		Salmonella Typhi	13	2	-	-	-	aac(6')-Iy	gyrA[83:S-F]	-	-	-	-	-	-	-	aac(6')-Iy;gyrA[83:S-F]
735588	SRR9050574	2019	India		Salmonella Typhi	13	2	-	-	-	aac(6')-Iy	gyrA[83:S-F]	-	-	-	-	-	-	-	aac(6')-Iy;gyrA[83:S-F]
254624	SRR7165454	2016	India		Salmonella Typhi	13	1	-	-	-	aac(6')-Iy	gyrA[83:S-F]	-	-	-	-	-	-	-	aac(6')-Iy;gyrA[83:S-F]
412129	SRR7165458	2017	India		Salmonella Typhi	13	2	-	-	-	aac(6')-Iy	gyrA[83:S-F;87:D-V];parC[80:S-I]	-	-	-	-	-	-	-	aac(6')-Iy;gyrA[83:S-F;87:D-V];parC[80:S-I]
347952	SRR7165511	2017	India		Salmonella Typhi	13	2	-	-	-	aac(6')-Iy	gyrA[83:S-F]	-	-	-	-	-	-	-	aac(6')-Iy;gyrA[83:S-F]
709075	SRR8774338	2019	India		Salmonella Typhi	13	1	-	-	-	aac(6')-Iy	gyrA[83:S-Y]	-	-	-	-	-	-	-	aac(6')-Iy;gyrA[83:S-Y]
674361	SRR8508980	2019	India		Salmonella Typhi	13	1	-	-	-	aac(6')-Iy	gyrA[83:S-F;87:D-N];parC[80:S-I]	-	-	-	-	-	-	-	aac(6')-Iy;gyrA[83:S-F;87:D-N];parC[80:S-I]
675725	SRR8509020	2019	India	1	Salmonella Typhi	13	1	-	-	-	aac(6')-Iy	gyrA[83:S-F;87:D-N];parC[80:S-I]	-	-	-	-	-	-	-	aac(6')-Iy;gyrA[83:S-F;87:D-N];parC[80:S-I]
320272	SRR5949955	2016	India		Salmonella Typhi	13	2	-	-	-	aac(6')-Iy	gyrA[83:S-F]	-	-	-	-	-	-	-	aac(6')-Iy;gyrA[83:S-F]
816187	SRR10236676	2019	India		Salmonella Typhi	13	2	-	-	-	aac(6')-Iy	gyrA[83:S-F]	-	-	-	-	-	-	-	aac(6')-Iy;gyrA[83:S-F]
735089	SRR9287810	2019	India		Salmonella Typhi	13	1	-	-	-	aac(6')-Iy	gyrA[83:S-F];parC[84:E-G]	-	-	-	-	-	-	-	aac(6')-Iy;gyrA[83:S-F];parC[84:E-G]
369981	SRR7165400	2017	India		Salmonella Typhi	13	2	-	-	-	aac(6')-Iy	gyrA[83:S-F]	-	-	-	-	-	-	-	aac(6')-Iy;gyrA[83:S-F]
311418	SRR5949950	2016	India		Salmonella Typhi	13	1	-	-	-	aac(6')-Iy	gyrA[83:S-F;87:D-N];parC[80:S-I]	-	-	-	-	-	-	-	aac(6')-Iy;gyrA[83:S-F;87:D-N];parC[80:S-I]
364179	SRR7165024	2017	India		Salmonella Typhi	13	2	-	-	-	aac(6')-Iy	gyrA[83:S-F]	-	-	-	-	-	-	-	aac(6')-Iy;gyrA[83:S-F]
857228	SRR10741853	2019	India		Salmonella Typhi	13	2	-	-	-	aac(6')-Iy	gyrA[83:S-F]	-	-	-	-	-	-	-	aac(6')-Iy;gyrA[83:S-F]
238381	SRR5990341	2016	India		Salmonella Typhi	13	2	-	-	-	aac(6')-Iy	gyrA[83:S-F]	-	-	-	-	-	-	-	aac(6')-Iy;gyrA[83:S-F]
751217	SRR9261355	2019	India		Salmonella Typhi	13	1	-	-	-	aac(6')-Iy	gyrA[83:S-F;87:D-N];parC[80:S-I]	-	-	-	-	-	-	-	aac(6')-Iy;gyrA[83:S-F;87:D-N];parC[80:S-I]
755759	SRR9273969	2019	India	1	Salmonella Typhi	13	1	-	-	-	aac(6')-Iy	gyrA[83:S-F;87:D-N];parC[80:S-I]	-	-	-	-	-	-	-	aac(6')-Iy;gyrA[83:S-F;87:D-N];parC[80:S-I]
440109	SRR7165501	2017	India		Salmonella Typhi	13	2	-	-	-	aac(6')-Iy	gyrA[83:S-F]	-	-	-	-	-	-	-	aac(6')-Iy;gyrA[83:S-F]
675733	SRR8509399	2019	India		Salmonella Typhi	13	2	-	-	-	aac(6')-Iy	gyrA[83:S-F]	-	-	-	-	-	-	-	aac(6')-Iy;gyrA[83:S-F]
697418	SRR8704729	2019	Pakistan		Salmonella Typhi	13	1	-	-	-	aac(6')-Iy	gyrA[83:S-Y]	-	-	-	-	-	-	-	aac(6')-Iy;gyrA[83:S-Y]
285801	SRR5982996	2016	India		Salmonella Typhi	13	2	-	-	-	aac(6')-Iy	gyrA[83:S-F]	-	-	-	-	-	-	-	aac(6')-Iy;gyrA[83:S-F]
630655	SRR8149429	2018	India		Salmonella Typhi	13	2	-	-	-	aac(6')-Iy	gyrA[83:S-F]	-	-	-	-	-	-	-	aac(6')-Iy;gyrA[83:S-F]
860039	SRR10755159	2019	India		Salmonella Typhi	13	2	-	-	-	aac(6')-Iy	gyrA[83:S-F]	-	-	-	-	-	-	-	aac(6')-Iy;gyrA[83:S-F]
520549	SRR7522927	2018	India		Salmonella Typhi	13	2	-	-	-	aac(6')-Iy	gyrA[83:S-F];parE[458:S-A]	-	-	-	-	-	-	-	aac(6')-Iy;gyrA[83:S-F];parE[458:S-A]
298952	SRR7165406	2016	India		Salmonella Typhi	13	2	-	-	-	aac(6')-Iy	gyrA[83:S-F]	-	-	-	-	-	-	-	aac(6')-Iy;gyrA[83:S-F]
301867	SRR7165428	2016	India		Salmonella Typhi	13	2	-	-	-	aac(6')-Iy	gyrA[83:S-F]	-	-	-	-	-	-	-	aac(6')-Iy;gyrA[83:S-F]
320994	SRR7165855	2016	India	1	Salmonella Typhi	13	2	-	-	-	aac(6')-Iy	gyrA[83:S-F]	-	-	-	-	-	-	-	aac(6')-Iy;gyrA[83:S-F]
320995	SRR7166067	2016	India	1	Salmonella Typhi	13	2	-	-	-	aac(6')-Iy	gyrA[83:S-F]	-	-	-	-	-	-	-	aac(6')-Iy;gyrA[83:S-F]
473226	SRR7165443	2018	India		Salmonella Typhi	13	1	-	-	-	aac(6')-Iy	gyrA[83:S-F];parC[80:S-I]	-	-	-	-	-	-	-	aac(6')-Iy;gyrA[83:S-F];parC[80:S-I]
306532	SRR7165417	2016	India		Salmonella Typhi	13	1	N	-	-	aac(6')-Iy	gyrA[83:S-F;87:D-N];parC[80:S-I]	-	dfrA-15	-	tet(A)-1	sul-1	-	-	aac(6')-Iy;gyrA[83:S-F;87:D-N];parC[80:S-I];dfrA-15;tet(A)-1;sul-1
420543	SRR7165484	2017	India		Salmonella Typhi	13	2	-	-	-	aac(6')-Iy	gyrA[83:S-F]	-	-	-	-	-	-	-	aac(6')-Iy;gyrA[83:S-F]
189261	SRR5500421	2016	Unknown		Salmonella Typhi	13	1	-	-	-	aph(6)-Id,strB;aac(6')-Iy	gyrA[83:S-F]	-	dfrA-7	-	-	sul-1;sul-2	catA-1	-	aph(6)-Id,strB;aac(6')-Iy;gyrA[83:S-F];dfrA-7;sul-1;sul-2;catA-1
374038	SRR7165457	2017	India		Salmonella Typhi	13	1	-	TEM-1	-	aph(6)-Id,strB;aac(6')-Iy	gyrA[83:S-Y]	-	dfrA-7	-	-	sul-1;sul-2	catA-1	-	TEM-1;aph(6)-Id,strB;aac(6')-Iy;gyrA[83:S-Y];dfrA-7;sul-1;sul-2;catA-1
420484	SRR7165016	2017	India		Salmonella Typhi	13	1	-	-	-	aac(6')-Iy	gyrA[83:S-F];parC[84:E-G]	-	-	-	-	-	-	-	aac(6')-Iy;gyrA[83:S-F];parC[84:E-G]
373914	SRR7165376	2017	India		Salmonella Typhi	13	1	-	-	-	aac(6')-Iy	gyrA[83:S-Y]	-	-	-	-	-	-	-	aac(6')-Iy;gyrA[83:S-Y]
802812	SRR10120270	2019	Unknown		Salmonella Typhi	13	1	N	TEM-1	-	aac(6')-Iy;aph(6)-Id,strB;strA	gyrB[464:S-Y];qnrS-1	-	dfrA-7;dfrA-14	-	tet(A)-1	sul-1;sul-2	catA-1	-	TEM-1;aac(6')-Iy;aph(6)-Id,strB;strA;gyrB[464:S-Y];qnrS-1;dfrA-7;dfrA-14;tet(A)-1;sul-1;sul-2;catA-1
539103	SRR7469055	2018	India		Salmonella Typhi	13	1	-	-	-	aac(6')-Iy	gyrA[83:S-F;87:D-N];parC[80:S-I]	-	-	-	-	-	-	-	aac(6')-Iy;gyrA[83:S-F;87:D-N];parC[80:S-I]
759413	SRR9323011	2019	India		Salmonella Typhi	13	2	-	-	-	aac(6')-Iy	gyrA[83:S-F;87:D-V];parC[80:S-I]	-	-	-	-	-	-	-	aac(6')-Iy;gyrA[83:S-F;87:D-V];parC[80:S-I]
806323	SRR10229753	2019	Pakistan		Salmonella Typhi	13	1	-	TEM-1	-	aac(6')-Iy;aph(6)-Id,strB;strA	gyrA[83:S-F]	-	dfrA-7	-	-	sul-1;sul-2	catA-1	-	TEM-1;aac(6')-Iy;aph(6)-Id,strB;strA;gyrA[83:S-F];dfrA-7;sul-1;sul-2;catA-1
808187	SRR10222131	2019	Pakistan	1	Salmonella Typhi	13	1	-	TEM-1	-	aac(6')-Iy;aph(6)-Id,strB;strA	gyrA[83:S-F]	-	dfrA-7	-	-	sul-1;sul-2	catA-1	-	TEM-1;aac(6')-Iy;aph(6)-Id,strB;strA;gyrA[83:S-F];dfrA-7;sul-1;sul-2;catA-1
454842	SRR7439544	2017	India		Salmonella Typhi	13	2	-	-	-	aac(6')-Iy	gyrA[83:S-Y]	-	-	-	-	-	-	-	aac(6')-Iy;gyrA[83:S-Y]
474629	SRR7165412	2018	India	1	Salmonella Typhi	13	2	-	-	-	aac(6')-Iy	gyrA[83:S-Y]	-	-	-	-	-	-	-	aac(6')-Iy;gyrA[83:S-Y]
738711	SRR9273941	2019	India		Salmonella Typhi	13	1	-	-	-	aac(6')-Iy	gyrA[83:S-F;87:D-N];parC[80:S-I]	-	-	-	-	-	-	-	aac(6')-Iy;gyrA[83:S-F;87:D-N];parC[80:S-I]
539989	SRR8499062	2018	India		Salmonella Typhi	13	2	-	-	-	aac(6')-Iy	gyrA[83:S-Y]	-	-	-	-	-	-	-	aac(6')-Iy;gyrA[83:S-Y]
320181	SRR7165466	2016	Pakistan		Salmonella Typhi	13	1	-	TEM-1	-	aph(6)-Id,strB;aac(6')-Iy	gyrA[83:S-F]	-	dfrA-7	-	-	sul-1;sul-2	catA-1	-	TEM-1;aph(6)-Id,strB;aac(6')-Iy;gyrA[83:S-F];dfrA-7;sul-1;sul-2;catA-1
509833	SRR7368919	2018	Kenya, Somalia		Salmonella Typhi	13	1	-	TEM-1	-	aph(6)-Id,strB;aac(6')-Iy;strA	gyrA[83:S-Y]	-	dfrA-7	-	-	sul-1;sul-2	catA-1	-	TEM-1;aph(6)-Id,strB;aac(6')-Iy;strA;gyrA[83:S-Y];dfrA-7;sul-1;sul-2;catA-1
353870	SRR5874464	2017	Pakistan		Salmonella Typhi	13	2	-	-	-	aac(6')-Iy	-	-	-	-	-	-	-	-	aac(6')-Iy
365366	SRR5631926	2017	Pakistan	1	Salmonella Typhi	13	2	-	-	-	aac(6')-Iy	-	-	-	-	-	-	-	-	aac(6')-Iy
624491	SRR8084254	2018	Bangladesh		Salmonella Typhi	13	2	-	-	-	aac(6')-Iy	gyrA[83:S-F]	-	-	-	-	-	-	-	aac(6')-Iy;gyrA[83:S-F]
264101	SRR7165433	2016	India, Myanmar		Salmonella Typhi	13	1	-	-	-	aac(6')-Iy	gyrA[83:S-F;87:D-N];parC[80:S-I]	-	-	-	-	-	-	-	aac(6')-Iy;gyrA[83:S-F;87:D-N];parC[80:S-I]
435511	SRR7165441	2017	Bangladesh		Salmonella Typhi	13	1	-	-	-	aac(6')-Iy;aph(6)-Id,strB;strA	gyrA[83:S-F]	-	-	-	-	sul-2	-	-	aac(6')-Iy;aph(6)-Id,strB;strA;gyrA[83:S-F];sul-2
302871	SRR7165424	2016	Pakistan		Salmonella Typhi	13	1	-	TEM-1	-	aph(6)-Id,strB;aac(6')-Iy	gyrA[83:S-F]	-	dfrA-7	-	-	sul-1;sul-2	catA-1	-	TEM-1;aph(6)-Id,strB;aac(6')-Iy;gyrA[83:S-F];dfrA-7;sul-1;sul-2;catA-1
302512	SRR7165602	2016	Pakistan		Salmonella Typhi	13	1	-	TEM-1	-	aph(6)-Id,strB;aac(6')-Iy	gyrA[83:S-F]	-	dfrA-7	-	-	sul-1;sul-2	catA-1	-	TEM-1;aph(6)-Id,strB;aac(6')-Iy;gyrA[83:S-F];dfrA-7;sul-1;sul-2;catA-1
619806	SRR8087179	2018	India		Salmonella Typhi	13	1	-	-	-	aac(6')-Iy	gyrA[83:S-Y]	-	-	-	-	-	-	-	aac(6')-Iy;gyrA[83:S-Y]
821070	SRR10271438	2019	Pakistan		Salmonella Typhi	13	1	-	TEM-1	-	aac(6')-Iy;aph(6)-Id,strB;strA	gyrA[83:S-F]	-	dfrA-7	-	-	sul-1;sul-2	catA-1	-	TEM-1;aac(6')-Iy;aph(6)-Id,strB;strA;gyrA[83:S-F];dfrA-7;sul-1;sul-2;catA-1
242364	SRR5957760	2016	Pakistan		Salmonella Typhi	13	1	-	TEM-1	-	aac(6')-Iy;aph(6)-Id,strB	gyrA[83:S-F]	-	dfrA-7	-	-	sul-1;sul-2	catA-1	-	TEM-1;aac(6')-Iy;aph(6)-Id,strB;gyrA[83:S-F];dfrA-7;sul-1;sul-2;catA-1
337061	SRR7165620	2017	Pakistan		Salmonella Typhi	13	1	-	TEM-1	-	aac(6')-Iy;aph(6)-Id,strB	gyrA[83:S-F]	-	dfrA-7	-	-	sul-1;sul-2	catA-1	-	TEM-1;aac(6')-Iy;aph(6)-Id,strB;gyrA[83:S-F];dfrA-7;sul-1;sul-2;catA-1
348734	SRR5632269	2017	Bangladesh		Salmonella Typhi	13	1	-	TEM-1	-	aac(6')-Iy;aph(6)-Id,strB	gyrA[83:S-F]	-	dfrA-7	-	-	sul-1;sul-2	catA-1	-	TEM-1;aac(6')-Iy;aph(6)-Id,strB;gyrA[83:S-F];dfrA-7;sul-1;sul-2;catA-1
644172	SRR8269055	2018	Nepal		Salmonella Typhi	13	1	-	-	-	aac(6')-Iy	gyrA[83:S-Y]	-	-	-	-	-	-	-	aac(6')-Iy;gyrA[83:S-Y]
360345	SRR5631925	2017	India		Salmonella Typhi	13	2	-	-	-	aac(6')-Iy	gyrA[87:D-V]	-	-	-	-	-	-	-	aac(6')-Iy;gyrA[87:D-V]
816253	SRR10236684	2019	Pakistan		Salmonella Typhi	13	1	Y	CTX-M-15;TEM-1	-	aac(6')-Iy;aph(6)-Id,strB;strA	gyrA[83:S-F];qnrS-1	-	dfrA-7	-	-	sul-1;sul-2	catA-1	-	CTX-M-15;TEM-1;aac(6')-Iy;aph(6)-Id,strB;strA;gyrA[83:S-F];qnrS-1;dfrA-7;sul-1;sul-2;catA-1
720118	SRR8885342	2019	Pakistan		Salmonella Typhi	13	1	-	-	-	aac(6')-Iy	gyrA[83:S-F]	-	-	-	-	-	-	-	aac(6')-Iy;gyrA[83:S-F]
774358	SRR9719753	2019	Bangladesh		Salmonella Typhi	13	1	-	TEM-1	-	aac(6')-Iy;strA	gyrA[83:S-F]	-	dfrA-7	-	-	sul-1;sul-2	catA-1	-	TEM-1;aac(6')-Iy;strA;gyrA[83:S-F];dfrA-7;sul-1;sul-2;catA-1
776560	SRR9720417	2019	Bangladesh	1	Salmonella Typhi	13	1	-	TEM-1	-	aac(6')-Iy;strA	gyrA[83:S-F]	-	dfrA-7	-	-	sul-1;sul-2	catA-1	-	TEM-1;aac(6')-Iy;strA;gyrA[83:S-F];dfrA-7;sul-1;sul-2;catA-1
546605	SRR8503959	2018	Bangladesh		Salmonella Typhi	13	1	-	TEM-1	-	aph(6)-Id,strB;aac(6')-Iy;strA	gyrA[83:S-F]	-	dfrA-7	-	-	sul-1;sul-2	catA-1	-	TEM-1;aph(6)-Id,strB;aac(6')-Iy;strA;gyrA[83:S-F];dfrA-7;sul-1;sul-2;catA-1
556786	SRR7416191	2018	Bangladesh		Salmonella Typhi	13	1	FII-S3	TEM-1	-	aac(6')-Iy;aph(6)-Id,strB;strA	gyrA[83:S-F]	-	dfrA-7	-	-	sul-1;sul-2	catA-1	-	TEM-1;aac(6')-Iy;aph(6)-Id,strB;strA;gyrA[83:S-F];dfrA-7;sul-1;sul-2;catA-1
820085	SRR10270633	2019	Mexico		Salmonella Typhi	13	1	-	-	-	aac(6')-Iy	-	-	-	-	-	-	-	-	aac(6')-Iy
823532	SRR10312370	2019	Mexico	1	Salmonella Typhi	13	1	-	-	-	aac(6')-Iy	-	-	-	-	-	-	-	-	aac(6')-Iy
265726	SRR7165022	2016	Pakistan		Salmonella Typhi	13	1	-	TEM-1	-	aac(6')-Iy;aph(6)-Id,strB	gyrA[83:S-F]	-	dfrA-7	-	-	sul-1;sul-2	catA-1	-	TEM-1;aac(6')-Iy;aph(6)-Id,strB;gyrA[83:S-F];dfrA-7;sul-1;sul-2;catA-1
282412	SRR7165603	2016	Unknown	1	Salmonella Typhi	13	1	-	TEM-1	-	aph(6)-Id,strB;aac(6')-Iy	gyrA[83:S-F]	-	dfrA-7	-	-	sul-1;sul-2	catA-1	-	TEM-1;aph(6)-Id,strB;aac(6')-Iy;gyrA[83:S-F];dfrA-7;sul-1;sul-2;catA-1
620441	SRR8097939	2018	India		Salmonella Typhi	13	1	-	-	-	aac(6')-Iy	gyrA[83:S-F]	-	-	-	-	-	-	-	aac(6')-Iy;gyrA[83:S-F]
266919	SRR7475401	2016	India		Salmonella Typhi	13	1	-	-	-	aac(6')-Iy	gyrA[83:S-Y]	-	-	-	-	-	-	-	aac(6')-Iy;gyrA[83:S-Y]
410896	SRR7166086	2017	India		Salmonella Typhi	13	2	-	-	-	aac(6')-Iy	gyrA[83:S-Y]	-	-	-	-	-	-	-	aac(6')-Iy;gyrA[83:S-Y]
424721	SRR7165622	2017	Nigeria		Salmonella Typhi	13	2	Y	TEM-1	-	aac(6')-Iy;aph(6)-Id,strB;strA	gyrA[83:S-Y]	-	dfrA-14	-	tet(A)-1	sul-2	-	-	TEM-1;aac(6')-Iy;aph(6)-Id,strB;strA;gyrA[83:S-Y];dfrA-14;tet(A)-1;sul-2
333912	SRR7165352	2017	India		Salmonella Typhi	13	1	-	-	-	aac(6')-Iy	gyrA[83:S-F;87:D-N];parC[80:S-I]	-	-	-	-	-	-	-	aac(6')-Iy;gyrA[83:S-F;87:D-N];parC[80:S-I]
337623	SRR7165624	2017	India	1	Salmonella Typhi	13	1	-	-	-	aac(6')-Iy	gyrA[83:S-F;87:D-N];parC[80:S-I]	-	-	-	-	-	-	-	aac(6')-Iy;gyrA[83:S-F;87:D-N];parC[80:S-I]
337622	SRR5632808	2017	India	1	Salmonella Typhi	13	1	-	-	-	aac(6')-Iy	gyrA[83:S-F;87:D-N];parC[80:S-I]	-	-	-	-	-	-	-	aac(6')-Iy;gyrA[83:S-F;87:D-N];parC[80:S-I]
493427	SRR7165490	2018	N		Salmonella Typhi	13	4760	-	-	-	aac(6')-Iy	-	-	-	-	-	-	-	-	aac(6')-Iy
520488	SRR7998218	2018	Unknown	1	Salmonella Typhi	13	4760	-	-	-	aac(6')-Iy	-	-	-	-	-	-	-	-	aac(6')-Iy
446638	SRR7165416	2017	India		Salmonella Typhi	13	1	-	-	-	aac(6')-Iy	gyrA[83:S-F;87:D-N];parC[80:S-I]	-	-	-	-	-	-	-	aac(6')-Iy;gyrA[83:S-F;87:D-N];parC[80:S-I]
640316	SRR8249728	2018	Pakistan		Salmonella Typhi	13	1	-	-	-	aac(6')-Iy	gyrA[83:S-F;87:D-N];parC[80:S-I]	-	-	-	-	-	-	-	aac(6')-Iy;gyrA[83:S-F;87:D-N];parC[80:S-I]
300658	SRR5974915	2016	India		Salmonella Typhi	13	1	-	-	-	aac(6')-Iy	gyrA[83:S-F]	-	-	-	-	-	-	-	aac(6')-Iy;gyrA[83:S-F]
315668	SRR7165519	2016	India		Salmonella Typhi	13	1	-	-	-	aac(6')-Iy	gyrA[83:S-F]	-	-	-	-	-	-	-	aac(6')-Iy;gyrA[83:S-F]
443567	SRR7090715	2017	Unknown		Salmonella Typhi	13	1	-	TEM-1	-	aac(6')-Iy;aph(6)-Id,strB;strA	gyrA[83:S-F]	-	dfrA-7	-	-	sul-1;sul-2	catA-1	-	TEM-1;aac(6')-Iy;aph(6)-Id,strB;strA;gyrA[83:S-F];dfrA-7;sul-1;sul-2;catA-1
781854	SRR9923907	2019	Tunisia		Salmonella Typhi	13	2	-	-	-	aac(6')-Iy	gyrA[83:S-F]	-	-	-	-	-	-	-	aac(6')-Iy;gyrA[83:S-F]
827034	SRR10350875	2019	India		Salmonella Typhi	13	2	-	-	-	aac(6')-Iy	gyrB[464:S-F]	-	-	-	-	-	-	-	aac(6')-Iy;gyrB[464:S-F]
435407	SRR7165727	2017	Bangladesh		Salmonella Typhi	13	1	-	TEM-1	-	aph(6)-Id,strB;aac(6')-Iy;strA	gyrA[83:S-F]	-	dfrA-7	-	-	sul-1;sul-2	catA-1	-	TEM-1;aph(6)-Id,strB;aac(6')-Iy;strA;gyrA[83:S-F];dfrA-7;sul-1;sul-2;catA-1
316660	SRR5874463	2016	Pakistan		Salmonella Typhi	13	1	-	-	-	aac(6')-Iy	gyrA[83:S-F]	-	-	-	-	-	-	-	aac(6')-Iy;gyrA[83:S-F]
814896	SRR10247513	2019	Pakistan		Salmonella Typhi	13	1	-	TEM-1	-	aac(6')-Iy;aph(6)-Id,strB;strA	gyrA[83:S-F]	-	dfrA-7	-	-	sul-1;sul-2	catA-1	-	TEM-1;aac(6')-Iy;aph(6)-Id,strB;strA;gyrA[83:S-F];dfrA-7;sul-1;sul-2;catA-1
810027	SRR10229730	2019	Pakistan		Salmonella Typhi	13	1	-	-	-	aac(6')-Iy	gyrA[83:S-F]	-	-	-	-	-	-	-	aac(6')-Iy;gyrA[83:S-F]
663131	SRR8429902	2019	Pakistan		Salmonella Typhi	13	1	Y	CTX-M-15;TEM-1	-	aac(6')-Iy;aph(6)-Id,strB;strA	gyrA[83:S-F];qnrS-1	-	dfrA-7	-	-	sul-1;sul-2	catA-1	-	CTX-M-15;TEM-1;aac(6')-Iy;aph(6)-Id,strB;strA;gyrA[83:S-F];qnrS-1;dfrA-7;sul-1;sul-2;catA-1
806076	SRR10198914	2019	Nigeria		Salmonella Typhi	13	2	-	TEM-1	-	aph(6)-Id,strB;aac(6')-Iy;strA	gyrA[83:S-F]	-	dfrA-1	-	tet(A)	sul-1;sul-2	-	-	TEM-1;aph(6)-Id,strB;aac(6')-Iy;strA;gyrA[83:S-F];dfrA-1;tet(A);sul-1;sul-2
689024	SRR8637707	2019	Unknown		Salmonella Typhi	13	1	-	-	-	aac(6')-Iy	-	-	-	-	-	-	-	-	aac(6')-Iy
296207	SRR5957768	2016	India		Salmonella Typhi	13	1	-	-	-	aac(6')-Iy	gyrA[83:S-Y]	-	-	-	-	-	-	-	aac(6')-Iy;gyrA[83:S-Y]
646024	SRR8283327	2018	India		Salmonella Typhi	13	1	-	-	-	aac(6')-Iy	gyrA[83:S-F]	-	-	-	-	-	-	-	aac(6')-Iy;gyrA[83:S-F]
330503	SRR5632914	2017	India		Salmonella Typhi	13	2	-	-	-	aac(6')-Iy	gyrA[83:S-F]	-	-	-	-	-	-	-	aac(6')-Iy;gyrA[83:S-F]
245587	SRR5990007	2016	India		Salmonella Typhi	13	1	-	-	-	aac(6')-Iy	gyrA[83:S-F]	-	-	-	-	-	-	-	aac(6')-Iy;gyrA[83:S-F]
253869	SRR4063811	2016	Zimbabwe		Salmonella Typhi	13	1	N	TEM-1	-	aac(6')-Iy;aph(6)-Id,strB	qnrS-1	-	dfrA-7;dfrA-14	-	tet(A)-1	sul-1;sul-2	catA-1	-	TEM-1;aac(6')-Iy;aph(6)-Id,strB;qnrS-1;dfrA-7;dfrA-14;tet(A)-1;sul-1;sul-2;catA-1
224130	SRR5986489	2016	India		Salmonella Typhi	13	1	-	-	-	aac(6')-Iy	gyrA[83:S-Y];parC[79:D-G]	-	-	-	-	-	-	-	aac(6')-Iy;gyrA[83:S-Y];parC[79:D-G]
376190	SRR7165442	2017	India		Salmonella Typhi	13	1	-	-	-	aac(6')-Iy	gyrA[83:S-Y]	-	-	-	-	-	-	-	aac(6')-Iy;gyrA[83:S-Y]
432799	SRR7090683	2017	East Timor, Indonesia		Salmonella Typhi	13	2	-	-	-	aac(6')-Iy	-	-	-	-	-	-	-	-	aac(6')-Iy
526160	SRR8509433	2018	India, Viet Nam		Salmonella Typhi	13	1	-	-	-	aac(6')-Iy	gyrA[83:S-F;87:D-N];parC[80:S-I]	-	-	-	-	-	-	-	aac(6')-Iy;gyrA[83:S-F;87:D-N];parC[80:S-I]
623529	SRR8098338	2018	India		Salmonella Typhi	13	1	-	-	-	aac(6')-Iy	gyrA[83:S-F;87:D-N];parC[80:S-I]	-	-	-	-	-	-	-	aac(6')-Iy;gyrA[83:S-F;87:D-N];parC[80:S-I]
624489	SRR8087128	2018	India	1	Salmonella Typhi	13	1	-	-	-	aac(6')-Iy	gyrA[83:S-F;87:D-N];parC[80:S-I]	-	-	-	-	-	-	-	aac(6')-Iy;gyrA[83:S-F;87:D-N];parC[80:S-I]
678552	SRR8543112	2019	Thailand		Salmonella Typhi	13	1	-	-	-	aac(6')-Iy	-	-	-	-	-	-	-	-	aac(6')-Iy
636303	SRR8201861	2018	India		Salmonella Typhi	13	1	-	-	-	aac(6')-Iy	gyrA[83:S-Y]	-	-	-	-	-	-	-	aac(6')-Iy;gyrA[83:S-Y]
639713	SRR8490823	2018	India	1	Salmonella Typhi	13	1	-	-	-	aac(6')-Iy	gyrA[83:S-Y]	-	-	-	-	-	-	-	aac(6')-Iy;gyrA[83:S-Y]
247255	SRR7165738	2016	India		Salmonella Typhi	13	2	-	-	-	aac(6')-Iy	gyrA[83:S-F]	-	-	-	-	-	-	-	aac(6')-Iy;gyrA[83:S-F]
247253	SRR7165447	2016	India	1	Salmonella Typhi	13	2	-	-	-	aac(6')-Iy	gyrA[83:S-F]	-	-	-	-	-	-	-	aac(6')-Iy;gyrA[83:S-F]
529275	SRR7358939	2018	Pakistan		Salmonella Typhi	13	2	-	-	-	aac(6')-Iy	gyrA[87:D-N]	-	-	-	-	-	-	-	aac(6')-Iy;gyrA[87:D-N]
683162	SRR8648328	2019	Turks and Caicos Islands		Salmonella Typhi	13	2	-	-	-	aac(6')-Iy	-	-	-	-	-	-	-	-	aac(6')-Iy
826388	SRR10349432	2019	India		Salmonella Typhi	13	1	-	-	-	aac(6')-Iy	gyrA[83:S-F;87:D-N];parC[80:S-I]	-	-	-	-	-	-	-	aac(6')-Iy;gyrA[83:S-F;87:D-N];parC[80:S-I]
428225	SRR7165371	2017	India, Sri Lanka	1	Salmonella Typhi	13	2	I1	-	-	aac(6')-Iy	gyrA[83:S-F];parE[458:S-A]	-	-	-	-	-	-	-	aac(6')-Iy;gyrA[83:S-F];parE[458:S-A]
432187	SRR7165390	2017	India		Salmonella Typhi	13	2	-	-	-	aac(6')-Iy	gyrA[83:S-F];parE[458:S-A]	-	-	-	-	-	-	-	aac(6')-Iy;gyrA[83:S-F];parE[458:S-A]
253875	SRR7165453	2016	India		Salmonella Typhi	13	1	-	-	-	aac(6')-Iy	gyrA[83:S-F;87:D-N];parC[80:S-I]	-	-	-	-	-	-	-	aac(6')-Iy;gyrA[83:S-F;87:D-N];parC[80:S-I]
285657	SRR5215711	2016	Pakistan		Salmonella Typhi	13	1	FII-S1	TEM-1	-	aac(6')-Iy	gyrA[83:S-F];parC[78:G-D]	-	-	-	-	-	-	-	TEM-1;aac(6')-Iy;gyrA[83:S-F];parC[78:G-D]
680526	SRR8543136	2019	Pakistan		Salmonella Typhi	13	2	-	-	-	aac(6')-Iy	gyrB[464:S-F]	-	-	-	-	-	-	-	aac(6')-Iy;gyrB[464:S-F]
475740	SRR7165781	2018	Ghana		Salmonella Typhi	13	2	-	-	-	aac(6')-Iy	-	-	-	-	-	-	-	-	aac(6')-Iy
342544	SRR7165629	2017	India, Nepal		Salmonella Typhi	13	1	-	-	-	aac(6')-Iy	gyrA[83:S-Y]	-	-	-	-	-	-	-	aac(6')-Iy;gyrA[83:S-Y]
644173	SRR8269054	2018	Pakistan		Salmonella Typhi	13	1	-	-	-	aac(6')-Iy	gyrA[83:S-F]	-	-	-	-	-	-	-	aac(6')-Iy;gyrA[83:S-F]
630656	SRR8149438	2018	Pakistan		Salmonella Typhi	13	2	-	-	-	aac(6')-Iy	-	-	-	-	-	-	-	-	aac(6')-Iy
591872	SRR7867058	2018	India		Salmonella Typhi	13	1	-	-	-	aac(6')-Iy	gyrA[83:S-F;87:D-N];parC[80:S-I]	-	-	-	-	-	-	-	aac(6')-Iy;gyrA[83:S-F;87:D-N];parC[80:S-I]
598142	SRR7892317	2018	India	1	Salmonella Typhi	13	1	-	-	-	aac(6')-Iy	gyrA[83:S-F;87:D-N];parC[80:S-I]	-	-	-	-	-	-	-	aac(6')-Iy;gyrA[83:S-F;87:D-N];parC[80:S-I]
486547	SRR7165485	2018	Pakistan		Salmonella Typhi	13	1	-	TEM-1	-	aac(6')-Iy;aph(6)-Id,strB;strA	gyrA[83:S-F]	-	dfrA-7	-	-	sul-1;sul-2	catA-1	-	TEM-1;aac(6')-Iy;aph(6)-Id,strB;strA;gyrA[83:S-F];dfrA-7;sul-1;sul-2;catA-1
727899	SRR8951813	2019	Pakistan		Salmonella Typhi	13	1	-	TEM-1	-	aac(6')-Iy;aph(6)-Id,strB;strA	gyrA[83:S-F]	-	dfrA-7	-	-	sul-1;sul-2	catA-1	-	TEM-1;aac(6')-Iy;aph(6)-Id,strB;strA;gyrA[83:S-F];dfrA-7;sul-1;sul-2;catA-1
340242	SRR7140650	2017	Pakistan		Salmonella Typhi	13	1	-	-	-	aac(6')-Iy	gyrA[83:S-F]	-	-	-	-	-	-	-	aac(6')-Iy;gyrA[83:S-F]
611421	SRR7962289	2018	Pakistan		Salmonella Typhi	13	1	-	TEM-1	-	aac(6')-Iy;aph(6)-Id,strB;strA	gyrA[83:S-F]	-	dfrA-7	-	-	sul-1;sul-2	catA-1	-	TEM-1;aac(6')-Iy;aph(6)-Id,strB;strA;gyrA[83:S-F];dfrA-7;sul-1;sul-2;catA-1
216339	SRR5990020	2016	Afghanistan		Salmonella Typhi	13	1	-	TEM-1	-	aac(6')-Iy;aph(6)-Id,strB	gyrA[83:S-F]	-	dfrA-7	-	-	sul-1;sul-2	catA-1	-	TEM-1;aac(6')-Iy;aph(6)-Id,strB;gyrA[83:S-F];dfrA-7;sul-1;sul-2;catA-1
601702	SRR7873890	2018	Pakistan		Salmonella Typhi	13	1	-	TEM-1	-	aph(6)-Id,strB;aac(6')-Iy;strA	gyrA[83:S-F]	-	dfrA-7	-	-	sul-1;sul-2	catA-1	-	TEM-1;aph(6)-Id,strB;aac(6')-Iy;strA;gyrA[83:S-F];dfrA-7;sul-1;sul-2;catA-1
214578	SRR5990029	2016	Pakistan		Salmonella Typhi	13	1	-	TEM-1	-	aph(6)-Id,strB;aac(6')-Iy	gyrA[83:S-F]	-	dfrA-7	-	-	sul-1;sul-2	catA-1	-	TEM-1;aph(6)-Id,strB;aac(6')-Iy;gyrA[83:S-F];dfrA-7;sul-1;sul-2;catA-1
214714	SRR5986356	2016	Pakistan	1	Salmonella Typhi	13	1	-	TEM-1	-	aac(6')-Iy;aph(6)-Id,strB	gyrA[83:S-F]	-	dfrA-7	-	-	sul-1;sul-2	catA-1	-	TEM-1;aac(6')-Iy;aph(6)-Id,strB;gyrA[83:S-F];dfrA-7;sul-1;sul-2;catA-1
740077	SRR9273935	2019	Pakistan		Salmonella Typhi	13	1	-	TEM-1	-	aph(6)-Id,strB;aac(6')-Iy;strA	gyrA[83:S-F]	-	dfrA-7	-	-	sul-1;sul-2	catA-1	-	TEM-1;aph(6)-Id,strB;aac(6')-Iy;strA;gyrA[83:S-F];dfrA-7;sul-1;sul-2;catA-1
513471	SRR7523199	2018	Pakistan	1	Salmonella Typhi	13	1	-	TEM-1	-	aac(6')-Iy;aph(6)-Id,strB;strA	gyrA[83:S-F]	-	dfrA-7	-	-	sul-1;sul-2	catA-1	-	TEM-1;aac(6')-Iy;aph(6)-Id,strB;strA;gyrA[83:S-F];dfrA-7;sul-1;sul-2;catA-1
510184	SRR8509158	2018	Pakistan		Salmonella Typhi	13	1	FII-35	TEM-1	-	aac(6')-Iy;aph(6)-Id,strB;strA	gyrA[83:S-F]	-	dfrA-7	fosA-v3	-	sul-1;sul-2	catA-1	-	TEM-1;aac(6')-Iy;aph(6)-Id,strB;strA;gyrA[83:S-F];dfrA-7;fosA-v3;sul-1;sul-2;catA-1
# - Isolates with discordant results with between AMR genotype and phenotype.
474628#	ciprofloxacin resistant (MIC= 0.125 mg/L) where the isolate had no resistance markers detected
229163#	trimethroprim sensitive (MIC= < 0.5 mg/L) where the isolate was positive for the dfrA-7 gene
356314#	rifamycin resistant (MIC= >32mg/L) where the isolate had no resistance markers detected
Note tet(Q) and gyrB[465:Q-L] were novel genes in this study and were shown not to confir resistance

## Sheet: Pakistan Travel
Sum of visits (weighted) by UK and overseas residents to Pakistan 2016 -2019
Year	Number of visits to Pakistan (weighted)			S. Typhi Cases with travel to Pakistan	% of S. Typhi cases in relation to travel o Pakistan	S. Paratyphi A Cases with travel to Pakistan	% of S. Paratyphi A cases in relation to travel to Pakistan	S. Paratyphi B Cases with travel to Pakistan	% of S. Paratyphi B cases in relation to travel to Pakistan
	UK residents	Overseas residents	Total travel
2016	632616	65317	697933	69	0.00988634	35	0.00501481	3	0.000429841
2017	739617	90994	830611	50	0.00601967	30	0.0036118	1	0.000120393
2018	733754	94928	828682	83	0.0100159	38	0.00458559	1	0.000120674
2019	768415	89674	858089	206	0.0240068	90	0.0104884	3	0.000349614
Total	2874402	340913	3215315	408	0.0126893	193	0.00600252	8	0.000248809

## Sheet: Typhi MIC data-1034
Reference No.	Accession Number	Organism Identified	EBG	ST	Replicon Type	Î²-Lactamases	AMX - Amoxicillin	AMX - R> 8mg/L	Amoxicillin-Clavulanic acid	AMX-CL - R> 8mg/L	CAZ - Ceftazidime	CAZ - S ≤ 1, R > 4 mg/L	CRO - Ceftriaxone	CRO - R> 0.5mg/L	Carbapenemase	ETP - Ertapenem	ETP - R> 0.5mg/L	Aminoglycosides	GEN - Gentamicin	GEN - R> 2mg/L	Fluoroquinolones	CIP - Ciprofloxacin	CIP - R> 0.06mg/L - Typhi	Macrolides	AZM - Azithromycin	AZM- R> 16mg/L	Trimethoprim	TMP - Trimethoprim	TMP- R> 4mg/L	Fosfomycin	FOS - Fosfomycin	FOS- R> 32mg/L	Tetracyclines	TET - Tetracycline	TET- R> 32mg/L	Sulphonamides	SXT - Trimethoprim-Sulfamethoxazole	SXT - S ≤ 2, R > 4 mg/L	Chloramphenicol	CHL - Chloramphenicol	CHL- R> 8mg/L	Rifamycins	COL - Colistin	COL- R> 2mg/L
325596		Salmonella Typhi	13	2	HI1	TEM-1	128	R	8	R	0.125	S	0.032	S	-	<0.015	S	-	<0.5	S	-	<0.015	S	-	2	S	dfrA-15	>32	R	-	<1	S	tet(A)	>64	R	sul-1	>32	R	catA-1	>128	R	-	0.5	S
387513		Salmonella Typhi	13	1	-	-	0.5	S	0.5	S	0.5	S	0.064	S	-	0.015	S	-	<0.5	S	-	<0.015	S	-	2	S	-	0.125	S	-	<1	S	-	<4	S	-	1	S	-	<8	S	-	0.5	S
800598	SRR10096427	Salmonella Typhi	13	1	HI1	TEM-1	128	R	16	R	0.5	S	<0.25	S	-	0.03	S	strA;strB	<0.5	S	-	<0.015	S	-	4	S	dfrA-7	>32	R	-	8	S	tet(A)	>64	R	sul-1;sul-2	>32	R	catA-1	>128	R	-	<1	S
379394	SRR7165493	Salmonella Typhi	13	2	-	-	0.5	S	0.5	S	0.125	S	0.032	S	-	<0.015	S	-	<0.5	S	-	<0.015	S	-	2	S	-	0.125	S	-	<1	S	-	<4	S	-	1	S	-	<2	S	-	0.5	S
379396	SRR7165029	Salmonella Typhi	13	1	-	-	0.125	S	0.5	S	0.064	S	0.015	S	-	<0.015	S	-	<0.5	S	-	<0.015	S	-	1	S	-	0.125	S	-	<1	S	-	<4	S	-	1	S	-	2	S	-	0.5	S
391124	SRR5957747	Salmonella Typhi	13	2	-	-	0.25	S	0.5	S	0.125	S	0.032	S	-	<0.015	S	-	<0.5	S	-	<0.015	S	-	2	S	-	0.125	S	-	<1	S	-	<4	S	-	0.5	S	-	<2	S	-	0.5	S
421706	SRR7165778	Salmonella Typhi	13	2	-	-	0.25	S	0.5	S	0.125	S	0.032	S	-	<0.015	S	-	<0.5	S	-	<0.015	S	-	2	S	-	0.125	S	-	2	S	-	<4	S	-	1	S	-	<2	S	-	0.5	S
427599	SRR7166087	Salmonella Typhi	13	2	-	-	0.25	S	0.5	S	0.125	S	0.032	S	-	<0.015	S	-	<0.5	S	-	<0.015	S	-	2	S	-	0.125	S	-	<1	S	-	<4	S	-	0.5	S	-	<2	S	-	0.5	S
428230	SRR7165750	Salmonella Typhi	13	2	-	-	1	S	0.5	S	0.125	S	0.032	S	-	<0.015	S	-	<0.5	S	-	<0.015	S	-	2	S	-	0.125	S	-	<1	S	-	<4	S	-	0.5	S	-	<2	S	-	0.5	S
430293	SRR7165448	Salmonella Typhi	13	2	-	-	0.25	S	0.5	S	0.125	S	0.032	S	-	<0.015	S	-	<0.5	S	-	<0.015	S	-	2	S	-	0.125	S	-	<1	S	-	<4	S	-	1	S	-	<2	S	-	0.5	S
432799	SRR7090683	Salmonella Typhi	13	2	-	-	1	S	0.5	S	0.125	S	0.032	S	-	<0.015	S	-	<0.5	S	-	<0.015	S	-	2	S	-	0.125	S	-	<1	S	-	<4	S	-	0.5	S	-	<2	S	-	0.5	S
421631	SRR7166115	Salmonella Typhi	13	1	-	-	0.5	S	0.5	S	0.125	S	0.032	S	-	0.015	S	-	<0.5	S	-	0.015	S	-	1	S	-	0.125	S	-	<1	S	-	<4	S	-	2	S	-	2	S	-	0.25	S
421190	SRR7165404	Salmonella Typhi	13	1	-	TEM-1	>512	R	16	R	0.125	S	0.032	S	-	0.015	S	strA;strB	<0.5	S	-	<0.015	S	-	1	S	dfrA-7	8	R	-	<1	S	-	<4	S	sul-1;sul-2	>512	R	catA-1	256	R	-	0.5	S
420542	SRR7165608	Salmonella Typhi	13	1	-	-	0.5	S	0.5	S	0.25	S	0.064	S	-	0.015	S	-	<0.5	S	-	<0.015	S	-	1	S	-	0.125	S	-	<1	S	-	<4	S	-	1	S	-	2	S	-	0.5	S
815642	SRR10236700	Salmonella Typhi	13	2	-	-	<1	S	<1	S	0.5	S	<0.25	S	-	<0.015	S	-	<0.5	S	-	<0.015	S	-	<2	S	-	<0.25	S	-	<1	S	-	<2	S	-	<0.25	S	-	<8	S	-	<1	S
211756	SRR5990056	Salmonella Typhi	13	2	-	-	0.5	S	0.5	S	0.125	S	0.032	S	-	<0.015	S	-	<0.5	S	-	<0.015	S	-	2	S	-	0.125	S	-	<1	S	-	<4	S	-	0.5	S	-	<2	S	-	0.5	S
212761	SRR5989324	Salmonella Typhi	13	2	-	-	0.25	S	0.5	S	0.125	S	0.032	S	-	<0.015	S	-	<0.5	S	-	<0.015	S	-	2	S	-	0.125	S	-	<1	S	-	<4	S	-	0.5	S	-	<2	S	-	0.25	S
229164	SRR5989320	Salmonella Typhi	13	2	-	-	0.25	S	0.5	S	0.125	S	0.032	S	-	<0.015	S	-	<0.5	S	-	<0.015	S	-	2	S	-	0.125	S	-	<1	S	-	<4	S	-	1	S	-	<2	S	-	0.5	S
257355	SRR7166113	Salmonella Typhi	13	2	-	-	0.5	S	0.5	S	0.125	S	0.032	S	-	<0.015	S	-	<0.5	S	-	<0.015	S	-	2	S	-	0.125	S	-	<1	S	-	<4	S	-	2	S	-	<2	S	-	0.5	S
261906	SRR7165798	Salmonella Typhi	13	2	-	-	1	S	0.5	S	0.125	S	0.032	S	-	<0.015	S	-	<0.5	S	-	<0.015	S	-	2	S	-	0.125	S	-	<1	S	-	<4	S	-	0.5	S	-	<2	S	-	0.5	S
282585	SRR7165364	Salmonella Typhi	13	1	-	-	0.5	S	0.5	S	0.125	S	0.032	S	-	0.015	S	-	<0.5	S	-	0.015	S	-	1	S	-	0.064	S	-	<1	S	-	<4	S	-	1	S	-	2	S	-	0.5	S
287766	SRR5194121	Salmonella Typhi	13	1	-	TEM-1	>512	R	16	R	0.125	S	0.032	S	-	0.015	S	strA;strB	<0.5	S	-	<0.015	S	-	1	S	dfrA-7	8	R	-	<1	S	-	<4	S	sul-1;sul-2	>512	R	catA-1	128	R	-	0.5	S
296822	SRR5874460	Salmonella Typhi	13	2	-	-	0.25	S	0.5	S	0.125	S	0.032	S	-	<0.015	S	-	<0.5	S	-	<0.015	S	-	2	S	-	0.125	S	-	<1	S	-	<4	S	-	1	S	-	<2	S	-	0.5	S
298767	SRR7165520	Salmonella Typhi	13	2	-	-	0.25	S	0.5	S	0.125	S	0.032	S	-	<0.015	S	-	<0.5	S	-	<0.015	S	-	2	S	-	0.125	S	-	<1	S	-	<4	S	-	1	S	-	<2	S	-	0.5	S
307466	SRR5874467	Salmonella Typhi	13	2	-	-	0.5	S	0.5	S	0.125	S	0.032	S	-	<0.015	S	-	<0.5	S	-	<0.015	S	-	2	S	-	0.125	S	-	<1	S	-	<4	S	-	0.5	S	-	<2	S	-	0.5	S
311960	SRR7165528	Salmonella Typhi	13	2	-	-	0.25	S	0.5	S	0.125	S	0.032	S	-	<0.015	S	-	<0.5	S	-	<0.015	S	-	2	S	-	0.125	S	-	2	S	-	<4	S	-	0.5	S	-	<2	S	-	0.5	S
318354	SRR7165013	Salmonella Typhi	13	2	-	-	0.25	S	0.5	S	0.125	S	0.032	S	-	<0.015	S	-	<0.5	S	-	<0.015	S	-	2	S	-	0.125	S	-	<1	S	-	<4	S	-	1	S	-	<2	S	-	0.5	S
318582	SRR5982995	Salmonella Typhi	13	2	-	-	0.25	S	0.5	S	0.125	S	0.032	S	-	<0.015	S	-	<0.5	S	-	<0.015	S	-	2	S	-	0.125	S	-	2	S	-	<4	S	-	0.5	S	-	<2	S	-	0.5	S
320184	SRR5974898	Salmonella Typhi	13	2	-	-	0.25	S	0.5	S	0.125	S	0.032	S	-	<0.015	S	-	<0.5	S	-	<0.015	S	-	2	S	-	0.125	S	-	<1	S	-	<4	S	-	0.5	S	-	<2	S	-	0.5	S
325594	SRR7468908	Salmonella Typhi	13	2	-	-	0.25	S	0.5	S	0.125	S	0.032	S	-	<0.015	S	-	<0.5	S	-	<0.015	S	-	2	S	-	0.125	S	-	2	S	-	<4	S	-	0.5	S	-	<2	S	-	0.5	S
333376	SRR5584580	Salmonella Typhi	13	2	-	-	0.25	S	0.5	S	0.125	S	0.032	S	-	<0.015	S	-	<0.5	S	-	<0.015	S	-	2	S	-	0.125	S	-	<1	S	-	<4	S	-	1	S	-	<2	S	-	0.5	S
346893	SRR5632262	Salmonella Typhi	13	2	-	-	0.25	S	0.5	S	0.125	S	0.032	S	-	<0.015	S	-	<0.5	S	-	<0.015	S	-	2	S	-	0.25	S	-	<1	S	-	<4	S	-	1	S	-	<2	S	-	0.5	S
353870	SRR5874464	Salmonella Typhi	13	2	-	-	0.25	S	0.5	S	0.125	S	0.032	S	-	<0.015	S	-	<0.5	S	-	<0.015	S	-	2	S	-	0.125	S	-	<1	S	-	<4	S	-	1	S	-	<2	S	-	0.5	S
365314	SRR5949958	Salmonella Typhi	13	2	-	-	0.25	S	0.5	S	0.125	S	0.032	S	-	<0.015	S	-	<0.5	S	-	0.015	S	-	2	S	-	0.125	S	-	<1	S	-	<4	S	-	0.5	S	-	<2	S	-	0.25	S
365366	SRR5631926	Salmonella Typhi	13	2	-	-	0.5	S	0.5	S	0.125	S	0.032	S	-	<0.015	S	-	<0.5	S	-	<0.015	S	-	2	S	-	0.125	S	-	<1	S	-	<4	S	-	1	S	-	<2	S	-	0.25	S
370622	SRR7165740	Salmonella Typhi	13	2	-	-	0.25	S	0.5	S	0.125	S	0.032	S	-	<0.015	S	-	<0.5	S	-	0.015	S	-	2	S	-	0.125	S	-	<1	S	-	<4	S	-	1	S	-	<2	S	-	0.25	S
371824	SRR7165627	Salmonella Typhi	13	1	-	-	0.125	S	0.5	S	0.25	S	0.064	S	-	0.015	S	-	<0.5	S	-	<0.015	S	-	1	S	-	0.5	S	-	<1	S	-	<4	S	-	1	S	-	2	S	-	0.5	S
422492	SRR7166108	Salmonella Typhi	13	1	-	-	0.5	S	0.5	S	0.125	S	0.032	S	-	0.015	S	-	<0.5	S	-	<0.015	S	-	1	S	-	0.125	S	-	<1	S	-	<4	S	-	1	S	-	2	S	-	0.5	S
429733	SRR7165444	Salmonella Typhi	13	2	-	-	<0.25	S	<0.25	S	0.125	S	0.032	S	-	<0.015	S	-	<0.5	S	-	<0.015	S	-	2	S	-	2	S	-	2	S	-	<2	S	-	1	S	-	<2	S	-	0.5	S
429734	SRR7165478	Salmonella Typhi	13	1	-	-	0.25	S	0.5	S	0.125	S	0.032	S	-	0.015	S	-	<0.5	S	-	<0.015	S	-	1	S	-	0.064	S	-	<1	S	-	<4	S	-	1	S	-	2	S	-	0.5	S
474628	#N/A	Salmonella Typhi	13	2	-	-	0.25	S	0.5	S	0.125	S	0.032	S	-	<0.015	S	-	<0.5	S	-	0.125	R*	-	2	S	-	0.125	S	-	<1	S	-	<4	S	-	0.5	S	-	<2	S	-	0.5	S
483051	SRR7165510	Salmonella Typhi	13	1	-	-	2	S	<0.5	S	0.125	S	<0.015	S	-	<0.015	S	-	<0.5	S	-	<0.015	S	-	2	S	-	<0.25	S	-	8	S	-	<4	S	-	<0.25	S	-	<8	S	-	0.5	S
475740	SRR7165781	Salmonella Typhi	13	2	-	-	2	S	<0.5	S	0.125	S	<0.015	S	-	<0.015	S	-	<0.5	S	-	<0.015	S	-	2	S	-	<0.25	S	-	8	S	-	<4	S	-	<0.25	S	-	<8	S	-	0.5	S
478535	SRR7165790	Salmonella Typhi	13	2	-	-	2	S	<0.5	S	0.125	S	<0.015	S	-	<0.015	S	-	<0.5	S	-	<0.015	S	-	2	S	-	<0.25	S	-	8	S	-	<4	S	-	<0.25	S	-	<8	S	-	0.5	S
493427	SRR7165490	Salmonella Typhi	13	4760	-	-	<1	S	<1	S	<0.25	S	<0.25	S	-	<0.015	S	-	<0.5	S	-	<0.015	S	-	4	S	-	<0.25	S	-	8	S	-	<2	S	-	<0.25	S	-	<8	S	-	<1	S
503137	SRR7358960	Salmonella Typhi	13	1	-	-	2	S	<0.5	S	0.125	S	<0.015	S	-	<0.015	S	-	<0.5	S	-	<0.015	S	-	2	S	-	<0.25	S	-	8	S	-	<4	S	-	<0.25	S	-	<8	S	-	0.5	S
508247	SRR7415026	Salmonella Typhi	13	4760	-	-	<1	S	<1	S	<0.25	S	<0.25	S	-	<0.015	S	-	<0.5	S	-	<0.015	S	-	<2	S	-	<0.25	S	-	8	S	-	<2	S	-	<0.25	S	-	<8	S	-	<1	S
520488	SRR7998218	Salmonella Typhi	13	4760	-	-	<1	S	<1	S	<0.25	S	<0.25	S	-	<0.015	S	-	<0.5	S	-	<0.015	S	-	<2	S	-	<0.25	S	-	8	S	-	<2	S	-	<0.25	S	-	<8	S	-	<1	S
539023	SRR8509390	Salmonella Typhi	13	2	-	-	2	S	<0.5	S	0.125	S	<0.015	S	-	<0.015	S	-	<0.5	S	-	<0.015	S	-	2	S	-	<0.25	S	-	8	S	-	<4	S	-	<0.25	S	-	<8	S	-	<1	S
539099	SRR7278113	Salmonella Typhi	13	1	-	-	2	S	<0.5	S	0.125	S	<0.015	S	-	<0.015	S	-	<0.5	S	-	<0.015	S	-	2	S	-	<0.25	S	-	8	S	-	<4	S	-	<0.25	S	-	<8	S	-	<1	S
548862	SRR7879592	Salmonella Typhi	13	2	-	-	2	S	<0.5	S	0.125	S	<0.015	S	-	<0.015	S	-	<0.5	S	-	<0.015	S	-	2	S	-	<0.25	S	-	8	S	-	<4	S	-	<0.25	S	-	<8	S	-	<1	S
549486	SRR8499123	Salmonella Typhi	13	2	-	-	2	S	<0.5	S	0.125	S	<0.015	S	-	<0.015	S	-	<0.5	S	-	<0.015	S	-	2	S	-	<0.25	S	-	8	S	-	<4	S	-	<0.25	S	-	<8	S	-	<1	S
572146	SRR7850580	Salmonella Typhi	13	2	-	-	2	S	<0.5	S	0.125	S	<0.015	S	-	<0.015	S	-	<0.5	S	-	<0.015	S	-	2	S	-	<0.25	S	-	8	S	-	<4	S	-	<0.25	S	-	<8	S	-	<1	S
572491	SRR7828283	Salmonella Typhi	13	2	-	-	2	S	<0.5	S	0.125	S	<0.015	S	-	<0.015	S	-	<0.5	S	-	<0.015	S	-	2	S	-	<0.25	S	-	8	S	-	<4	S	-	<0.25	S	-	<8	S	-	<1	S
588501	SRR7879381	Salmonella Typhi	13	1	-	-	2	S	<0.5	S	0.125	S	<0.015	S	-	<0.015	S	-	<0.5	S	-	<0.015	S	-	2	S	-	<0.25	S	-	8	S	-	<4	S	-	<0.25	S	-	<8	S	-	0.5	S
603273	SRR8366147	Salmonella Typhi	13	2	-	-	2	S	<0.5	S	0.125	S	<0.015	S	-	<0.015	S	-	<0.5	S	-	<0.015	S	-	2	S	-	<0.25	S	-	8	S	-	<4	S	-	<0.25	S	-	<8	S	-	0.5	S
606244	SRR7997087	Salmonella Typhi	13	1	-	-	2	S	<0.5	S	0.125	S	<0.015	S	-	<0.015	S	-	<0.5	S	-	<0.015	S	-	2	S	-	<0.25	S	-	8	S	-	<4	S	-	<0.25	S	-	<8	S	-	0.5	S
607879	SRR7911480	Salmonella Typhi	13	1	-	-	2	S	<0.5	S	0.125	S	<0.015	S	-	<0.015	S	-	<0.5	S	-	<0.015	S	-	2	S	-	<0.25	S	-	8	S	-	<4	S	-	<0.25	S	-	<8	S	-	0.5	S
611068	SRR7996832	Salmonella Typhi	13	1	-	-	2	S	<0.5	S	0.125	S	<0.015	S	-	<0.015	S	-	<0.5	S	-	<0.015	S	-	2	S	-	<0.25	S	-	8	S	-	<4	S	-	<0.25	S	-	<8	S	-	0.5	S
611069	SRR7962247	Salmonella Typhi	13	1	-	-	2	S	<0.5	S	0.125	S	<0.015	S	-	<0.015	S	-	<0.5	S	-	<0.015	S	-	2	S	-	<0.25	S	-	8	S	-	<4	S	-	<0.25	S	-	<8	S	-	0.5	S
630656	SRR8149438	Salmonella Typhi	13	2	-	-	2	S	<0.5	S	0.125	S	<0.015	S	-	<0.015	S	-	<0.5	S	-	<0.015	S	-	2	S	-	<0.25	S	-	8	S	-	<4	S	-	<0.25	S	-	<8	S	-	<1	S
646022	SRR8281212	Salmonella Typhi	13	1	-	TEM-1	>512	R	16	R	0.125	S	<0.015	S	-	<0.015	S	strA;strB	<0.5	S	-	<0.015	S	-	2	S	dfrA-7	16	R	-	8	S	-	<4	S	sul-1;sul-2	>32	R	catA-1	>128	R	-	<1	S
673631	SRR8508951	Salmonella Typhi	13	2	-	-	2	S	<0.5	S	0.125	S	<0.015	S	-	<0.015	S	-	<0.5	S	-	<0.015	S	-	2	S	-	<0.25	S	-	8	S	-	<4	S	-	<0.25	S	-	<8	S	-	<1	S
678552	SRR8543112	Salmonella Typhi	13	1	-	-	2	S	<0.5	S	0.125	S	<0.015	S	-	<0.015	S	-	<0.5	S	-	<0.015	S	-	2	S	-	<0.25	S	-	8	S	-	<4	S	-	<0.25	S	-	<8	S	-	<1	S
683160	SRR8568787	Salmonella Typhi	13	2	-	-	2	S	<0.5	S	0.125	S	<0.015	S	-	<0.015	S	-	<0.5	S	-	<0.015	S	-	2	S	-	<0.25	S	-	8	S	-	<4	S	-	<0.25	S	-	<8	S	-	0.5	S
683162	SRR8648328	Salmonella Typhi	13	2	-	-	2	S	<0.5	S	0.125	S	<0.015	S	-	<0.015	S	-	<0.5	S	-	<0.015	S	-	2	S	-	<0.25	S	-	8	S	-	<4	S	-	<0.25	S	-	<8	S	-	0.5	S
689024	SRR8637707	Salmonella Typhi	13	1	-	-	2	S	<0.5	S	0.125	S	<0.015	S	-	<0.015	S	-	<0.5	S	-	<0.015	S	-	2	S	-	<0.25	S	-	8	S	-	<4	S	-	<0.25	S	-	<8	S	-	0.5	S
716010	SRR8862052	Salmonella Typhi	13	1	-	-	2	S	<0.5	S	0.125	S	<0.015	S	-	<0.015	S	-	<0.5	S	-	<0.015	S	-	2	S	-	<0.25	S	-	<1	S	-	<4	S	-	<0.25	S	-	<8	S	-	0.5	S
722364	SRR8916302	Salmonella Typhi	13	1	-	-	2	S	<0.5	S	0.125	S	<0.015	S	-	<0.015	S	-	<0.5	S	-	<0.015	S	-	2	S	-	<0.25	S	-	<1	S	-	<4	S	-	<0.25	S	-	<8	S	-	0.5	S
728746	SRR9287783	Salmonella Typhi	13	2	-	-	2	S	<0.5	S	0.125	S	<0.015	S	-	<0.015	S	-	<0.5	S	-	<0.015	S	-	2	S	-	<0.25	S	-	8	S	-	<4	S	-	<0.25	S	-	<8	S	-	0.5	S
731829	SRR9287815	Salmonella Typhi	13	1	-	-	2	S	<0.5	S	0.125	S	<0.015	S	-	<0.015	S	-	<0.5	S	-	<0.015	S	-	2	S	-	<0.25	S	-	8	S	-	<4	S	-	<0.25	S	-	<8	S	-	0.5	S
731618	SRR9287500	Salmonella Typhi	13	2	-	-	2	S	<0.5	S	0.125	S	<0.015	S	-	<0.015	S	-	<0.5	S	-	<0.015	S	-	2	S	-	<0.25	S	-	8	S	-	<4	S	-	<0.25	S	-	<8	S	-	0.5	S
748830	SRR9261283	Salmonella Typhi	13	2	-	-	2	S	<0.5	S	0.125	S	<0.015	S	-	<0.015	S	-	<0.5	S	-	<0.015	S	-	2	S	-	<0.25	S	-	8	S	-	<4	S	-	<0.25	S	-	<8	S	-	0.5	S
746727	SRR9261686	Salmonella Typhi	13	2	-	-	2	S	<0.5	S	0.125	S	<0.015	S	-	<0.015	S	-	<0.5	S	-	<0.015	S	-	2	S	-	<0.25	S	-	8	S	-	<4	S	-	<0.25	S	-	<8	S	-	0.5	S
749384	SRR9261288	Salmonella Typhi	13	1	-	-	2	S	<0.5	S	0.125	S	<0.015	S	-	<0.015	S	-	<0.5	S	-	<0.015	S	-	2	S	-	<0.25	S	-	8	S	-	<4	S	-	<0.25	S	-	<8	S	-	0.5	S
770096	SRR9649527	Salmonella Typhi	13	2	-	-	2	S	<0.5	S	0.125	S	<0.015	S	-	<0.015	S	-	<0.5	S	-	<0.015	S	-	2	S	-	<0.25	S	-	8	S	-	<4	S	-	<0.25	S	-	<8	S	-	0.5	S
797576	SRR10062935	Salmonella Typhi	13	2	-	-	<1	S	<1	S	<0.25	S	<0.25	S	-	<0.015	S	-	<0.5	S	-	<0.015	S	-	4	S	-	<0.25	S	-	4	S	-	<2	S	-	<0.25	S	-	<8	S	-	<1	S
808189	SRR10222094	Salmonella Typhi	13	2	-	-	<1	S	<1	S	<0.25	S	<0.25	S	-	<0.015	S	-	<0.5	S	-	<0.015	S	-	4	S	-	0.5	S	-	16	S	-	<2	S	-	<0.25	S	-	<8	S	-	<1	S
810115	SRR10222140	Salmonella Typhi	13	2	-	-	<1	S	<1	S	<0.25	S	<0.25	S	-	<0.015	S	-	<0.5	S	-	<0.015	S	-	4	S	-	0.5	S	-	4	S	-	<2	S	-	<0.25	S	-	<8	S	-	<1	S
818986	SRR10269734	Salmonella Typhi	13	2	-	-	<1	S	<1	S	0.5	S	<0.25	S	-	<0.015	S	-	<0.5	S	-	<0.015	S	-	4	S	-	4	S	-	8	S	-	<2	S	-	<0.25	S	-	<8	S	-	<1	S
820085	SRR10270633	Salmonella Typhi	13	1	-	-	<1	S	<1	S	0.5	S	<0.25	S	-	0.03	S	-	<0.5	S	-	<0.015	S	-	<2	S	-	<0.25	S	-	8	S	-	<2	S	-	<0.25	S	-	<8	S	-	<1	S
823532	SRR10312370	Salmonella Typhi	13	1	-	-	<1	S	<1	S	0.5	S	<0.25	S	-	0.03	S	-	1	S	-	<0.015	S	-	<2	S	-	<0.25	S	-	8	S	-	<2	S	-	<0.25	S	-	<8	S	-	<1	S
688986	SRR8655495	Salmonella Typhi	13	1	-	-	2	S	<0.5	S	0.125	S	<0.015	S	-	<0.015	S	-	<0.5	S	gyrA[119:A-E;133:E-G]	0.125	R	-	2	S	-	<0.25	S	-	8	S	-	<4	S	-	<0.25	S	-	<8	S	-	0.5	S
800602	SRR10100115	Salmonella Typhi	13	1	-	CTX-M-15	>128	R	8	R	128	R	>64	R	-	0.015	S	-	<0.5	S	gyrA[83:S-F;133:E-G]	0.25	R	-	4	S	dfrA-7	>32	R	-	8	S	-	<2	S	sul-1	>32	R	catA-1	>128	R	-	<1	S
323080	SRR8650521	Salmonella Typhi	13	5883	-	-	<1	S	<1	S	<0.25	S	<0.25	S	-	<0.015	S	-	<0.5	S	gyrA[83:S-F;133:E-G]	0.125	R	-	<2	S	-	0.5	S	-	<1	S	-	<2	S	-	<0.25	S	-	<8	S	-	<1	S
724583	SRR8943110	Salmonella Typhi	13	1	Y	CTX-M-15;TEM-1	>128	R	16	R	128	R	>64	R	-	0.25	S	strA;strB	<0.5	S	gyrA[83:S-F;133:E-G];qnrS-1	4	R	-	4	S	dfrA-7	>32	R	-	8	S	-	<2	S	sul-1;sul-2	>32	R	catA-1	>128	R	-	<1	S
820112	SRR10270610	Salmonella Typhi	13	2	-	-	<1	S	<1	S	<0.25	S	<0.25	S	-	<0.015	S	-	<0.5	S	gyrA[83:S-F;85:V-A];parE[458:S-A]	0.5	R	-	<2	S	-	<0.25	S	-	8	S	-	<2	S	-	<0.25	S	-	<8	S	-	<1	S
834318	SRR10420562	Salmonella Typhi	13	1	-	-	<1	S	<1	S	0.5	S	<0.25	S	-	<0.015	S	-	<0.5	S	gyrA[83:S-F;87:D-G]	0.25	R	-	<2	S	-	<0.25	S	-	8	S	-	<2	S	-	<0.25	S	-	<8	S	-	<1	S
812118	SRR10229777	Salmonella Typhi	13	2	-	-	<1	S	<1	S	0.5	S	<0.25	S	-	0.03	S	-	<0.5	S	gyrA[83:S-F;87:D-G];parE[458:S-A]	1	R	-	4	S	-	0.5	S	-	4	S	-	<2	S	-	<0.25	S	-	<8	S	-	<1	S
841382	SRR10506525	Salmonella Typhi	13	2	-	-	<1	S	<1	S	<0.25	S	<0.25	S	-	<0.015	S	-	<0.5	S	gyrA[83:S-F;87:D-G];parE[458:S-A]	1	R	-	<2	S	-	<0.25	S	-	8	S	-	<2	S	-	<0.25	S	-	<8	S	-	<1	S
342649	SRR5983001	Salmonella Typhi	13	1	-	-	0.5	S	0.5	S	0.032	S	0.015	S	-	0.015	S	-	<0.5	S	gyrA[83:S-F;87:D-N];parC[80:S-I]	0.125	R	-	1	S	-	0.064	S	-	not tested	not tested	-	<4	S	-	1	S	-	2	S	-	0.5	S
429180	SRR7165408	Salmonella Typhi	13	1	-	-	0.5	S	0.5	S	0.125	S	0.032	S	-	0.015	S	-	<0.5	S	gyrA[83:S-F;87:D-N];parC[80:S-I]	2	R	-	1	S	-	0.25	S	-	not tested	not tested	-	<4	S	-	1	S	-	2	S	-	0.5	S
264101	SRR7165433	Salmonella Typhi	13	1	-	-	0.5	S	0.5	S	0.125	S	0.032	S	-	0.015	S	-	<0.5	S	gyrA[83:S-F;87:D-N];parC[80:S-I]	8	R	-	1	S	-	0.125	S	-	not tested	not tested	-	<4	S	-	1	S	-	2	S	-	0.5	S
329879	SRR5632076	Salmonella Typhi	13	1	-	-	0.5	S	0.5	S	0.125	S	0.015	S	-	0.015	S	-	<0.5	S	gyrA[83:S-F;87:D-N];parC[80:S-I]	0.125	R	-	1	S	-	0.125	S	-	not tested	not tested	-	<4	S	-	1	S	-	2	S	-	0.5	S
201545	SRR5500524	Salmonella Typhi	13	1	-	-	0.5	S	0.5	S	0.125	S	0.015	S	-	0.015	S	-	<0.5	S	gyrA[83:S-F;87:D-N];parC[80:S-I]	8	R	-	1	S	-	0.25	S	-	<1	S	-	<4	S	-	1	S	-	2	S	-	<1	S
208724	SRR5986536	Salmonella Typhi	13	1	-	-	<1	S	<1	S	0.125	S	0.032	S	-	0.015	S	-	<0.5	S	gyrA[83:S-F;87:D-N];parC[80:S-I]	4	R	-	1	S	-	1	S	-	<1	S	-	<4	S	-	1	S	-	<8	S	-	0.5	S
253875	SRR7165453	Salmonella Typhi	13	1	-	-	0.5	S	0.5	S	0.125	S	0.032	S	-	0.015	S	-	<0.5	S	gyrA[83:S-F;87:D-N];parC[80:S-I]	4	R	-	1	S	-	0.125	S	-	<1	S	-	<4	S	-	1	S	-	2	S	-	0.5	S
290787	SRR7495548	Salmonella Typhi	13	1	-	-	0.25	S	0.5	S	0.125	S	0.032	S	-	0.015	S	-	<0.5	S	gyrA[83:S-F;87:D-N];parC[80:S-I]	0.125	R	-	1	S	-	0.064	S	-	<1	S	-	<4	S	-	1	S	-	2	S	-	0.5	S
298960	SRR7165023	Salmonella Typhi	13	1	-	-	0.5	S	0.5	S	0.125	S	0.032	S	-	0.015	S	-	<0.5	S	gyrA[83:S-F;87:D-N];parC[80:S-I]	4	R	-	1	S	-	0.064	S	-	<1	S	-	<4	S	-	1	S	-	<2	S	-	0.5	S
300759	SRR7166109	Salmonella Typhi	13	1	-	-	0.5	S	0.5	S	0.125	S	0.032	S	-	0.015	S	-	<0.5	S	gyrA[83:S-F;87:D-N];parC[80:S-I]	4	R	-	1	S	-	0.064	S	-	<1	S	-	<4	S	-	1	S	-	2	S	-	0.5	S
304415	SRR5974916	Salmonella Typhi	13	1	N	-	0.25	S	0.5	S	0.032	S	0.015	S	-	0.015	S	-	<0.5	S	gyrA[83:S-F;87:D-N];parC[80:S-I]	1	R	-	1	S	dfrA-15	16	R	-	<1	S	tet(A)-1	128	R	sul-1	>512	R	-	<2	S	-	0.25	S
304416	SRR5974906	Salmonella Typhi	13	1	-	-	0.5	S	0.5	S	0.125	S	0.032	S	-	0.015	S	-	<0.5	S	gyrA[83:S-F;87:D-N];parC[80:S-I]	1	R	-	1	S	-	0.064	S	-	<1	S	-	<4	S	-	1	S	-	2	S	-	0.5	S
304424	SRR7165734	Salmonella Typhi	13	1	-	-	0.5	S	0.5	S	0.125	S	0.015	S	-	0.015	S	-	<0.5	S	gyrA[83:S-F;87:D-N];parC[80:S-I]	0.25	R	-	1	S	-	0.064	S	-	<1	S	-	<4	S	-	1	S	-	2	S	-	0.5	S
305258	SRR7165606	Salmonella Typhi	13	1	-	-	0.5	S	0.5	S	0.125	S	0.032	S	-	0.015	S	-	<0.5	S	gyrA[83:S-F;87:D-N];parC[80:S-I]	0.125	R	-	1	S	-	0.064	S	-	<1	S	-	<4	S	-	1	S	-	2	S	-	0.25	S
306532	SRR7165417	Salmonella Typhi	13	1	N	-	0.5	S	0.5	S	0.125	S	0.032	S	-	0.015	S	-	<0.5	S	gyrA[83:S-F;87:D-N];parC[80:S-I]	0.25	R	-	1	S	dfrA-15	32	R	-	<1	S	tet(A)-1	64	R	sul-1	>512	R	-	<2	S	-	0.5	S
313840	SRR7165480	Salmonella Typhi	13	1	-	-	0.125	S	0.5	S	0.125	S	0.032	S	-	0.015	S	-	<0.5	S	gyrA[83:S-F;87:D-N];parC[80:S-I]	0.125	R	-	1	S	-	0.064	S	-	<1	S	-	<4	S	-	1	S	-	2	S	-	0.25	S
311418	SRR5949950	Salmonella Typhi	13	1	-	-	1	S	0.5	S	0.125	S	0.032	S	-	0.015	S	-	<0.5	S	gyrA[83:S-F;87:D-N];parC[80:S-I]	0.125	R	-	1	S	-	0.064	S	-	<1	S	-	<4	S	-	1	S	-	2	S	-	0.5	S
319822	SRR7166116	Salmonella Typhi	13	1	-	-	0.5	S	0.5	S	0.125	S	0.015	S	-	0.015	S	-	<0.5	S	gyrA[83:S-F;87:D-N];parC[80:S-I]	1	R	-	1	S	-	0.125	S	-	<1	S	-	<4	S	-	1	S	-	2	S	-	0.5	S
319724	SRR5194046	Salmonella Typhi	13	1	-	-	1	S	0.5	S	0.125	S	0.032	S	-	0.015	S	-	<0.5	S	gyrA[83:S-F;87:D-N];parC[80:S-I]	0.25	R	-	1	S	-	0.125	S	-	<1	S	-	<4	S	-	1	S	-	2	S	-	0.5	S
320997	SRR7165787	Salmonella Typhi	13	1	-	-	0.25	S	0.5	S	0.125	S	0.032	S	-	0.015	S	-	<0.5	S	gyrA[83:S-F;87:D-N];parC[80:S-I]	0.125	R	-	1	S	-	0.5	S	-	<1	S	-	<4	S	-	1	S	-	<8	S	-	0.5	S
329871	SRR7165595	Salmonella Typhi	13	1	-	-	0.5	S	0.5	S	0.125	S	0.032	S	-	0.015	S	-	<0.5	S	gyrA[83:S-F;87:D-N];parC[80:S-I]	0.125	R	-	1	S	-	0.125	S	-	<1	S	-	<4	S	-	1	S	-	2	S	-	0.25	S
330505	SRR7165481	Salmonella Typhi	13	1	-	-	<1	S	0.5	S	0.125	S	0.032	S	-	<0.015	S	-	<0.5	S	gyrA[83:S-F;87:D-N];parC[80:S-I]	0.125	R	-	1	S	-	0.064	S	-	<1	S	-	<4	S	-	1	S	-	<8	S	-	0.5	S
335038	SRR5584965	Salmonella Typhi	13	1	-	-	0.25	S	0.5	S	0.125	S	0.032	S	-	0.015	S	-	<0.5	S	gyrA[83:S-F;87:D-N];parC[80:S-I]	0.125	R	-	1	S	-	0.032	S	-	<1	S	-	<4	S	-	1	S	-	2	S	-	0.5	S
335044	SRR7165469	Salmonella Typhi	13	1	-	-	0.25	S	0.5	S	0.125	S	0.032	S	-	0.015	S	-	<0.5	S	gyrA[83:S-F;87:D-N];parC[80:S-I]	0.125	R	-	1	S	-	0.125	S	-	<1	S	-	<4	S	-	1	S	-	2	S	-	0.5	S
333912	SRR7165352	Salmonella Typhi	13	1	-	-	0.25	S	0.5	S	0.125	S	0.032	S	-	0.015	S	-	<0.5	S	gyrA[83:S-F;87:D-N];parC[80:S-I]	0.25	R	-	1	S	-	0.032	S	-	<1	S	-	<4	S	-	1	S	-	4	S	-	0.5	S
337622	SRR5632808	Salmonella Typhi	13	1	-	-	0.25	S	0.5	S	0.125	S	0.032	S	-	0.015	S	-	<0.5	S	gyrA[83:S-F;87:D-N];parC[80:S-I]	0.125	R	-	1	S	-	0.064	S	-	<1	S	-	<4	S	-	1	S	-	<2	S	-	0.5	S
337623	SRR7165624	Salmonella Typhi	13	1	-	-	0.125	S	0.5	S	0.125	S	0.032	S	-	0.015	S	-	<0.5	S	gyrA[83:S-F;87:D-N];parC[80:S-I]	0.125	R	-	1	S	-	0.064	S	-	<1	S	-	<4	S	-	1	S	-	4	S	-	0.5	S
340238	SRR5633226	Salmonella Typhi	13	1	-	-	1	S	0.5	S	0.125	S	0.032	S	-	0.015	S	-	<0.5	S	gyrA[83:S-F;87:D-N];parC[80:S-I]	1	R	-	1	S	-	0.125	S	-	<1	S	-	<4	S	-	1	S	-	2	S	-	0.5	S
345581	SRR5983010	Salmonella Typhi	13	1	-	-	1	S	0.5	S	0.125	S	0.032	S	-	0.015	S	-	<0.5	S	gyrA[83:S-F;87:D-N];parC[80:S-I]	0.125	R	-	1	S	-	0.125	S	-	<1	S	-	<4	S	-	1	S	-	2	S	-	0.5	S
345582	SRR5585175	Salmonella Typhi	13	1	-	-	0.5	S	0.5	S	0.125	S	0.032	S	-	0.015	S	-	<0.5	S	gyrA[83:S-F;87:D-N];parC[80:S-I]	1	R	-	1	S	-	0.032	S	-	<1	S	-	<4	S	-	1	S	-	2	S	-	0.5	S
356531	SRR5584561	Salmonella Typhi	13	1	-	-	1	S	0.5	S	0.125	S	0.032	S	-	0.015	S	-	<0.5	S	gyrA[83:S-F;87:D-N];parC[80:S-I]	0.125	R	-	1	S	-	0.125	S	-	2	S	-	<4	S	-	1	S	-	2	S	-	0.5	S
355129	SRR7165034	Salmonella Typhi	13	1	-	-	1	S	0.5	S	0.125	S	0.032	S	-	0.015	S	-	<0.5	S	gyrA[83:S-F;87:D-N];parC[80:S-I]	2	R	-	1	S	-	0.125	S	-	<1	S	-	<4	S	-	1	S	-	2	S	-	0.5	S
356321	SRR5631945	Salmonella Typhi	13	1	-	-	0.25	S	0.5	S	0.125	S	0.032	S	-	0.015	S	-	<0.5	S	gyrA[83:S-F;87:D-N];parC[80:S-I]	0.125	R	-	1	S	-	0.064	S	-	<1	S	-	<4	S	-	2	S	-	4	S	-	0.5	S
358440	SRR5585105	Salmonella Typhi	13	1	-	-	0.5	S	0.5	S	0.125	S	0.032	S	-	0.015	S	-	<0.5	S	gyrA[83:S-F;87:D-N];parC[80:S-I]	1	R	-	1	S	-	0.125	S	-	<1	S	-	<4	S	-	1	S	-	2	S	-	0.5	S
373909	SRR7165566	Salmonella Typhi	13	1	-	-	0.25	S	0.5	S	0.25	S	0.064	S	-	0.015	S	-	<0.5	S	gyrA[83:S-F;87:D-N];parC[80:S-I]	2	R	-	1	S	-	0.125	S	-	<1	S	-	<4	S	-	1	S	-	2	S	-	0.5	S
376083	SRR7165921	Salmonella Typhi	13	1	-	-	0.25	S	0.5	S	0.25	S	0.064	S	-	0.015	S	-	<0.5	S	gyrA[83:S-F;87:D-N];parC[80:S-I]	2	R	-	1	S	-	0.25	S	-	<1	S	-	<4	S	-	1	S	-	2	S	-	0.5	S
378683	SRR7165492	Salmonella Typhi	13	1	-	-	0.25	S	0.5	S	0.25	S	0.064	S	-	0.032	S	-	<0.5	S	gyrA[83:S-F;87:D-N];parC[80:S-I]	2	R	-	1	S	-	0.125	S	-	<1	S	-	<4	S	-	1	S	-	2	S	-	0.5	S
378704	SRR7165014	Salmonella Typhi	13	1	-	-	0.25	S	0.5	S	0.25	S	0.064	S	-	0.015	S	-	<0.5	S	gyrA[83:S-F;87:D-N];parC[80:S-I]	2	R	-	1	S	-	0.25	S	-	<1	S	-	<4	S	-	1	S	-	2	S	-	0.5	S
385505	SRR8568760	Salmonella Typhi	13	1	-	-	<1	S	0.5	S	0.5	S	0.064	S	-	0.015	S	-	<0.5	S	gyrA[83:S-F;87:D-N];parC[80:S-I]	4	R	-	2	S	-	0.125	S	-	<1	S	-	<4	S	-	1	S	-	2	S	-	0.5	S
391282	SRR7165456	Salmonella Typhi	13	1	-	-	0.25	S	0.5	S	0.5	S	0.064	S	-	0.015	S	-	<0.5	S	gyrA[83:S-F;87:D-N];parC[80:S-I]	2	R	-	2	S	-	0.125	S	-	<1	S	-	<4	S	-	1	S	-	2	S	-	0.25	S
393908	SRR7165449	Salmonella Typhi	13	1	-	-	0.25	S	0.5	S	0.5	S	0.032	S	-	0.015	S	-	<0.5	S	gyrA[83:S-F;87:D-N];parC[80:S-I]	4	R	-	4	S	-	0.125	S	-	<1	S	-	<4	S	-	1	S	-	2	S	-	0.125	S
405940	SRR7165505	Salmonella Typhi	13	1	-	-	0.25	S	0.5	S	0.5	S	0.064	S	-	0.015	S	-	<0.5	S	gyrA[83:S-F;87:D-N];parC[80:S-I]	4	R	-	2	S	-	0.125	S	-	<1	S	-	<4	S	-	1	S	-	2	S	-	0.25	S
427453	SRR7165743	Salmonella Typhi	13	1	-	-	0.5	S	0.5	S	0.125	S	0.032	S	-	0.015	S	-	<0.5	S	gyrA[83:S-F;87:D-N];parC[80:S-I]	4	R	-	1	S	-	0.032	S	-	<1	S	-	<4	S	-	1	S	-	2	S	-	0.5	S
428253	SRR7165398	Salmonella Typhi	13	1	-	-	0.5	S	0.5	S	0.032	S	0.015	S	-	0.015	S	-	<0.5	S	gyrA[83:S-F;87:D-N];parC[80:S-I]	2	R	-	1	S	-	0.064	S	-	<1	S	-	<4	S	-	1	S	-	2	S	-	0.5	S
446638	SRR7165416	Salmonella Typhi	13	1	-	-	0.5	S	0.5	S	0.125	S	0.032	S	-	0.015	S	-	<0.5	S	gyrA[83:S-F;87:D-N];parC[80:S-I]	2	R	-	1	S	-	0.125	S	-	<1	S	-	<4	S	-	1	S	-	2	S	-	0.25	S
516873	SRR8503969	Salmonella Typhi	13	1	-	-	2	S	<0.5	S	0.125	S	<0.015	S	-	<0.015	S	-	<0.5	S	gyrA[83:S-F;87:D-N];parC[80:S-I]	0.5	R	-	2	S	-	<0.25	S	-	8	S	-	<4	S	-	<0.25	S	-	<8	S	-	0.5	S
520548	SRR7469166	Salmonella Typhi	13	1	-	-	2	S	<0.5	S	0.125	S	<0.015	S	-	<0.015	S	-	<0.5	S	gyrA[83:S-F;87:D-N];parC[80:S-I]	0.5	R	-	2	S	-	<0.25	S	-	8	S	-	<4	S	-	<0.25	S	-	<8	S	-	0.5	S
526159	SRR7402073	Salmonella Typhi	13	1	-	-	2	S	<0.5	S	0.125	S	<0.015	S	-	<0.015	S	-	<0.5	S	gyrA[83:S-F;87:D-N];parC[80:S-I]	0.5	R	-	2	S	-	<0.25	S	-	8	S	-	<4	S	-	<0.25	S	-	<8	S	-	0.5	S
526160	SRR8509433	Salmonella Typhi	13	1	-	-	2	S	<0.5	S	0.125	S	<0.015	S	-	<0.015	S	-	<0.5	S	gyrA[83:S-F;87:D-N];parC[80:S-I]	0.5	R	-	2	S	-	<0.25	S	-	8	S	-	<4	S	-	<0.25	S	-	<8	S	-	0.5	S
538442	SRR8498996	Salmonella Typhi	13	1	-	-	2	S	<0.5	S	0.125	S	<0.015	S	-	<0.015	S	-	<0.5	S	gyrA[83:S-F;87:D-N];parC[80:S-I]	0.5	R	-	2	S	-	<0.25	S	-	8	S	-	<4	S	-	<0.25	S	-	<8	S	-	0.5	S
539103	SRR7469055	Salmonella Typhi	13	1	-	-	2	S	<0.5	S	0.125	S	<0.015	S	-	<0.015	S	-	<0.5	S	gyrA[83:S-F;87:D-N];parC[80:S-I]	0.5	R	-	2	S	-	<0.25	S	-	8	S	-	<4	S	-	<0.25	S	-	<8	S	-	0.5	S
542051	SRR8499085	Salmonella Typhi	13	1	-	-	2	S	<0.5	S	0.125	S	<0.015	S	-	<0.015	S	-	<0.5	S	gyrA[83:S-F;87:D-N];parC[80:S-I]	0.5	R	-	2	S	-	<0.25	S	-	8	S	-	<4	S	-	<0.25	S	-	<8	S	-	0.5	S
550791	SRR8499269	Salmonella Typhi	13	1	-	-	2	S	<0.5	S	0.125	S	<0.015	S	-	<0.015	S	-	<0.5	S	gyrA[83:S-F;87:D-N];parC[80:S-I]	0.5	R	-	2	S	-	<0.25	S	-	8	S	-	<4	S	-	<0.25	S	-	<8	S	-	0.5	S
559822	SRR7892225	Salmonella Typhi	13	1	-	-	2	S	<0.5	S	0.125	S	<0.015	S	-	<0.015	S	-	<0.5	S	gyrA[83:S-F;87:D-N];parC[80:S-I]	0.5	R	-	2	S	-	<0.25	S	-	8	S	-	<4	S	-	<0.25	S	-	<8	S	-	0.5	S
591872	SRR7867058	Salmonella Typhi	13	1	-	-	2	S	<0.5	S	0.125	S	<0.015	S	-	<0.015	S	-	<0.5	S	gyrA[83:S-F;87:D-N];parC[80:S-I]	0.5	R	-	2	S	-	<0.25	S	-	8	S	-	<4	S	-	<0.25	S	-	<8	S	-	0.5	S
598142	SRR7892317	Salmonella Typhi	13	1	-	-	2	S	<0.5	S	0.125	S	<0.015	S	-	<0.015	S	-	<0.5	S	gyrA[83:S-F;87:D-N];parC[80:S-I]	0.5	R	-	2	S	-	<0.25	S	-	8	S	-	<4	S	-	<0.25	S	-	<8	S	-	0.5	S
598168	SRR7828291	Salmonella Typhi	13	1	-	-	2	S	<0.5	S	0.125	S	<0.015	S	-	<0.015	S	-	<0.5	S	gyrA[83:S-F;87:D-N];parC[80:S-I]	0.5	R	-	2	S	-	<0.25	S	-	8	S	-	<4	S	-	<0.25	S	-	<8	S	-	0.5	S
599592	SRR7828275	Salmonella Typhi	13	1	-	-	2	S	<0.5	S	0.125	S	<0.015	S	-	<0.015	S	-	<0.5	S	gyrA[83:S-F;87:D-N];parC[80:S-I]	0.5	R	-	2	S	-	<0.25	S	-	8	S	-	<4	S	-	<0.25	S	-	<8	S	-	0.5	S
603305	SRR7890378	Salmonella Typhi	13	1	-	-	2	S	<0.5	S	0.125	S	<0.015	S	-	<0.015	S	-	<0.5	S	gyrA[83:S-F;87:D-N];parC[80:S-I]	0.5	R	-	2	S	-	<0.25	S	-	8	S	-	<4	S	-	<0.25	S	-	<8	S	-	0.5	S
604980	SRR8272590	Salmonella Typhi	13	1	-	-	2	S	<0.5	S	0.125	S	<0.015	S	-	<0.015	S	-	<0.5	S	gyrA[83:S-F;87:D-N];parC[80:S-I]	0.5	R	-	2	S	-	<0.25	S	-	8	S	-	<4	S	-	<0.25	S	-	<8	S	-	0.5	S
606240	SRR7890408	Salmonella Typhi	13	1	-	-	2	S	<0.5	S	0.125	S	<0.015	S	-	<0.015	S	-	<0.5	S	gyrA[83:S-F;87:D-N];parC[80:S-I]	0.5	R	-	2	S	-	<0.25	S	-	8	S	-	<4	S	-	<0.25	S	-	<8	S	-	0.5	S
608465	SRR8131557	Salmonella Typhi	13	1	-	-	2	S	<0.5	S	0.125	S	<0.015	S	-	<0.015	S	-	<0.5	S	gyrA[83:S-F;87:D-N];parC[80:S-I]	0.5	R	-	2	S	-	<0.25	S	-	8	S	-	<4	S	-	<0.25	S	-	<8	S	-	0.5	S
620492	SRR8098369	Salmonella Typhi	13	1	-	-	2	S	<0.5	S	0.125	S	<0.015	S	-	<0.015	S	-	<0.5	S	gyrA[83:S-F;87:D-N];parC[80:S-I]	0.5	R	-	2	S	-	<0.25	S	-	8	S	-	<4	S	-	<0.25	S	-	<8	S	-	<1	S
621381	SRR8490821	Salmonella Typhi	13	1	-	-	2	S	<0.5	S	0.125	S	<0.015	S	-	<0.015	S	-	<0.5	S	gyrA[83:S-F;87:D-N];parC[80:S-I]	0.5	R	-	2	S	-	<0.25	S	-	8	S	-	<4	S	-	<0.25	S	-	<8	S	-	<1	S
623529	SRR8098338	Salmonella Typhi	13	1	-	-	2	S	<0.5	S	0.125	S	<0.015	S	-	<0.015	S	-	<0.5	S	gyrA[83:S-F;87:D-N];parC[80:S-I]	0.5	R	-	2	S	-	<0.25	S	-	8	S	-	<4	S	-	<0.25	S	-	<8	S	-	<1	S
624489	SRR8087128	Salmonella Typhi	13	1	-	-	2	S	<0.5	S	0.125	S	<0.015	S	-	<0.015	S	-	<0.5	S	gyrA[83:S-F;87:D-N];parC[80:S-I]	0.5	R	-	2	S	-	<0.25	S	-	8	S	-	<4	S	-	<0.25	S	-	<8	S	-	<1	S
629341	SRR8137392	Salmonella Typhi	13	1	-	-	2	S	<0.5	S	0.125	S	<0.015	S	-	<0.015	S	-	<0.5	S	gyrA[83:S-F;87:D-N];parC[80:S-I]	0.5	R	-	2	S	-	<0.25	S	-	8	S	-	<4	S	-	<0.25	S	-	<8	S	-	<1	S
640316	SRR8249728	Salmonella Typhi	13	1	-	-	2	S	<0.5	S	0.125	S	<0.015	S	-	<0.015	S	-	<0.5	S	gyrA[83:S-F;87:D-N];parC[80:S-I]	0.5	R	-	2	S	-	<0.25	S	-	8	S	-	<4	S	-	<0.25	S	-	<8	S	-	<1	S
641006	SRR8367046	Salmonella Typhi	13	1	-	-	2	S	<0.5	S	0.125	S	<0.015	S	-	<0.015	S	-	<0.5	S	gyrA[83:S-F;87:D-N];parC[80:S-I]	0.5	R	-	2	S	-	<0.25	S	-	8	S	-	<4	S	-	<0.25	S	-	<8	S	-	<1	S
673627	SRR8509417	Salmonella Typhi	13	1	-	-	2	S	<0.5	S	0.125	S	<0.015	S	-	<0.015	S	-	<0.5	S	gyrA[83:S-F;87:D-N];parC[80:S-I]	0.5	R	-	2	S	-	<0.25	S	-	8	S	-	<4	S	-	<0.25	S	-	<8	S	-	<1	S
673633	SRR8508953	Salmonella Typhi	13	1	-	-	2	S	<0.5	S	0.125	S	<0.015	S	-	<0.015	S	-	<0.5	S	gyrA[83:S-F;87:D-N];parC[80:S-I]	0.5	R	-	2	S	-	<0.25	S	-	8	S	-	<4	S	-	<0.25	S	-	<8	S	-	<1	S
674361	SRR8508980	Salmonella Typhi	13	1	-	-	2	S	<0.5	S	0.125	S	<0.015	S	-	<0.015	S	-	<0.5	S	gyrA[83:S-F;87:D-N];parC[80:S-I]	0.5	R	-	2	S	-	<0.25	S	-	8	S	-	<4	S	-	<0.25	S	-	<8	S	-	<1	S
675725	SRR8509020	Salmonella Typhi	13	1	-	-	2	S	<0.5	S	0.125	S	<0.015	S	-	<0.015	S	-	<0.5	S	gyrA[83:S-F;87:D-N];parC[80:S-I]	0.5	R	-	2	S	-	<0.25	S	-	8	S	-	<4	S	-	<0.25	S	-	<8	S	-	<1	S
685880	SRR8585176	Salmonella Typhi	13	1	-	-	2	S	<0.5	S	0.125	S	<0.015	S	-	<0.015	S	-	<0.5	S	gyrA[83:S-F;87:D-N];parC[80:S-I]	0.5	R	-	2	S	-	<0.25	S	-	8	S	-	<4	S	-	<0.25	S	-	<8	S	-	0.5	S
686753	SRR8638517	Salmonella Typhi	13	1	-	-	2	S	<0.5	S	0.125	S	<0.015	S	-	<0.015	S	-	<0.5	S	gyrA[83:S-F;87:D-N];parC[80:S-I]	0.5	R	-	2	S	-	<0.25	S	-	8	S	-	<4	S	-	<0.25	S	-	<8	S	-	0.5	S
686767	SRR8648176	Salmonella Typhi	13	1	-	-	2	S	<0.5	S	0.125	S	<0.015	S	-	<0.015	S	-	<0.5	S	gyrA[83:S-F;87:D-N];parC[80:S-I]	0.5	R	-	2	S	-	<0.25	S	-	8	S	-	<4	S	-	<0.25	S	-	<8	S	-	0.5	S
688984	SRR8636219	Salmonella Typhi	13	1	-	-	2	S	<0.5	S	0.125	S	<0.015	S	-	<0.015	S	-	<0.5	S	gyrA[83:S-F;87:D-N];parC[80:S-I]	0.5	R	-	2	S	-	<0.25	S	-	8	S	-	<4	S	-	<0.25	S	-	<8	S	-	0.5	S
702964	SRR8738328	Salmonella Typhi	13	1	-	-	2	S	<0.5	S	0.125	S	<0.015	S	-	<0.015	S	-	<0.5	S	gyrA[83:S-F;87:D-N];parC[80:S-I]	0.5	R	-	2	S	-	<0.25	S	-	8	S	-	<4	S	-	<0.25	S	-	<8	S	-	0.5	S
705231	SRR8758398	Salmonella Typhi	13	1	-	-	2	S	<0.5	S	0.125	S	<0.015	S	-	<0.015	S	-	<0.5	S	gyrA[83:S-F;87:D-N];parC[80:S-I]	0.5	R	-	2	S	-	<0.25	S	-	8	S	-	<4	S	-	<0.25	S	-	<8	S	-	0.5	S
707189	SRR8774535	Salmonella Typhi	13	1	-	-	2	S	<0.5	S	0.125	S	<0.015	S	-	<0.015	S	-	<0.5	S	gyrA[83:S-F;87:D-N];parC[80:S-I]	0.5	R	-	2	S	-	<0.25	S	-	8	S	-	<4	S	-	<0.25	S	-	<8	S	-	0.5	S
731827	SRR9287746	Salmonella Typhi	13	1	-	-	2	S	<0.5	S	0.125	S	<0.015	S	-	<0.015	S	-	<0.5	S	gyrA[83:S-F;87:D-N];parC[80:S-I]	0.5	R	-	2	S	-	<0.25	S	-	8	S	-	<4	S	-	<0.25	S	-	<8	S	-	0.5	S
738711	SRR9273941	Salmonella Typhi	13	1	-	-	2	S	<0.5	S	0.125	S	<0.015	S	-	<0.015	S	-	<0.5	S	gyrA[83:S-F;87:D-N];parC[80:S-I]	0.5	R	-	2	S	-	<0.25	S	-	8	S	-	<4	S	-	<0.25	S	-	<8	S	-	0.5	S
741691	SRR9088944	Salmonella Typhi	13	1	-	-	2	S	<0.5	S	0.125	S	<0.015	S	-	<0.015	S	-	<0.5	S	gyrA[83:S-F;87:D-N];parC[80:S-I]	0.5	R	-	2	S	-	<0.25	S	-	8	S	-	<4	S	-	<0.25	S	-	<8	S	-	0.5	S
745852	SRR9261086	Salmonella Typhi	13	1	-	-	2	S	<0.5	S	0.125	S	<0.015	S	-	<0.015	S	-	<0.5	S	gyrA[83:S-F;87:D-N];parC[80:S-I]	0.5	R	-	2	S	-	<0.25	S	-	8	S	-	<4	S	-	<0.25	S	-	<8	S	-	0.5	S
762227	SRR9335529	Salmonella Typhi	13	1	-	-	2	S	<0.5	S	0.125	S	<0.015	S	-	<0.015	S	-	<0.5	S	gyrA[83:S-F;87:D-N];parC[80:S-I]	0.5	R	-	2	S	-	<0.25	S	-	8	S	-	<4	S	-	<0.25	S	-	<8	S	-	0.5	S
749380	SRR9261535	Salmonella Typhi	13	1	-	-	2	S	<0.5	S	0.125	S	<0.015	S	-	<0.015	S	-	<0.5	S	gyrA[83:S-F;87:D-N];parC[80:S-I]	0.5	R	-	2	S	-	<0.25	S	-	8	S	-	<4	S	-	<0.25	S	-	<8	S	-	0.5	S
751528	SRR9261531	Salmonella Typhi	13	1	-	-	2	S	<0.5	S	0.125	S	<0.015	S	-	<0.015	S	-	<0.5	S	gyrA[83:S-F;87:D-N];parC[80:S-I]	0.5	R	-	2	S	-	<0.25	S	-	8	S	-	<4	S	-	<0.25	S	-	<8	S	-	0.5	S
751217	SRR9261355	Salmonella Typhi	13	1	-	-	2	S	<0.5	S	0.125	S	<0.015	S	-	<0.015	S	-	<0.5	S	gyrA[83:S-F;87:D-N];parC[80:S-I]	0.5	R	-	2	S	-	<0.25	S	-	8	S	-	<4	S	-	<0.25	S	-	<8	S	-	0.5	S
755759	SRR9273969	Salmonella Typhi	13	1	-	-	2	S	<0.5	S	0.125	S	<0.015	S	-	<0.015	S	-	<0.5	S	gyrA[83:S-F;87:D-N];parC[80:S-I]	0.5	R	-	2	S	-	<0.25	S	-	8	S	-	<4	S	-	<0.25	S	-	<8	S	-	0.5	S
760280	SRR9307556	Salmonella Typhi	13	1	-	-	2	S	<0.5	S	0.125	S	<0.015	S	-	<0.015	S	-	<0.5	S	gyrA[83:S-F;87:D-N];parC[80:S-I]	0.5	R	-	2	S	-	<0.25	S	-	8	S	-	<4	S	-	<0.25	S	-	<8	S	-	0.5	S
785006	SRR9944955	Salmonella Typhi	13	1	-	-	<1	S	<1	S	0.5	S	<0.25	S	-	<0.015	S	-	<0.5	S	gyrA[83:S-F;87:D-N];parC[80:S-I]	0.125	R	-	<2	S	-	<0.25	S	-	<1	S	-	<2	S	-	<0.25	S	-	<8	S	-	<1	S
786648	SRR9968527	Salmonella Typhi	13	1	-	-	<1	S	<1	S	0.5	S	<0.25	S	-	0.03	S	-	<0.5	S	gyrA[83:S-F;87:D-N];parC[80:S-I]	8	R	-	4	S	-	0.5	S	-	4	S	-	<2	S	-	<0.25	S	-	<8	S	-	2	S
786653	SRR9968510	Salmonella Typhi	13	1	-	-	<1	S	<1	S	0.5	S	<0.25	S	-	0.03	S	-	<0.5	S	gyrA[83:S-F;87:D-N];parC[80:S-I]	8	R	-	4	S	-	0.5	S	-	4	S	-	<2	S	-	<0.25	S	-	<8	S	-	<1	S
794653	SRR10020062	Salmonella Typhi	13	1	-	-	<1	S	<1	S	0.5	S	<0.25	S	-	0.03	S	-	<0.5	S	gyrA[83:S-F;87:D-N];parC[80:S-I]	8	R	-	4	S	-	0.5	S	-	4	S	-	<2	S	-	<0.25	S	-	<8	S	-	<1	S
801479	SRR10108442	Salmonella Typhi	13	1	-	-	<1	S	<1	S	0.5	S	<0.25	S	-	0.03	S	-	<0.5	S	gyrA[83:S-F;87:D-N];parC[80:S-I]	8	R	-	4	S	-	0.5	S	-	4	S	-	<2	S	-	0.5	S	-	<8	S	-	<1	S
802738	SRR10120294	Salmonella Typhi	13	1	-	-	<1	S	<1	S	0.5	S	<0.25	S	-	0.03	S	-	<0.5	S	gyrA[83:S-F;87:D-N];parC[80:S-I]	8	R	-	4	S	-	1	S	-	4	S	-	<2	S	-	<0.25	S	-	<8	S	-	2	S
802759	SRR10120312	Salmonella Typhi	13	1	-	-	<1	S	<1	S	0.5	S	<0.25	S	-	0.03	S	-	<0.5	S	gyrA[83:S-F;87:D-N];parC[80:S-I]	8	R	-	4	S	-	0.5	S	-	4	S	-	<2	S	-	<0.25	S	-	<8	S	-	<1	S
802815	SRR10120263	Salmonella Typhi	13	1	-	-	<1	S	<1	S	0.5	S	<0.25	S	-	0.03	S	-	<0.5	S	gyrA[83:S-F;87:D-N];parC[80:S-I]	8	R	-	4	S	-	0.5	S	-	4	S	-	<2	S	-	<0.25	S	-	<8	S	-	<1	S
804374	SRR10198950	Salmonella Typhi	13	1	-	-	<1	S	<1	S	0.5	S	<0.25	S	-	0.03	S	-	<0.5	S	gyrA[83:S-F;87:D-N];parC[80:S-I]	8	R	-	4	S	-	0.5	S	-	4	S	-	<2	S	-	<0.25	S	-	<8	S	-	2	S
804375	SRR10133416	Salmonella Typhi	13	1	-	-	<1	S	<1	S	0.5	S	<0.25	S	-	0.03	S	-	<0.5	S	gyrA[83:S-F;87:D-N];parC[80:S-I]	8	R	-	4	S	-	0.5	S	-	4	S	-	<2	S	-	<0.25	S	-	<8	S	-	2	S
804501	SRR10133424	Salmonella Typhi	13	1	-	-	<1	S	<1	S	0.5	S	<0.25	S	-	<0.015	S	-	<0.5	S	gyrA[83:S-F;87:D-N];parC[80:S-I]	8	R	-	4	S	-	0.5	S	-	4	S	-	<2	S	-	<0.25	S	-	<8	S	-	<1	S
808872	SRR10232040	Salmonella Typhi	13	1	-	-	<1	S	<1	S	0.5	S	<0.25	S	-	0.03	S	-	<0.5	S	gyrA[83:S-F;87:D-N];parC[80:S-I]	8	R	-	4	S	-	0.5	S	-	4	S	-	<2	S	-	<0.25	S	-	<8	S	-	2	S
810025	SRR10221989	Salmonella Typhi	13	1	-	-	<1	S	<1	S	0.5	S	<0.25	S	-	0.03	S	-	<0.5	S	gyrA[83:S-F;87:D-N];parC[80:S-I]	8	R	-	4	S	-	0.5	S	-	4	S	-	<2	S	-	<0.25	S	-	<8	S	-	<1	S
810026	SRR10222058	Salmonella Typhi	13	1	-	-	<1	S	<1	S	0.5	S	<0.25	S	-	0.03	S	-	<0.5	S	gyrA[83:S-F;87:D-N];parC[80:S-I]	8	R	-	4	S	-	0.5	S	-	4	S	-	<2	S	-	<0.25	S	-	<8	S	-	<1	S
811045	SRR10222050	Salmonella Typhi	13	1	-	-	<1	S	<1	S	0.5	S	<0.25	S	-	0.03	S	-	<0.5	S	gyrA[83:S-F;87:D-N];parC[80:S-I]	8	R	-	4	S	-	0.5	S	-	4	S	-	<2	S	-	<0.25	S	-	<8	S	-	<1	S
814337	SRR10228856	Salmonella Typhi	13	1	-	-	<1	S	<1	S	0.5	S	<0.25	S	-	<0.015	S	-	<0.5	S	gyrA[83:S-F;87:D-N];parC[80:S-I]	8	R	-	<2	S	-	<0.25	S	-	8	S	-	<2	S	-	<0.25	S	-	<8	S	-	<1	S
814947	SRR10232177	Salmonella Typhi	13	1	-	-	<1	S	<1	S	0.5	S	<0.25	S	-	<0.015	S	-	<0.5	S	gyrA[83:S-F;87:D-N];parC[80:S-I]	8	R	-	<2	S	-	<0.25	S	-	8	S	-	<2	S	-	<0.25	S	-	<8	S	-	<1	S
823471	SRR10312391	Salmonella Typhi	13	1	-	-	<1	S	<1	S	0.5	S	<0.25	S	-	<0.015	S	-	<0.5	S	gyrA[83:S-F;87:D-N];parC[80:S-I]	8	R	-	<2	S	-	<0.25	S	-	8	S	-	<2	S	-	<0.25	S	-	<8	S	-	<1	S
826388	SRR10349432	Salmonella Typhi	13	1	-	-	<1	S	<1	S	0.5	S	<0.25	S	-	<0.015	S	-	<0.5	S	gyrA[83:S-F;87:D-N];parC[80:S-I]	>8	R	-	<2	S	-	<0.25	S	-	8	S	-	<2	S	-	<0.25	S	-	<8	S	-	<1	S
831215	SRR10381312	Salmonella Typhi	13	1	-	-	<1	S	<1	S	0.5	S	<0.25	S	-	<0.015	S	-	<0.5	S	gyrA[83:S-F;87:D-N];parC[80:S-I]	>8	R	-	<2	S	-	<0.25	S	-	8	S	-	<2	S	-	<0.25	S	-	<8	S	-	<1	S
833283	SRR10397599	Salmonella Typhi	13	1	-	-	<1	S	<1	S	0.5	S	<0.25	S	-	<0.015	S	-	<0.5	S	gyrA[83:S-F;87:D-N];parC[80:S-I]	>8	R	-	4	S	-	<0.25	S	-	8	S	-	<2	S	-	<0.25	S	-	<8	S	-	<1	S
839265	SRR10479295	Salmonella Typhi	13	1	-	-	<1	S	<1	S	0.5	S	<0.25	S	-	<0.015	S	-	<0.5	S	gyrA[83:S-F;87:D-N];parC[80:S-I]	>8	R	-	<2	S	-	<0.25	S	-	8	S	-	<2	S	-	<0.25	S	-	<8	S	-	<1	S
853972	SRR10693211	Salmonella Typhi	13	1	-	-	<1	S	<1	S	0.5	S	<0.25	S	-	0.03	S	-	<0.5	S	gyrA[83:S-F;87:D-N];parC[80:S-I]	>8	R	-	<2	S	-	<0.25	S	-	8	S	-	<2	S	-	<0.25	S	-	<8	S	-	<1	S
859967	SRR10755158	Salmonella Typhi	13	1	-	-	<1	S	<1	S	<0.25	S	<0.25	S	-	<0.015	S	-	<0.5	S	gyrA[83:S-F;87:D-N];parC[80:S-I]	8	R	-	<2	S	-	<0.25	S	-	8	S	-	<2	S	-	<0.25	S	-	<8	S	-	<1	S
503452	SRR8514765	Salmonella Typhi	13	1	-	SHV-12	>128	R	8	R	128	R	32	R	-	0.06	S	-	<0.5	S	gyrA[83:S-F;87:D-N];parC[80:S-I];qnrB-7	2	R	-	4	S	-	<0.25	S	-	<1	S	-	<2	S	-	<0.25	S	-	<8	S	-	0.5	S
341276	SRR5583153	Salmonella Typhi	13	2	-	-	0.25	S	0.5	S	0.125	S	0.032	S	-	<0.015	S	-	<0.5	S	gyrA[83:S-F;87:D-V];parC[80:S-I]	4	R	-	2	S	-	0.125	S	-	<1	S	-	<4	S	-	1	S	-	<2	S	-	0.5	S
412129	SRR7165458	Salmonella Typhi	13	2	-	-	0.25	S	0.5	S	0.125	S	0.032	S	-	<0.015	S	-	<0.5	S	gyrA[83:S-F;87:D-V];parC[80:S-I]	4	R	-	2	S	-	0.125	S	-	<1	S	-	<4	S	-	0.5	S	-	<2	S	-	0.5	S
759413	SRR9323011	Salmonella Typhi	13	2	-	-	2	S	<0.5	S	0.125	S	<0.015	S	-	<0.015	S	-	<0.5	S	gyrA[83:S-F;87:D-V];parC[80:S-I]	0.5	R	-	2	S	-	<0.25	S	-	8	S	-	<4	S	-	<0.25	S	-	<8	S	-	0.5	S
480738	SRR7165402	Salmonella Typhi	13	2	-	-	2	S	<0.5	S	0.125	S	<0.015	S	-	<0.015	S	-	<0.5	S	gyrA[83:S-F;87:D-X]	0.5	R	-	2	S	-	<0.25	S	-	8	S	-	<4	S	-	<0.25	S	-	<8	S	-	0.5	S
681355	SRR8554071	Salmonella Typhi	13	1	Y	CTX-M-15	>128	R	8	R	128	R	>64	R	-	0.25	S	-	<0.5	S	gyrA[83:S-F]	0.25	R	-	4	S	-	<0.25	S	-	8	S	-	<2	S	-	0.5	S	-	<8	S	-	<1	S
229163	#N/A	Salmonella Typhi	13	1	-	TEM-1	>512	R	32	R	0.125	S	0.032	S	-	0.015	S	strA;strB	<0.5	S	gyrA[83:S-F]	0.125	R	-	1	S	dfrA-7	<0.5	S*	-	<1	S	-	<4	S	sul-1;sul-2	>512	R	catA-1	>512	R	-	0.5	S
792596	SRR10018185	Salmonella Typhi	13	1	-	TEM-1	128	R	32	R	0.5	S	<0.25	S	-	0.03	S	strA;strB	<0.5	S	gyrA[83:S-F]	0.25	R	-	4	S	-	0.5	S	-	4	S	-	<2	S	sul-1;sul-2	>32	R	-	<8	S	-	<1	S
203379	SRR5986540	Salmonella Typhi	13	1	-	TEM-1	>512	R	16	R	0.125	S	0.032	S	-	0.015	S	strA;strB	<0.5	S	gyrA[83:S-F]	0.125	R	-	1	S	dfrA-7	8	R	-	2	S	-	<4	S	sul-1;sul-2	256	R	catA-1	>512	R	-	0.5	S
369949	SRR5974894	Salmonella Typhi	13	2	-	-	0.25	S	0.5	S	0.125	S	0.032	S	-	<0.015	S	-	<0.5	S	gyrA[83:S-F]	0.25	R	-	2	S	-	0.125	S	-	<1	S	-	<4	S	-	1	S	-	<2	S	-	0.5	S
342550	SRR5633154	Salmonella Typhi	13	1	-	TEM-1	>512	R	32	R	0.125	S	0.032	S	-	0.015	S	strA;strB	<0.5	S	gyrA[83:S-F]	0.125	R	-	1	S	dfrA-7	8	R	-	not tested	not tested	-	<4	S	sul-1;sul-2	>512	R	catA-1	128	R	-	0.25	S
353877	SRR5974908	Salmonella Typhi	13	1	-	TEM-1	>512	R	32	R	0.125	S	0.032	S	-	0.015	S	strA;strB	<0.5	S	gyrA[83:S-F]	0.125	R	-	8	S	dfrA-7	8	R	-	not tested	not tested	-	<4	S	sul-1;sul-2	>512	R	catA-1	256	R	-	0.5	S
418901	SRR7165476	Salmonella Typhi	13	1	-	-	0.25	S	0.5	S	0.032	S	0.015	S	-	0.015	S	-	<0.5	S	gyrA[83:S-F]	0.125	R	-	1	S	-	0.064	S	-	not tested	not tested	-	<4	S	-	1	S	-	2	S	-	0.5	S
422488	SRR7165425	Salmonella Typhi	13	1	-	-	0.5	S	0.5	S	0.125	S	0.032	S	-	0.015	S	-	<0.5	S	gyrA[83:S-F]	0.064	R	-	1	S	-	0.125	S	-	not tested	not tested	-	<4	S	-	1	S	-	2	S	-	0.5	S
422489	SRR7165032	Salmonella Typhi	13	1	-	-	0.5	S	0.5	S	0.032	S	0.015	S	-	0.015	S	-	<0.5	S	gyrA[83:S-F]	0.064	R	-	1	S	-	0.125	S	-	not tested	not tested	-	<4	S	-	1	S	-	2	S	-	0.5	S
422490	SRR7165586	Salmonella Typhi	13	2	-	-	0.25	S	0.5	S	0.125	S	0.032	S	-	<0.015	S	-	<0.5	S	gyrA[83:S-F]	0.125	R	-	2	S	-	0.125	S	-	not tested	not tested	-	<4	S	-	1	S	-	<2	S	-	0.5	S
254622	SRR7165025	Salmonella Typhi	13	1	-	-	0.5	S	0.5	S	0.125	S	0.032	S	-	0.015	S	-	<0.5	S	gyrA[83:S-F]	0.25	R	-	1	S	-	0.125	S	-	not tested	not tested	-	<4	S	-	1	S	-	2	S	-	0.25	S
216315	SRR5990001	Salmonella Typhi	13	1	-	TEM-1	>512	R	16	R	0.125	S	0.032	S	-	0.015	S	strA;strB	<0.5	S	gyrA[83:S-F]	0.125	R	-	1	S	dfrA-7	8	R	-	not tested	not tested	-	<4	S	sul-1;sul-2	>512	R	catA-1	>512	R	-	0.5	S
245587	SRR5990007	Salmonella Typhi	13	1	-	-	0.5	S	0.5	S	0.125	S	0.032	S	-	0.015	S	-	<0.5	S	gyrA[83:S-F]	0.125	R	-	1	S	-	0.032	S	-	not tested	not tested	-	<4	S	-	1	S	-	2	S	-	0.5	S
247245	SRR5986543	Salmonella Typhi	13	2	-	-	0.25	S	0.5	S	0.125	S	0.032	S	-	<0.015	S	-	<0.5	S	gyrA[83:S-F]	0.125	R	-	2	S	-	0.125	S	-	not tested	not tested	-	<4	S	-	1	S	-	<2	S	-	0.5	S
264102	SRR7165427	Salmonella Typhi	13	1	-	-	0.5	S	0.5	S	0.125	S	0.032	S	-	0.015	S	-	<0.5	S	gyrA[83:S-F]	0.125	R	-	1	S	-	0.25	S	-	not tested	not tested	-	<4	S	-	4	S	-	2	S	-	0.5	S
291747	SRR7165356	Salmonella Typhi	13	1	-	-	0.5	S	0.5	S	0.125	S	0.032	S	-	0.032	S	-	<0.5	S	gyrA[83:S-F]	0.125	R	-	1	S	-	0.125	S	-	not tested	not tested	-	<4	S	-	2	S	-	2	S	-	0.5	S
203377	SRR5986535	Salmonella Typhi	13	2	-	-	0.25	S	0.5	S	0.125	S	0.032	S	-	<0.015	S	-	<0.5	S	gyrA[83:S-F]	0.125	R	-	2	S	-	0.125	S	-	<1	S	-	<4	S	-	0.5	S	-	<2	S	-	0.5	S
435511	SRR7165441	Salmonella Typhi	13	1	-	-	0.5	S	0.5	S	0.032	S	0.015	S	-	0.015	S	strA;strB	<0.5	S	gyrA[83:S-F]	0.25	R	-	4	S	-	0.25	S	-	8	S	-	<4	S	sul-2	>32	R	-	2	S	-	0.5	S
814338	SRR10228855	Salmonella Typhi	13	1	HI1	TEM-1	128	R	32	R	0.5	S	<0.25	S	-	0.03	S	strA;strB	<0.5	S	gyrA[83:S-F]	0.25	R	-	<2	S	dfrA-7	>32	R	-	8	S	tet(A)	>64	R	sul-1;sul-2	>32	R	catA-1	128	R	-	<1	S
265725	SRR7165432	Salmonella Typhi	13	2	-	-	0.25	S	0.5	S	0.125	S	0.032	S	-	<0.015	S	-	<0.5	S	gyrA[83:S-F]	0.5	R	-	2	S	-	0.125	S	-	<1	S	-	<4	S	-	1	S	-	<2	S	-	0.5	S
200631	SRR5500500	Salmonella Typhi	13	2	-	-	0.25	S	0.5	S	0.125	S	0.032	S	-	<0.015	S	-	<0.5	S	gyrA[83:S-F]	0.25	R	-	2	S	-	0.125	S	-	<1	S	-	<4	S	-	2	S	-	<2	S	-	<1	S
370898	SRR5974891	Salmonella Typhi	13	2	-	-	0.25	S	0.5	S	0.125	S	0.032	S	-	<0.015	S	-	<0.5	S	gyrA[83:S-F]	0.25	R	-	2	S	-	0.125	S	-	<1	S	-	<4	S	-	0.5	S	-	<2	S	-	0.5	S
203378	SRR5989302	Salmonella Typhi	13	2	-	-	0.25	S	0.5	S	0.125	S	0.032	S	-	<0.015	S	-	<0.5	S	gyrA[83:S-F]	0.25	R	-	2	S	-	0.125	S	-	8	S	-	<4	S	-	1	S	-	<2	S	-	0.5	S
205588	SRR5990038	Salmonella Typhi	13	1	-	-	0.5	S	0.5	S	0.125	S	0.032	S	-	0.032	S	-	<0.5	S	gyrA[83:S-F]	0.125	R	-	1	S	-	0.032	S	-	8	S	-	<4	S	-	1	S	-	2	S	-	0.5	S
209994	SRR5989305	Salmonella Typhi	13	1	-	-	0.5	S	0.5	S	0.125	S	0.064	S	-	0.015	S	-	<0.5	S	gyrA[83:S-F]	0.25	R	-	0.5	S	-	0.125	S	-	16	S	-	<4	S	-	2	S	-	2	S	-	0.5	S
211143	SRR5989323	Salmonella Typhi	13	1	-	-	0.5	S	0.5	S	0.125	S	0.064	S	-	0.015	S	-	<0.5	S	gyrA[83:S-F]	0.25	R	-	1	S	-	0.125	S	-	16	S	-	<4	S	-	1	S	-	2	S	-	0.25	S
214578	SRR5990029	Salmonella Typhi	13	1	-	TEM-1	>512	R	32	R	0.125	S	0.032	S	-	0.015	S	strA;strB	<0.5	S	gyrA[83:S-F]	0.125	R	-	4	S	dfrA-7	8	R	-	<1	S	-	<4	S	sul-1;sul-2	>512	R	catA-1	>512	R	-	0.5	S
214579	SRR5986355	Salmonella Typhi	13	1	-	-	0.5	S	0.5	S	0.125	S	0.032	S	-	0.015	S	-	<0.5	S	gyrA[83:S-F]	0.125	R	-	1	S	-	0.032	S	-	8	S	-	<4	S	-	1	S	-	2	S	-	0.5	S
214714	SRR5986356	Salmonella Typhi	13	1	-	TEM-1	>512	R	16	R	0.125	S	0.032	S	-	0.015	S	strA;strB	<0.5	S	gyrA[83:S-F]	0.125	R	-	1	S	dfrA-7	16	R	-	16	S	-	<4	S	sul-1;sul-2	>512	R	catA-1	>512	R	-	0.5	S
222161	SRR5989293	Salmonella Typhi	13	1	-	-	0.5	S	0.5	S	0.125	S	0.032	S	-	0.015	S	-	<0.5	S	gyrA[83:S-F]	0.125	R	-	1	S	-	0.032	S	-	8	S	-	<4	S	-	1	S	-	2	S	-	0.5	S
216339	SRR5990020	Salmonella Typhi	13	1	-	TEM-1	>512	R	16	R	0.125	S	0.032	S	-	0.015	S	strA;strB	<0.5	S	gyrA[83:S-F]	0.125	R	-	1	S	dfrA-7	16	R	-	8	S	-	<4	S	sul-1;sul-2	>512	R	catA-1	>512	R	-	0.5	S
216994	SRR5990033	Salmonella Typhi	13	1	-	-	0.5	S	0.5	S	0.125	S	0.032	S	-	0.015	S	-	<0.5	S	gyrA[83:S-F]	0.125	R	-	1	S	-	0.032	S	-	8	S	-	<4	S	-	2	S	-	4	S	-	0.5	S
218472	SRR5986538	Salmonella Typhi	13	1	-	-	0.5	S	0.5	S	0.125	S	0.032	S	-	0.015	S	-	<0.5	S	gyrA[83:S-F]	0.25	R	-	1	S	-	0.032	S	-	<1	S	-	<4	S	-	1	S	-	2	S	-	0.5	S
220459	SRR5989292	Salmonella Typhi	13	1	-	-	0.5	S	0.5	S	0.125	S	0.032	S	-	0.015	S	-	<0.5	S	gyrA[83:S-F]	0.125	R	-	1	S	-	0.032	S	-	8	S	-	<4	S	-	1	S	-	2	S	-	0.5	S
220513	SRR5989313	Salmonella Typhi	13	1	-	-	0.5	S	0.5	S	0.125	S	0.032	S	-	0.015	S	-	<0.5	S	gyrA[83:S-F]	0.125	R	-	1	S	-	0.032	S	-	16	S	-	<4	S	-	1	S	-	2	S	-	0.5	S
221700	SRR5986334	Salmonella Typhi	13	1	-	TEM-1	>512	R	32	R	0.125	S	0.032	S	-	0.015	S	strA;strB	<0.5	S	gyrA[83:S-F]	0.125	R	-	1	S	dfrA-7	8	R	-	8	S	-	<4	S	sul-1;sul-2	>512	R	catA-1	>512	R	-	0.5	S
221701	SRR5989289	Salmonella Typhi	13	1	-	TEM-1	>512	R	32	R	0.125	S	0.032	S	-	0.015	S	strA;strB	<0.5	S	gyrA[83:S-F]	0.125	R	-	1	S	dfrA-7	8	R	-	8	S	-	<4	S	sul-1;sul-2	>512	R	catA-1	>512	R	-	0.5	S
236189	SRR5887803	Salmonella Typhi	13	1	-	-	0.5	S	0.5	S	0.125	S	0.032	S	-	0.015	S	-	<0.5	S	gyrA[83:S-F]	0.125	R	-	1	S	-	0.125	S	-	8	S	-	<4	S	-	2	S	-	2	S	-	0.25	S
236253	SRR5949971	Salmonella Typhi	13	2	-	-	0.25	S	0.5	S	0.125	S	0.032	S	-	<0.015	S	-	<0.5	S	gyrA[83:S-F]	0.125	R	-	2	S	-	0.125	S	-	8	S	-	<4	S	-	1	S	-	<2	S	-	0.5	S
238381	SRR5990341	Salmonella Typhi	13	2	-	-	0.25	S	0.5	S	0.125	S	0.032	S	-	<0.015	S	-	<0.5	S	gyrA[83:S-F]	0.25	R	-	2	S	-	0.125	S	-	<1	S	-	<4	S	-	1	S	-	<2	S	-	0.25	S
242364	SRR5957760	Salmonella Typhi	13	1	-	TEM-1	>512	R	32	R	0.125	S	0.032	S	-	<0.015	S	strA;strB	<0.5	S	gyrA[83:S-F]	0.125	R	-	1	S	dfrA-7	8	R	-	8	S	-	<4	S	sul-1;sul-2	>512	R	catA-1	>512	R	-	0.5	S
247223	SRR5990010	Salmonella Typhi	13	2	-	-	0.5	S	0.5	S	0.125	S	0.032	S	-	<0.015	S	-	<0.5	S	gyrA[83:S-F]	0.125	R	-	2	S	-	0.125	S	-	8	S	-	<4	S	-	0.5	S	-	<2	S	-	0.5	S
247247	SRR5989297	Salmonella Typhi	13	2	-	-	0.25	S	0.5	S	0.125	S	0.032	S	-	<0.015	S	-	<0.5	S	gyrA[83:S-F]	0.125	R	-	2	S	-	0.125	S	-	8	S	-	<4	S	-	1	S	-	<2	S	-	0.5	S
247253	SRR7165447	Salmonella Typhi	13	2	-	-	0.25	S	0.5	S	0.125	S	0.032	S	-	<0.015	S	-	<0.5	S	gyrA[83:S-F]	0.125	R	-	2	S	-	0.125	S	-	16	S	-	<4	S	-	1	S	-	<2	S	-	0.5	S
247255	SRR7165738	Salmonella Typhi	13	2	-	-	0.5	S	0.5	S	0.125	S	0.032	S	-	<0.015	S	-	<0.5	S	gyrA[83:S-F]	0.064	R	-	2	S	-	0.125	S	-	16	S	-	<4	S	-	0.5	S	-	<2	S	-	0.5	S
250722	SRR7165383	Salmonella Typhi	13	1	-	TEM-1	>512	R	32	R	0.125	S	0.032	S	-	0.015	S	strA;strB	<0.5	S	gyrA[83:S-F]	0.125	R	-	1	S	dfrA-7	8	R	-	8	S	-	<4	S	sul-1;sul-2	>512	R	catA-1	>512	R	-	0.5	S
250723	SRR7165506	Salmonella Typhi	13	1	-	-	0.5	S	0.5	S	0.125	S	0.015	S	-	0.015	S	-	<0.5	S	gyrA[83:S-F]	0.125	R	-	1	S	-	0.032	S	-	16	S	-	<4	S	-	0.5	S	-	2	S	-	0.5	S
250761	SRR7165361	Salmonella Typhi	13	1	-	TEM-1	128	R	32	R	0.125	S	0.032	S	-	0.015	S	strA;strB	<0.5	S	gyrA[83:S-F]	0.125	R	-	1	S	dfrA-7	>32	R	-	<1	S	-	<2	S	sul-1;sul-2	>512	R	catA-1	>512	R	-	0.5	S
250762	SRR7165737	Salmonella Typhi	13	1	-	TEM-1	>512	R	32	R	0.125	S	0.032	S	-	0.015	S	strA;strB	<0.5	S	gyrA[83:S-F]	0.125	R	-	1	S	dfrA-7	16	R	-	8	S	-	<4	S	sul-1;sul-2	>512	R	catA-1	>512	R	-	0.5	S
253873	SRR5193903	Salmonella Typhi	13	2	-	-	0.25	S	0.5	S	0.125	S	0.032	S	-	<0.015	S	-	<0.5	S	gyrA[83:S-F]	0.125	R	-	2	S	-	0.125	S	-	8	S	-	<4	S	-	0.5	S	-	<2	S	-	0.25	S
253874	SRR7165922	Salmonella Typhi	13	2	-	-	0.25	S	0.5	S	0.125	S	0.032	S	-	<0.015	S	-	<0.5	S	gyrA[83:S-F]	0.125	R	-	2	S	-	0.125	S	-	16	S	-	<4	S	-	0.5	S	-	<2	S	-	0.5	S
254624	SRR7165454	Salmonella Typhi	13	1	-	-	0.5	S	0.5	S	0.125	S	0.032	S	-	0.015	S	-	<0.5	S	gyrA[83:S-F]	0.125	R	-	1	S	-	0.125	S	-	8	S	-	<4	S	-	1	S	-	2	S	-	0.5	S
256122	SRR7165440	Salmonella Typhi	13	1	-	-	0.5	S	0.5	S	0.125	S	0.032	S	-	0.015	S	-	<0.5	S	gyrA[83:S-F]	0.125	R	-	1	S	-	0.125	S	-	8	S	-	<4	S	-	1	S	-	2	S	-	0.25	S
257030	SRR7165725	Salmonella Typhi	13	2	-	-	<1	S	<1	S	0.125	S	0.032	S	-	<0.015	S	-	<0.5	S	gyrA[83:S-F]	0.125	R	-	2	S	-	0.064	S	-	2	S	-	<2	S	-	<0.25	S	-	<2	S	-	0.25	S
257032	SRR7165724	Salmonella Typhi	13	1	-	TEM-1	>512	R	32	R	0.125	S	0.032	S	-	0.015	S	strA;strB	<0.5	S	gyrA[83:S-F]	0.125	R	-	1	S	dfrA-7	8	R	-	8	S	-	<4	S	sul-1;sul-2	>512	R	catA-1	>512	R	-	0.5	S
259414	SRR7165786	Salmonella Typhi	13	1	-	TEM-1	>512	R	32	R	0.125	S	0.032	S	-	0.015	S	strA;strB	<0.5	S	gyrA[83:S-F]	0.125	R	-	2	S	dfrA-7	8	R	-	8	S	-	<4	S	sul-1;sul-2	>512	R	catA-1	>512	R	-	0.5	S
259265	SRR7165451	Salmonella Typhi	13	1	-	-	0.5	S	0.5	S	0.125	S	0.032	S	-	0.032	S	-	<0.5	S	gyrA[83:S-F]	0.125	R	-	1	S	-	0.064	S	-	8	S	-	<4	S	-	1	S	-	2	S	-	0.25	S
264018	SRR7166064	Salmonella Typhi	13	1	-	TEM-1	>512	R	16	R	0.125	S	0.032	S	-	0.015	S	strA;strB	<0.5	S	gyrA[83:S-F]	0.125	R	-	4	S	dfrA-7	8	R	-	8	S	-	<4	S	sul-1;sul-2	>512	R	catA-1	>512	R	-	0.5	S
265724	SRR7165401	Salmonella Typhi	13	1	-	TEM-1	>512	R	32	R	0.125	S	0.032	S	-	0.015	S	strA;strB	<0.5	S	gyrA[83:S-F]	0.125	R	-	1	S	dfrA-7	8	R	-	8	S	-	<4	S	sul-1;sul-2	>512	R	catA-1	>512	R	-	0.5	S
265726	SRR7165022	Salmonella Typhi	13	1	-	TEM-1	>512	R	32	R	0.25	S	0.032	S	-	0.015	S	strA;strB	<0.5	S	gyrA[83:S-F]	0.25	R	-	1	S	dfrA-7	8	R	-	8	S	-	<4	S	sul-1;sul-2	>512	R	catA-1	>512	R	-	1	S
267719	SRR7165462	Salmonella Typhi	13	1	-	TEM-1	>512	R	32	R	0.125	S	0.032	S	-	0.015	S	strA;strB	<0.5	S	gyrA[83:S-F]	0.125	R	-	1	S	dfrA-7	8	R	-	8	S	-	<4	S	sul-1;sul-2	>512	R	catA-1	>512	R	-	0.5	S
267722	SRR5874459	Salmonella Typhi	13	1	-	-	0.5	S	0.5	S	0.125	S	0.032	S	-	0.015	S	-	<0.5	S	gyrA[83:S-F]	0.125	R	-	1	S	-	0.125	S	-	8	S	-	<4	S	-	1	S	-	2	S	-	0.5	S
267805	SRR7165596	Salmonella Typhi	13	2	-	-	0.25	S	0.5	S	0.125	S	0.032	S	-	<0.015	S	-	<0.5	S	gyrA[83:S-F]	0.125	R	-	2	S	-	0.125	S	-	8	S	-	<4	S	-	1	S	-	<2	S	-	0.5	S
267844	SRR7165439	Salmonella Typhi	13	2	-	-	0.25	S	0.5	S	0.125	S	0.032	S	-	<0.015	S	-	<0.5	S	gyrA[83:S-F]	0.5	R	-	2	S	-	0.5	S	-	<1	S	-	<2	S	-	1	S	-	<8	S	-	0.5	S
268672	SRR7165467	Salmonella Typhi	13	1	-	TEM-1	>512	R	32	R	0.125	S	0.032	S	-	0.015	S	strA;strB	<0.5	S	gyrA[83:S-F]	0.125	R	-	1	S	dfrA-7	8	R	-	8	S	-	<4	S	sul-1;sul-2	>512	R	catA-1	>512	R	-	0.5	S
271053	SRR7165507	Salmonella Typhi	13	1	-	-	0.25	S	0.5	S	0.125	S	0.032	S	-	0.015	S	-	<0.5	S	gyrA[83:S-F]	0.125	R	-	1	S	-	0.125	S	-	8	S	-	<4	S	-	1	S	-	2	S	-	0.5	S
278191	SRR5982993	Salmonella Typhi	13	1	-	TEM-1	>512	R	16	R	0.125	S	0.032	S	-	0.015	S	strA;strB	<0.5	S	gyrA[83:S-F]	0.125	R	-	1	S	dfrA-7	8	R	-	8	S	-	<4	S	sul-1;sul-2	>512	R	catA-1	512	R	-	0.5	S
278083	SRR7165380	Salmonella Typhi	13	2	-	-	0.25	S	0.5	S	0.125	S	0.032	S	-	<0.015	S	-	<0.5	S	gyrA[83:S-F]	0.5	R	-	2	S	-	0.125	S	-	2	S	-	<4	S	-	2	S	-	<2	S	-	0.5	S
282412	SRR7165603	Salmonella Typhi	13	1	-	TEM-1	>512	R	32	R	0.125	S	0.032	S	-	0.015	S	strA;strB	<0.5	S	gyrA[83:S-F]	0.125	R	-	1	S	dfrA-7	8	R	-	8	S	-	<4	S	sul-1;sul-2	>512	R	catA-1	>512	R	-	0.5	S
282584	SRR5974914	Salmonella Typhi	13	1	-	-	0.5	S	0.5	S	0.125	S	0.032	S	-	0.015	S	-	<0.5	S	gyrA[83:S-F]	0.125	R	-	1	S	-	0.125	S	-	8	S	-	<4	S	-	1	S	-	2	S	-	0.5	S
282589	SRR5887785	Salmonella Typhi	13	1	-	-	0.5	S	0.5	S	0.125	S	0.032	S	-	0.015	S	-	<0.5	S	gyrA[83:S-F]	0.125	R	-	1	S	-	0.064	S	-	8	S	-	<4	S	-	1	S	-	2	S	-	0.5	S
285844	SRR7165472	Salmonella Typhi	13	1	-	TEM-1	>512	R	32	R	0.125	S	0.064	S	-	0.015	S	strA;strB	<0.5	S	gyrA[83:S-F]	0.125	R	-	1	S	dfrA-7	8	R	-	8	S	-	<4	S	sul-1;sul-2	>512	R	catA-1	128	R	-	0.5	S
285801	SRR5982996	Salmonella Typhi	13	2	-	-	0.25	S	0.5	S	0.125	S	0.032	S	-	<0.015	S	-	<0.5	S	gyrA[83:S-F]	0.125	R	-	2	S	-	0.125	S	-	16	S	-	<4	S	-	1	S	-	<2	S	-	0.5	S
285842	SRR5193310	Salmonella Typhi	13	1	-	-	0.25	S	0.5	S	0.125	S	0.064	S	-	0.015	S	-	<0.5	S	gyrA[83:S-F]	0.125	R	-	1	S	-	0.125	S	-	8	S	-	<4	S	-	1	S	-	2	S	-	0.25	S
285963	SRR7165414	Salmonella Typhi	13	1	-	-	0.5	S	0.5	S	0.125	S	0.032	S	-	<0.015	S	-	<0.5	S	gyrA[83:S-F]	0.125	R	-	1	S	-	0.125	S	-	8	S	-	<4	S	-	1	S	-	2	S	-	0.5	S
285540	SRR7090674	Salmonella Typhi	13	1	-	-	<1	S	<1	S	<0.25	S	<0.25	S	-	<0.015	S	-	<0.5	S	gyrA[83:S-F]	0.125	R	-	4	S	-	<0.25	S	-	<1	S	-	<2	S	-	<0.25	S	-	<8	S	-	<1	S
286702	SRR7155911	Salmonella Typhi	13	1	-	-	0.5	S	0.5	S	0.125	S	0.032	S	-	0.015	S	-	<0.5	S	gyrA[83:S-F]	0.064	R	-	1	S	-	0.125	S	-	8	S	-	<4	S	-	1	S	-	2	S	-	0.5	S
291713	SRR5974897	Salmonella Typhi	13	1	-	TEM-1	>512	R	32	R	0.125	S	0.032	S	-	0.015	S	strA;strB	<0.5	S	gyrA[83:S-F]	8	R	-	1	S	dfrA-7	8	R	-	8	S	-	<4	S	sul-1;sul-2	>512	R	catA-1	256	R	-	0.5	S
289677	SRR5887645	Salmonella Typhi	13	2	-	-	0.25	S	0.5	S	0.125	S	0.032	S	-	<0.015	S	-	<0.5	S	gyrA[83:S-F]	0.125	R	-	2	S	-	0.125	S	-	8	S	-	<4	S	-	1	S	-	<2	S	-	0.5	S
291748	SRR7165626	Salmonella Typhi	13	1	-	-	0.5	S	0.5	S	0.125	S	0.032	S	-	0.015	S	-	<0.5	S	gyrA[83:S-F]	0.125	R	-	1	S	-	0.064	S	-	8	S	-	<4	S	-	1	S	-	2	S	-	0.5	S
293005	SRR7165785	Salmonella Typhi	13	1	-	-	0.5	S	0.5	S	0.125	S	0.032	S	-	0.015	S	strA;strB	<0.5	S	gyrA[83:S-F]	0.125	R	-	1	S	dfrA-7	8	R	-	8	S	-	<4	S	sul-1;sul-2	256	R	catA-1	256	R	-	0.5	S
293010	SRR5949963	Salmonella Typhi	13	1	-	-	0.5	S	0.5	S	0.125	S	0.032	S	-	0.015	S	-	<0.5	S	gyrA[83:S-F]	0.125	R	-	1	S	-	0.125	S	-	8	S	-	<4	S	-	1	S	-	<2	S	-	0.5	S
296163	SRR7165391	Salmonella Typhi	13	1	-	-	0.25	S	0.5	S	0.125	S	0.032	S	-	0.015	S	-	<0.5	S	gyrA[83:S-F]	0.125	R	-	1	S	-	0.064	S	-	<1	S	-	<4	S	-	1	S	-	<2	S	-	0.5	S
294695	SRR7165599	Salmonella Typhi	13	1	-	-	0.5	S	0.5	S	0.125	S	0.032	S	-	0.015	S	-	<0.5	S	gyrA[83:S-F]	0.125	R	-	1	S	-	0.064	S	-	<1	S	-	<4	S	-	1	S	-	2	S	-	0.5	S
296222	SRR5957763	Salmonella Typhi	13	1	-	-	0.5	S	0.5	S	0.125	S	0.032	S	-	0.015	S	-	<0.5	S	gyrA[83:S-F]	0.125	R	-	1	S	dfrA-7	8	R	-	<1	S	-	<4	S	sul-1	>512	R	catA-1	256	R	-	0.5	S
296635	SRR5957749	Salmonella Typhi	13	1	-	TEM-1	128	R	32	R	0.032	S	0.015	S	-	0.015	S	strA;strB	<0.5	S	gyrA[83:S-F]	0.125	R	-	1	S	dfrA-7	8	R	-	<1	S	-	<4	S	sul-1;sul-2	>512	R	catA-1	256	R	-	0.5	S
296820	SRR7165733	Salmonella Typhi	13	1	-	TEM-1	>512	R	32	R	0.125	S	0.032	S	-	0.015	S	strA;strB	<0.5	S	gyrA[83:S-F]	0.064	R	-	1	S	dfrA-7	8	R	-	<1	S	-	<4	S	sul-1;sul-2	>512	R	catA-1	256	R	-	0.5	S
299909	SRR7165388	Salmonella Typhi	13	1	-	-	0.25	S	0.5	S	0.015	S	<0.015	S	-	<0.015	S	-	<0.5	S	gyrA[83:S-F]	0.064	R	-	1	S	-	0.125	S	-	<1	S	-	<4	S	-	1	S	-	<2	S	-	0.5	S
298952	SRR7165406	Salmonella Typhi	13	2	-	-	0.25	S	0.5	S	0.125	S	0.032	S	-	<0.015	S	-	<0.5	S	gyrA[83:S-F]	0.064	R	-	2	S	-	0.125	S	-	8	S	-	<4	S	-	1	S	-	<2	S	-	0.5	S
298759	SRR7165396	Salmonella Typhi	13	1	-	TEM-1	>512	R	16	R	0.125	S	0.032	S	-	0.015	S	strA;strB	<0.5	S	gyrA[83:S-F]	0.125	R	-	1	S	dfrA-7	8	R	-	8	S	-	<4	S	sul-1;sul-2	>512	R	catA-1	256	R	-	0.5	S
298761	SRR7165590	Salmonella Typhi	13	1	-	TEM-1	>512	R	32	R	0.125	S	0.032	S	-	0.015	S	strA;strB	<0.5	S	gyrA[83:S-F]	0.125	R	-	1	S	dfrA-7	8	R	-	<1	S	-	<4	S	sul-1;sul-2	>512	R	catA-1	128	R	-	0.5	S
299395	SRR5887786	Salmonella Typhi	13	2	-	-	0.25	S	0.5	S	0.125	S	0.032	S	-	<0.015	S	-	<0.5	S	gyrA[83:S-F]	0.125	R	-	2	S	-	0.125	S	-	8	S	-	<4	S	-	1	S	-	<2	S	-	0.5	S
300657	SRR7165856	Salmonella Typhi	13	1	-	TEM-1	>512	R	32	R	0.125	S	0.032	S	-	0.015	S	strA;strB	<0.5	S	gyrA[83:S-F]	0.125	R	-	1	S	dfrA-7	8	R	-	16	S	-	<4	S	sul-1;sul-2	>512	R	catA-1	256	R	-	0.5	S
300658	SRR5974915	Salmonella Typhi	13	1	-	-	0.25	S	0.5	S	0.125	S	0.032	S	-	0.015	S	-	<0.5	S	gyrA[83:S-F]	0.125	R	-	1	S	-	0.125	S	-	8	S	-	<4	S	-	1	S	-	2	S	-	0.5	S
302871	SRR7165424	Salmonella Typhi	13	1	-	TEM-1	>512	R	16	R	0.125	S	0.032	S	-	0.015	S	strA;strB	<0.5	S	gyrA[83:S-F]	0.25	R	-	4	S	dfrA-7	8	R	-	8	S	-	<4	S	sul-1;sul-2	>512	R	catA-1	256	R	-	0.5	S
302872	SRR7165739	Salmonella Typhi	13	1	-	TEM-1	>512	R	32	R	0.032	S	0.015	S	-	0.015	S	strA;strB	<0.5	S	gyrA[83:S-F]	0.25	R	-	2	S	dfrA-7	8	R	-	8	S	-	<4	S	sul-1;sul-2	>512	R	catA-1	256	R	-	0.5	S
301867	SRR7165428	Salmonella Typhi	13	2	-	-	0.25	S	0.5	S	0.125	S	0.032	S	-	<0.015	S	-	<0.5	S	gyrA[83:S-F]	0.125	R	-	2	S	-	0.064	S	-	8	S	-	<4	S	-	0.5	S	-	<2	S	-	0.5	S
302512	SRR7165602	Salmonella Typhi	13	1	-	TEM-1	>512	R	32	R	0.125	S	0.032	S	-	0.015	S	strA;strB	<0.5	S	gyrA[83:S-F]	0.25	R	-	4	S	dfrA-7	8	R	-	8	S	-	<4	S	sul-1;sul-2	>512	R	catA-1	128	R	-	0.5	S
302602	SRR5974888	Salmonella Typhi	13	1	-	-	1	S	0.5	S	0.015	S	<0.015	S	-	0.015	S	-	<0.5	S	gyrA[83:S-F]	0.125	R	-	1	S	dfrA-7	8	R	-	8	S	-	<4	S	sul-1	>512	R	catA-1	256	R	-	0.5	S
302604	SRR5957753	Salmonella Typhi	13	1	-	-	0.25	S	0.5	S	0.125	S	0.032	S	-	0.015	S	-	<0.5	S	gyrA[83:S-F]	0.125	R	-	1	S	-	0.125	S	-	8	S	-	<4	S	-	1	S	-	2	S	-	0.5	S
302607	SRR7165583	Salmonella Typhi	13	2	-	-	0.25	S	0.5	S	0.125	S	0.032	S	-	<0.015	S	-	<0.5	S	gyrA[83:S-F]	0.125	R	-	2	S	-	0.125	S	-	<1	S	-	<4	S	-	0.5	S	-	<2	S	-	0.5	S
302915	SRR7165795	Salmonella Typhi	13	1	-	-	0.5	S	0.5	S	0.25	S	0.064	S	-	0.015	S	-	<0.5	S	gyrA[83:S-F]	0.125	R	-	1	S	-	0.125	S	-	2	S	-	<4	S	-	1	S	-	2	S	-	0.5	S
302921	SRR7165514	Salmonella Typhi	13	1	-	TEM-1	>512	R	32	R	0.125	S	0.032	S	-	0.015	S	strA;strB	<0.5	S	gyrA[83:S-F]	0.125	R	-	1	S	dfrA-7	8	R	-	8	S	-	<4	S	sul-1;sul-2	>512	R	catA-1	256	R	-	0.5	S
302924	SRR7165794	Salmonella Typhi	13	1	-	TEM-1	>512	R	32	R	0.125	S	0.032	S	-	0.015	S	strA;strB	<0.5	S	gyrA[83:S-F]	0.125	R	-	1	S	dfrA-7	8	R	-	<1	S	-	<4	S	sul-1;sul-2	>512	R	catA-1	128	R	-	0.5	S
306588	SRR5957764	Salmonella Typhi	13	1	-	TEM-1	>512	R	16	R	0.125	S	0.032	S	-	0.015	S	strA;strB	<0.5	S	gyrA[83:S-F]	0.125	R	-	4	S	dfrA-7	8	R	-	8	S	-	<4	S	sul-1;sul-2	>512	R	catA-1	256	R	-	0.5	S
305215	SRR7165513	Salmonella Typhi	13	1	-	TEM-1	>512	R	32	R	0.125	S	0.032	S	-	0.015	S	strA;strB	<0.5	S	gyrA[83:S-F]	0.25	R	-	1	S	dfrA-7	8	R	-	8	S	-	<4	S	sul-1;sul-2	>512	R	catA-1	256	R	-	0.5	S
306526	SRR7165747	Salmonella Typhi	13	1	-	-	0.125	S	0.5	S	0.125	S	0.032	S	-	0.015	S	-	<0.5	S	gyrA[83:S-F]	0.25	R	-	1	S	-	0.03	S	-	8	S	-	<4	S	-	1	S	-	4	S	-	0.5	S
308528	SRR7165796	Salmonella Typhi	13	1	-	TEM-1	>512	R	32	R	0.125	S	0.032	S	-	0.015	S	strA;strB	<0.5	S	gyrA[83:S-F]	0.125	R	-	1	S	dfrA-7	8	R	-	8	S	-	<4	S	sul-1;sul-2	>512	R	catA-1	256	R	-	0.5	S
308534	SRR7165461	Salmonella Typhi	13	1	-	TEM-1	>512	R	32	R	0.125	S	0.032	S	-	0.015	S	strA;strB	<0.5	S	gyrA[83:S-F]	0.125	R	-	1	S	dfrA-7	8	R	-	8	S	-	<4	S	sul-1;sul-2	>512	R	catA-1	256	R	-	0.5	S
308545	SRR7165732	Salmonella Typhi	13	1	-	TEM-1	>512	R	32	R	0.125	S	0.032	S	-	0.015	S	strA;strB	<0.5	S	gyrA[83:S-F]	0.125	R	-	1	S	dfrA-7	8	R	-	8	S	-	<4	S	sul-1;sul-2	>512	R	catA-1	256	R	-	0.5	S
308759	SRR5949977	Salmonella Typhi	13	2	-	-	0.5	S	0.5	S	0.125	S	0.032	S	-	<0.015	S	-	<0.5	S	gyrA[83:S-F]	0.125	R	-	2	S	-	0.125	S	-	2	S	-	<4	S	-	1	S	-	<2	S	-	0.5	S
310264	SRR7165486	Salmonella Typhi	13	1	-	TEM-1	>512	R	32	R	0.125	S	0.032	S	-	0.015	S	strA;strB	<0.5	S	gyrA[83:S-F]	0.125	R	-	4	S	dfrA-7	8	R	-	8	S	-	<4	S	sul-1;sul-2	>512	R	catA-1	256	R	-	0.5	S
311176	SRR7165591	Salmonella Typhi	13	2	-	-	0.25	S	0.5	S	0.125	S	0.032	S	-	<0.015	S	-	<0.5	S	gyrA[83:S-F]	0.125	R	-	2	S	-	0.064	S	-	8	S	-	<4	S	-	1	S	-	<2	S	-	0.5	S
311422	SRR7165498	Salmonella Typhi	13	2	-	-	0.25	S	0.5	S	0.125	S	0.032	S	-	<0.015	S	-	<0.5	S	gyrA[83:S-F]	0.125	R	-	2	S	-	0.125	S	-	<1	S	-	<4	S	-	0.5	S	-	<2	S	-	0.5	S
313152	SRR5193825	Salmonella Typhi	13	2	-	-	0.25	S	0.5	S	0.125	S	0.032	S	-	<0.015	S	-	<0.5	S	gyrA[83:S-F]	0.064	R	-	2	S	-	0.125	S	-	8	S	-	<4	S	-	0.5	S	-	<2	S	-	0.5	S
313877	SRR7165593	Salmonella Typhi	13	2	-	-	0.25	S	0.5	S	0.125	S	0.032	S	-	<0.015	S	-	<0.5	S	gyrA[83:S-F]	0.125	R	-	2	S	-	0.125	S	-	8	S	-	<4	S	-	0.5	S	-	<2	S	-	0.5	S
313878	SRR5983009	Salmonella Typhi	13	1	-	-	0.5	S	0.5	S	0.125	S	0.032	S	-	0.015	S	-	<0.5	S	gyrA[83:S-F]	0.125	R	-	1	S	-	0.064	S	-	8	S	-	<4	S	-	1	S	-	2	S	-	0.25	S
314893	SRR7165387	Salmonella Typhi	13	1	-	-	0.5	S	0.5	S	0.125	S	0.032	S	-	0.015	S	-	<0.5	S	gyrA[83:S-F]	0.25	R	-	1	S	-	0.125	S	-	8	S	-	<4	S	-	1	S	-	2	S	-	0.5	S
316277	SRR7165020	Salmonella Typhi	13	1	-	TEM-1	>512	R	32	R	0.125	S	0.032	S	-	0.015	S	strA;strB	<0.5	S	gyrA[83:S-F]	0.125	R	-	1	S	dfrA-7	8	R	-	8	S	-	<4	S	sul-1;sul-2	>512	R	catA-1	128	R	-	0.25	S
315668	SRR7165519	Salmonella Typhi	13	1	-	-	1	S	0.5	S	0.125	S	0.032	S	-	0.015	S	-	<0.5	S	gyrA[83:S-F]	0.125	R	-	1	S	-	<0.25	S	-	8	S	-	<4	S	-	1	S	-	2	S	-	0.5	S
316191	SRR7165488	Salmonella Typhi	13	1	-	-	1	S	0.5	S	0.032	S	0.015	S	-	0.015	S	strA;strB	<0.5	S	gyrA[83:S-F]	0.25	R	-	1	S	dfrA-7	8	R	-	8	S	-	<4	S	sul-1;sul-2	>512	R	catA-1	128	R	-	0.5	S
316194	SRR7165483	Salmonella Typhi	13	1	-	-	0.5	S	0.5	S	0.125	S	0.032	S	-	0.015	S	-	<0.5	S	gyrA[83:S-F]	0.25	R	-	1	S	-	0.032	S	-	<1	S	-	<4	S	-	1	S	-	2	S	-	0.5	S
316658	SRR7165614	Salmonella Typhi	13	1	-	-	0.25	S	0.5	S	0.125	S	0.032	S	-	0.015	S	-	<0.5	S	gyrA[83:S-F]	0.125	R	-	1	S	-	0.032	S	-	8	S	-	<4	S	-	1	S	-	4	S	-	0.5	S
316659	SRR7165625	Salmonella Typhi	13	1	-	-	0.5	S	0.5	S	0.25	S	0.064	S	-	0.015	S	-	<0.5	S	gyrA[83:S-F]	0.125	R	-	1	S	-	0.25	S	-	8	S	-	<4	S	-	1	S	-	2	S	-	0.5	S
316660	SRR5874463	Salmonella Typhi	13	1	-	-	0.5	S	0.5	S	0.125	S	0.032	S	-	0.015	S	-	<0.5	S	gyrA[83:S-F]	0.125	R	-	1	S	-	0.064	S	-	16	S	-	<4	S	-	1	S	-	4	S	-	0.5	S
318344	SRR7165792	Salmonella Typhi	13	1	-	-	0.5	S	0.5	S	0.125	S	0.032	S	-	0.015	S	-	<0.5	S	gyrA[83:S-F]	0.125	R	-	1	S	-	0.25	S	-	16	S	-	<4	S	-	1	S	catA-1	64	R	-	0.5	S
320272	SRR5949955	Salmonella Typhi	13	2	-	-	0.25	S	0.5	S	0.125	S	0.032	S	-	<0.015	S	-	<0.5	S	gyrA[83:S-F]	0.5	R	-	2	S	-	0.125	S	-	<1	S	-	<4	S	-	1	S	-	<2	S	-	0.5	S
319726	SRR7165452	Salmonella Typhi	13	1	-	-	0.25	S	0.5	S	0.125	S	0.032	S	-	0.015	S	-	<0.5	S	gyrA[83:S-F]	0.125	R	-	1	S	-	0.125	S	-	8	S	-	<4	S	-	1	S	-	2	S	-	0.5	S
320181	SRR7165466	Salmonella Typhi	13	1	-	TEM-1	>512	R	32	R	0.125	S	0.032	S	-	0.015	S	strA;strB	<0.5	S	gyrA[83:S-F]	0.125	R	-	2	S	dfrA-7	8	R	-	8	S	-	<4	S	sul-1;sul-2	>512	R	catA-1	128	R	-	0.5	S
320994	SRR7165855	Salmonella Typhi	13	2	-	-	0.25	S	0.5	S	0.125	S	0.032	S	-	<0.015	S	-	<0.5	S	gyrA[83:S-F]	0.125	R	-	2	S	-	0.125	S	-	16	S	-	<4	S	-	0.5	S	-	<2	S	-	0.5	S
320995	SRR7166067	Salmonella Typhi	13	2	-	-	0.25	S	0.5	S	0.125	S	0.032	S	-	<0.015	S	-	<0.5	S	gyrA[83:S-F]	0.125	R	-	2	S	-	0.125	S	-	8	S	-	<4	S	-	0.5	S	-	<2	S	-	0.5	S
323883	SRR7166088	Salmonella Typhi	13	1	-	TEM-1	>512	R	16	R	0.125	S	0.032	S	-	0.015	S	strA;strB	<0.5	S	gyrA[83:S-F]	0.25	R	-	2	S	dfrA-7	8	R	-	8	S	-	<4	S	sul-1;sul-2	>512	R	catA-1	256	R	-	0.25	S
330438	SRR5631657	Salmonella Typhi	13	2173	-	-	<1	S	<1	S	<0.25	S	<0.25	S	-	0.03	S	-	<0.5	S	gyrA[83:S-F]	0.25	R	-	<2	S	-	<0.25	S	-	<1	S	-	<2	S	-	<0.25	S	-	<8	S	-	<1	S
330439	SRR8655425	Salmonella Typhi	13	2173	-	-	<1	S	<1	S	0.5	S	<0.25	S	-	0.03	S	-	<0.5	S	gyrA[83:S-F]	0.25	R	-	<2	S	-	<0.25	S	-	<1	S	-	<2	S	-	<0.25	S	-	<8	S	-	<1	S
330503	SRR5632914	Salmonella Typhi	13	2	-	-	0.25	S	0.5	S	0.125	S	0.032	S	-	<0.015	S	-	<0.5	S	gyrA[83:S-F]	0.064	R	-	2	S	-	0.125	S	-	8	S	-	<4	S	-	2	S	-	<2	S	-	0.25	S
330468	SRR7292965	Salmonella Typhi	13	2173	-	-	<1	S	<1	S	<0.25	S	<0.25	S	-	<0.015	S	-	<0.5	S	gyrA[83:S-F]	0.125	R	-	<2	S	-	<0.25	S	-	<1	S	-	<2	S	-	<0.25	S	-	<8	S	-	<1	S
337082	SRR5584950	Salmonella Typhi	13	1	-	TEM-1	>512	R	32	R	0.125	S	0.032	S	-	0.015	S	strA;strB	<0.5	S	gyrA[83:S-F]	0.25	R	-	1	S	dfrA-7	8	R	-	8	S	-	<4	S	sul-1;sul-2	>512	R	catA-1	256	R	-	0.5	S
337070	SRR5632336	Salmonella Typhi	13	1	-	-	0.5	S	0.5	S	0.125	S	0.032	S	-	0.015	S	-	<0.5	S	gyrA[83:S-F]	0.125	R	-	1	S	-	0.125	S	-	8	S	-	<4	S	-	1	S	-	2	S	-	0.5	S
337038	SRR7165357	Salmonella Typhi	13	1	-	TEM-1	>512	R	16	R	0.125	S	0.032	S	-	<0.015	S	strA;strB	<0.5	S	gyrA[83:S-F]	0.25	R	-	1	S	dfrA-7	8	R	-	8	S	-	<4	S	sul-1;sul-2	>512	R	catA-1	128	R	-	0.25	S
337061	SRR7165620	Salmonella Typhi	13	1	-	TEM-1	>512	R	32	R	0.125	S	0.032	S	-	0.015	S	strA;strB	<0.5	S	gyrA[83:S-F]	0.25	R	-	1	S	dfrA-7	8	R	-	8	S	-	<4	S	sul-1;sul-2	>512	R	catA-1	128	R	-	0.5	S
338394	SRR7165779	Salmonella Typhi	13	1	-	TEM-1	>512	R	16	R	0.125	S	0.032	S	-	0.03	S	strA;strB	<0.5	S	gyrA[83:S-F]	0.125	R	-	1	S	dfrA-7	16	R	-	<1	S	-	<4	S	sul-1;sul-2	>512	R	catA-1	256	R	-	0.25	S
338438	SRR5633344	Salmonella Typhi	13	1	-	TEM-1	>512	R	32	R	0.125	S	0.032	S	-	0.015	S	strA;strB	<0.5	S	gyrA[83:S-F]	0.125	R	-	1	S	dfrA-7	8	R	-	4	S	-	<4	S	sul-1;sul-2	>512	R	catA-1	256	R	-	0.5	S
339489	SRR5633188	Salmonella Typhi	13	1	-	-	0.5	S	0.5	S	0.125	S	0.032	S	-	0.015	S	-	<0.5	S	gyrA[83:S-F]	0.125	R	-	1	S	-	0.125	S	-	8	S	-	<4	S	-	1	S	-	2	S	-	0.5	S
339493	SRR5632114	Salmonella Typhi	13	1	-	TEM-1	>512	R	32	R	0.125	S	0.032	S	-	0.015	S	strA;strB	<0.5	S	gyrA[83:S-F]	0.125	R	-	1	S	dfrA-7	8	R	-	8	S	-	<4	S	sul-1;sul-2	>512	R	catA-1	256	R	-	0.5	S
340237	SRR5949989	Salmonella Typhi	13	1	-	-	1	S	0.5	S	0.032	S	0.015	S	-	0.032	S	-	<0.5	S	gyrA[83:S-F]	0.125	R	-	1	S	-	0.064	S	-	8	S	-	<4	S	-	1	S	-	2	S	-	0.5	S
340240	SRR7165368	Salmonella Typhi	13	1	-	TEM-1	>512	R	32	R	0.015	S	<0.015	S	-	0.015	S	strA;strB	<0.5	S	gyrA[83:S-F]	0.25	R	-	1	S	dfrA-7	8	R	-	8	S	-	<4	S	sul-1;sul-2	256	R	catA-1	256	R	-	0.5	S
340241	SRR5585112	Salmonella Typhi	13	1	-	-	0.25	S	0.5	S	0.125	S	0.032	S	-	0.015	S	-	<0.5	S	gyrA[83:S-F]	0.125	R	-	1	S	-	0.064	S	-	8	S	-	<4	S	-	1	S	-	2	S	-	0.5	S
340242	SRR7140650	Salmonella Typhi	13	1	-	-	0.25	S	0.5	S	0.25	S	0.064	S	-	0.015	S	-	<0.5	S	gyrA[83:S-F]	0.125	R	-	1	S	-	0.064	S	-	8	S	-	<4	S	-	1	S	-	2	S	-	0.5	S
340181	SRR5974901	Salmonella Typhi	13	1	-	TEM-1	>512	R	16	R	0.125	S	0.032	S	-	0.015	S	strA;strB	<0.5	S	gyrA[83:S-F]	0.25	R	-	1	S	dfrA-7	8	R	-	<1	S	-	<4	S	sul-1;sul-2	>512	R	catA-1	256	R	-	0.5	S
341269	SRR5974881	Salmonella Typhi	13	1	-	TEM-1	>512	R	32	R	0.125	S	0.032	S	-	0.015	S	strA;strB	<0.5	S	gyrA[83:S-F]	0.064	R	-	4	S	dfrA-7	8	R	-	16	S	-	<4	S	sul-1;sul-2	>512	R	catA-1	128	R	-	0.25	S
342643	SRR5632109	Salmonella Typhi	13	1	-	-	1	S	0.5	S	0.125	S	0.032	S	-	0.015	S	-	<0.5	S	gyrA[83:S-F]	0.125	R	-	1	S	-	0.125	S	-	16	S	-	<4	S	-	1	S	-	2	S	-	0.5	S
346480	SRR7165741	Salmonella Typhi	13	1	-	TEM-1	>512	R	32	R	0.125	S	0.015	S	-	<0.015	S	strA;strB	<0.5	S	gyrA[83:S-F]	0.125	R	-	1	S	dfrA-7	8	R	-	8	S	-	<4	S	sul-1;sul-2	>512	R	catA-1	256	R	-	0.5	S
343799	SRR5949981	Salmonella Typhi	13	1	-	TEM-1	>512	R	16	R	0.125	S	0.032	S	-	0.015	S	strA;strB	<0.5	S	gyrA[83:S-F]	0.125	R	-	1	S	dfrA-7	8	R	-	2	S	-	<4	S	sul-1;sul-2	>512	R	catA-1	256	R	-	0.5	S
343717	SRR5583116	Salmonella Typhi	13	1	-	TEM-1	>512	R	32	R	0.125	S	0.032	S	-	0.015	S	strA;strB	<0.5	S	gyrA[83:S-F]	0.125	R	-	8	S	dfrA-7	8	R	-	2	S	-	<4	S	sul-1;sul-2	>512	R	catA-1	256	R	-	0.5	S
346583	SRR5632948	Salmonella Typhi	13	2	-	-	<1	S	<1	S	0.125	S	0.032	S	-	<0.015	S	-	<0.5	S	gyrA[83:S-F]	0.064	R	-	2	S	-	0.5	S	-	8	S	-	<2	S	-	0.5	S	-	<8	S	-	0.25	S
346526	SRR7165518	Salmonella Typhi	13	1	-	-	0.5	S	0.5	S	0.125	S	0.032	S	-	0.015	S	-	<0.5	S	gyrA[83:S-F]	0.125	R	-	1	S	-	0.064	S	-	8	S	-	<4	S	-	1	S	-	2	S	-	0.5	S
347952	SRR7165511	Salmonella Typhi	13	2	-	-	0.5	S	0.5	S	0.125	S	0.032	S	-	<0.015	S	-	<0.5	S	gyrA[83:S-F]	0.064	R	-	2	S	-	0.125	S	-	8	S	-	<4	S	-	0.5	S	-	<2	S	-	0.5	S
346899	SRR5584991	Salmonella Typhi	13	1	-	TEM-1	>512	R	16	R	0.125	S	0.032	S	-	0.015	S	strA;strB	<0.5	S	gyrA[83:S-F]	0.125	R	-	1	S	dfrA-7	8	R	-	16	S	-	<4	S	sul-1;sul-2	>512	R	catA-1	256	R	-	0.5	S
348081	SRR5633219	Salmonella Typhi	13	2	-	-	0.25	S	0.5	S	0.125	S	0.032	S	-	<0.015	S	-	<0.5	S	gyrA[83:S-F]	0.5	R	-	2	S	-	0.125	S	-	<1	S	-	<4	S	-	2	S	-	<2	S	-	0.5	S
348734	SRR5632269	Salmonella Typhi	13	1	-	TEM-1	>512	R	32	R	0.125	S	0.032	S	-	0.015	S	strA;strB	<0.5	S	gyrA[83:S-F]	0.125	R	-	4	S	dfrA-7	8	R	-	8	S	-	<4	S	sul-1;sul-2	>512	R	catA-1	256	R	-	0.5	S
351324	SRR5874461	Salmonella Typhi	13	1	-	TEM-1	>512	R	32	R	0.125	S	0.032	S	-	<0.015	S	strA;strB	<0.5	S	gyrA[83:S-F]	0.125	R	-	1	S	dfrA-7	8	R	-	8	S	-	<4	S	sul-1;sul-2	>512	R	catA-1	256	R	-	0.25	S
352822	SRR7165730	Salmonella Typhi	13	2	-	-	0.25	S	0.5	S	0.125	S	0.032	S	-	<0.015	S	-	<0.5	S	gyrA[83:S-F]	0.064	R	-	2	S	-	0.125	S	-	16	S	-	<4	S	-	1	S	-	<2	S	-	0.5	S
353848	SRR7165393	Salmonella Typhi	13	1	-	TEM-1	>512	R	16	R	0.125	S	0.032	S	-	0.015	S	strA;strB	<0.5	S	gyrA[83:S-F]	0.125	R	-	1	S	dfrA-7	8	R	-	8	S	-	<4	S	sul-1;sul-2	>512	R	catA-1	256	R	-	0.5	S
356507	SRR5583873	Salmonella Typhi	13	1	-	TEM-1	>512	R	32	R	0.125	S	0.032	S	-	0.015	S	strA;strB	<0.5	S	gyrA[83:S-F]	0.125	R	-	1	S	dfrA-7	8	R	-	8	S	-	<4	S	sul-1;sul-2	>512	R	catA-1	256	R	-	0.5	S
353885	SRR5585319	Salmonella Typhi	13	1	-	TEM-1	>512	R	32	R	0.125	S	0.032	S	-	0.015	S	strA;strB	<0.5	S	gyrA[83:S-F]	0.125	R	-	1	S	dfrA-7	8	R	-	8	S	-	<4	S	sul-1;sul-2	>512	R	catA-1	256	R	-	0.5	S
356097	SRR5632862	Salmonella Typhi	13	1	-	TEM-1	>512	R	32	R	0.125	S	0.032	S	-	0.015	S	strA;strB	<0.5	S	gyrA[83:S-F]	0.125	R	-	2	S	dfrA-7	8	R	-	8	S	-	<4	S	sul-1;sul-2	>512	R	catA-1	256	R	-	0.5	S
356299	SRR5585261	Salmonella Typhi	13	1	-	TEM-1	>512	R	32	R	0.125	S	0.032	S	-	<0.015	S	strA;strB	<0.5	S	gyrA[83:S-F]	0.125	R	-	1	S	dfrA-7	8	R	-	16	S	-	<4	S	sul-1;sul-2	256	R	catA-1	256	R	-	0.5	S
357750	SRR7165413	Salmonella Typhi	13	1	-	TEM-1	>512	R	32	R	0.125	S	0.032	S	-	0.015	S	strA;strB	<0.5	S	gyrA[83:S-F]	0.125	R	-	1	S	dfrA-7	8	R	-	8	S	-	<4	S	sul-1;sul-2	>512	R	catA-1	128	R	-	0.5	S
358438	SRR7165504	Salmonella Typhi	13	1	-	-	0.25	S	0.5	S	0.015	S	<0.015	S	-	0.015	S	-	<0.5	S	gyrA[83:S-F]	0.125	R	-	1	S	-	0.125	S	-	8	S	-	<4	S	-	1	S	-	4	S	-	0.5	S
362107	SRR5632728	Salmonella Typhi	13	2173	-	-	<1	S	<1	S	0.5	S	<0.25	S	-	0.03	S	-	<0.5	S	gyrA[83:S-F]	0.25	R	-	4	S	-	<0.25	S	-	<1	S	-	<2	S	-	<0.25	S	-	<8	S	-	<1	S
364177	SRR5957761	Salmonella Typhi	13	1	-	-	0.5	S	0.5	S	0.125	S	0.032	S	-	0.032	S	-	<0.5	S	gyrA[83:S-F]	0.125	R	-	1	S	-	0.125	S	-	8	S	-	<4	S	-	1	S	-	4	S	-	0.5	S
364179	SRR7165024	Salmonella Typhi	13	2	-	-	0.25	S	0.5	S	0.125	S	0.032	S	-	<0.015	S	-	<0.5	S	gyrA[83:S-F]	0.125	R	-	2	S	-	0.125	S	-	2	S	-	<4	S	-	1	S	-	<2	S	-	0.5	S
364554	SRR7165509	Salmonella Typhi	13	2	-	-	0.25	S	0.5	S	0.125	S	0.032	S	-	<0.015	S	-	<0.5	S	gyrA[83:S-F]	0.125	R	-	2	S	-	0.125	S	-	8	S	-	<4	S	-	2	S	-	<2	S	-	0.5	S
365365	SRR5583249	Salmonella Typhi	13	1	-	-	0.5	S	0.5	S	0.032	S	0.015	S	-	0.015	S	-	<0.5	S	gyrA[83:S-F]	0.125	R	-	1	S	-	0.064	S	-	8	S	-	<4	S	-	1	S	-	2	S	-	0.5	S
366287	SRR5584682	Salmonella Typhi	13	2	-	-	0.25	S	0.5	S	0.125	S	0.032	S	-	<0.015	S	-	<0.5	S	gyrA[83:S-F]	0.125	R	-	2	S	-	0.125	S	-	8	S	-	<4	S	-	1	S	-	<2	S	-	0.5	S
366365	SRR7165616	Salmonella Typhi	13	2	-	-	0.25	S	0.5	S	0.125	S	0.032	S	-	<0.015	S	-	<0.5	S	gyrA[83:S-F]	0.064	R	-	2	S	-	0.125	S	-	16	S	-	<4	S	-	0.5	S	-	<2	S	-	0.5	S
367315	SRR5583205	Salmonella Typhi	13	1	-	TEM-1	128	R	32	R	0.125	S	0.015	S	-	0.015	S	strA;strB	<0.5	S	gyrA[83:S-F]	0.125	R	-	1	S	dfrA-7	16	R	-	<1	S	-	<4	S	sul-1;sul-2	>512	R	catA-1	128	R	-	0.5	S
369054	SRR5585116	Salmonella Typhi	13	1	-	-	1	S	0.5	S	0.125	S	0.032	S	-	0.015	S	-	<0.5	S	gyrA[83:S-F]	0.125	R	-	1	S	-	0.064	S	-	8	S	-	<4	S	-	1	S	-	4	S	-	0.5	S
369037	SRR7165802	Salmonella Typhi	13	1	-	-	0.5	S	0.5	S	0.125	S	0.032	S	-	0.015	S	-	<0.5	S	gyrA[83:S-F]	0.25	R	-	1	S	-	0.064	S	-	16	S	-	<4	S	-	1	S	-	2	S	-	0.25	S
369998	SRR5632766	Salmonella Typhi	13	1	-	-	0.5	S	0.5	S	0.125	S	0.032	S	-	0.015	S	-	<0.5	S	gyrA[83:S-F]	0.25	R	-	1	S	-	0.125	S	-	8	S	-	<4	S	-	1	S	-	2	S	-	0.5	S
371794	SRR5949957	Salmonella Typhi	13	2	-	-	0.25	S	0.5	S	0.125	S	0.032	S	-	<0.015	S	-	<0.5	S	gyrA[83:S-F]	0.064	R	-	2	S	-	0.125	S	-	2	S	-	<4	S	-	1	S	-	<2	S	-	0.5	S
369957	SRR7165598	Salmonella Typhi	13	1	-	TEM-1	>512	R	16	R	0.25	S	0.064	S	-	0.015	S	strA;strB	<0.5	S	gyrA[83:S-F]	0.125	R	-	2	S	dfrA-7	8	R	-	8	S	-	<4	S	sul-1;sul-2	>512	R	catA-1	128	R	-	0.5	S
369981	SRR7165400	Salmonella Typhi	13	2	-	-	0.25	S	0.5	S	0.125	S	0.032	S	-	<0.015	S	-	<0.5	S	gyrA[83:S-F]	0.25	R	-	2	S	-	0.125	S	-	16	S	-	<4	S	-	0.5	S	-	<2	S	-	0.5	S
370897	SRR7166066	Salmonella Typhi	13	2	-	-	0.25	S	0.5	S	0.125	S	0.032	S	-	<0.015	S	-	<0.5	S	gyrA[83:S-F]	0.125	R	-	2	S	-	0.125	S	-	8	S	-	<4	S	-	0.5	S	-	<2	S	-	0.5	S
370912	SRR5957759	Salmonella Typhi	13	1	-	TEM-1	>512	R	16	R	0.25	S	0.064	S	-	0.015	S	strA;strB	<0.5	S	gyrA[83:S-F]	0.125	R	-	1	S	dfrA-7	8	R	-	8	S	-	<4	S	sul-1;sul-2	>512	R	catA-1	256	R	-	0.5	S
370917	SRR7165610	Salmonella Typhi	13	1	-	-	0.125	S	0.5	S	0.25	S	0.064	S	-	<0.015	S	-	<0.5	S	gyrA[83:S-F]	0.25	R	-	1	S	-	0.5	S	-	8	S	-	<4	S	-	1	S	-	2	S	-	0.5	S
373917	SRR7165618	Salmonella Typhi	13	2	-	-	0.25	S	0.5	S	0.125	S	0.032	S	-	<0.015	S	-	<0.5	S	gyrA[83:S-F]	0.125	R	-	2	S	-	0.125	S	-	8	S	-	<4	S	-	0.5	S	-	<2	S	-	0.5	S
373941	SRR7165463	Salmonella Typhi	13	1	-	TEM-1	512	R	32	R	0.25	S	0.064	S	-	0.015	S	strA;strB	<0.5	S	gyrA[83:S-F]	0.25	R	-	1	S	dfrA-7	16	R	-	8	S	-	<4	S	sul-1;sul-2	512	R	catA-1	128	R	-	0.25	S
374594	SRR5949949	Salmonella Typhi	13	2	-	-	0.25	S	0.5	S	0.125	S	0.032	S	-	<0.015	S	-	<0.5	S	gyrA[83:S-F]	0.125	R	-	2	S	-	0.125	S	-	16	S	-	<4	S	-	0.5	S	-	<2	S	-	0.5	S
376176	SRR7165375	Salmonella Typhi	13	1	-	TEM-1	512	R	32	R	0.25	S	0.064	S	-	0.015	S	strA;strB	<0.5	S	gyrA[83:S-F]	0.25	R	-	1	S	dfrA-7	8	R	-	8	S	-	<4	S	sul-1;sul-2	512	R	catA-1	128	R	-	0.5	S
376180	SRR7165426	Salmonella Typhi	13	2	-	-	0.25	S	0.5	S	0.125	S	0.032	S	-	<0.015	S	-	<0.5	S	gyrA[83:S-F]	0.125	R	-	2	S	-	0.125	S	-	16	S	-	<4	S	-	2	S	-	<2	S	-	0.5	S
380837	SRR7165783	Salmonella Typhi	13	1	-	TEM-1	512	R	32	R	0.25	S	0.064	S	-	0.015	S	strA;strB	<0.5	S	gyrA[83:S-F]	0.125	R	-	1	S	dfrA-7	8	R	-	8	S	-	<4	S	sul-1;sul-2	512	R	catA-1	128	R	-	0.5	S
376057	SRR7165360	Salmonella Typhi	13	1	-	TEM-1	512	R	32	R	0.25	S	0.064	S	-	0.015	S	strA;strB	<0.5	S	gyrA[83:S-F]	0.25	R	-	2	S	dfrA-7	8	R	-	8	S	-	<4	S	sul-1;sul-2	512	R	catA-1	128	R	-	0.5	S
376067	SRR7165521	Salmonella Typhi	13	1	-	TEM-1	512	R	32	R	0.25	S	0.064	S	-	0.03	S	strA;strB	<0.5	S	gyrA[83:S-F]	0.25	R	-	1	S	dfrA-7	8	R	-	<1	S	-	<4	S	sul-1;sul-2	512	R	catA-1	128	R	-	0.5	S
378610	SRR5949967	Salmonella Typhi	13	1	-	TEM-1	512	R	32	R	0.25	S	0.064	S	-	0.015	S	strA;strB	<0.5	S	gyrA[83:S-F]	0.125	R	-	4	S	dfrA-7	8	R	-	8	S	-	<4	S	sul-1;sul-2	512	R	catA-1	128	R	-	0.5	S
379335	SRR7165728	Salmonella Typhi	13	1	-	TEM-1	512	R	32	R	0.25	S	0.064	S	-	0.015	S	strA;strB	<0.5	S	gyrA[83:S-F]	0.125	R	-	1	S	dfrA-7	>32	R	-	<1	S	-	<4	S	sul-1;sul-2	512	R	catA-1	128	R	-	0.5	S
381334	SRR7165470	Salmonella Typhi	13	1	-	TEM-1	512	R	32	R	0.25	S	0.064	S	-	0.015	S	strA;strB	<0.5	S	gyrA[83:S-F]	0.125	R	-	1	S	dfrA-7	>32	R	-	<1	S	-	<4	S	sul-1;sul-2	512	R	catA-1	128	R	-	0.5	S
388726	SRR7165487	Salmonella Typhi	13	1	-	-	0.5	S	0.5	S	0.5	S	0.064	S	-	0.015	S	-	<0.5	S	gyrA[83:S-F]	0.25	R	-	2	S	-	0.125	S	-	8	S	-	<4	S	-	1	S	-	2	S	-	0.25	S
385886	SRR7165515	Salmonella Typhi	13	1	-	-	0.25	S	0.5	S	0.125	S	0.032	S	-	<0.015	S	-	<0.5	S	gyrA[83:S-F]	0.25	R	-	1	S	-	0.125	S	-	8	S	-	<4	S	-	1	S	-	2	S	-	0.25	S
385888	SRR7165437	Salmonella Typhi	13	1	-	-	0.5	S	0.5	S	0.5	S	0.064	S	-	0.015	S	-	<0.5	S	gyrA[83:S-F]	0.25	R	-	2	S	-	0.125	S	-	8	S	-	<4	S	-	1	S	-	2	S	-	0.5	S
387213	SRR5983002	Salmonella Typhi	13	2	-	-	0.5	S	0.5	S	0.125	S	0.032	S	-	<0.015	S	-	<0.5	S	gyrA[83:S-F]	0.064	R	-	2	S	-	0.125	S	-	8	S	-	<4	S	-	1	S	-	<2	S	-	0.5	S
392803	SRR7165362	Salmonella Typhi	13	1	-	TEM-1	>512	R	32	R	0.5	S	0.064	S	-	0.015	S	strA;strB	<0.5	S	gyrA[83:S-F]	0.25	R	-	2	S	dfrA-7	8	R	-	8	S	-	<4	S	sul-1;sul-2	>512	R	catA-1	>512	R	-	0.25	S
391131	SRR7165517	Salmonella Typhi	13	1	-	-	0.5	S	0.5	S	0.5	S	0.064	S	-	0.015	S	-	<0.5	S	gyrA[83:S-F]	0.25	R	-	2	S	-	0.125	S	-	8	S	-	<4	S	-	1	S	-	2	S	-	0.25	S
397394	SRR7165355	Salmonella Typhi	13	1	-	TEM-1	128	R	64	R	0.5	S	0.064	S	-	0.032	S	strA;strB	<0.5	S	gyrA[83:S-F]	0.25	R	-	8	S	dfrA-7	8	R	-	<1	S	-	<4	S	sul-1;sul-2	>512	R	catA-1	>512	R	-	0.25	S
399970	SRR7285849	Salmonella Typhi	13	1	-	-	0.5	S	0.5	S	0.5	S	0.064	S	-	0.015	S	-	<0.5	S	gyrA[83:S-F]	0.25	R	-	2	S	-	0.125	S	-	8	S	-	<4	S	-	1	S	-	2	S	-	0.25	S
400339	SRR7165731	Salmonella Typhi	13	1	-	-	0.5	S	0.5	S	0.5	S	0.064	S	-	0.015	S	-	<0.5	S	gyrA[83:S-F]	0.25	R	-	2	S	-	0.125	S	-	8	S	-	<4	S	-	1	S	-	2	S	-	0.25	S
417212	SRR7165782	Salmonella typhi	13	1	-	-	0.5	S	0.5	S	<0.25	S	0.015	S	-	<0.015	S	-	<0.5	S	gyrA[83:S-F]	0.064	R	-	1	S	-	0.125	S	-	8	S	-	<4	S	-	1	S	-	2	S	-	0.5	S
416030	SRR7417380	Salmonella Typhi	13	1	-	-	0.5	S	0.5	S	0.125	S	0.032	S	-	0.015	S	-	<0.5	S	gyrA[83:S-F]	0.125	R	-	1	S	dfrA-7	8	R	-	16	S	-	<4	S	sul-1	512	R	catA-1	128	R	-	0.5	S
412144	SRR7166111	Salmonella Typhi	13	1	-	-	0.5	S	0.5	S	0.125	S	0.032	S	-	0.015	S	-	<0.5	S	gyrA[83:S-F]	0.125	R	-	1	S	-	0.032	S	-	4	S	-	<4	S	-	1	S	-	2	S	-	0.5	S
413013	SRR7165502	Salmonella Typhi	13	1	-	-	0.5	S	0.5	S	0.125	S	0.032	S	-	0.015	S	-	<0.5	S	gyrA[83:S-F]	0.125	R	-	1	S	-	0.25	S	-	4	S	-	<4	S	-	1	S	-	2	S	-	0.5	S
414660	SRR7165524	Salmonella Typhi	13	2	-	-	0.25	S	0.5	S	0.125	S	0.032	S	-	<0.015	S	-	<0.5	S	gyrA[83:S-F]	0.125	R	-	2	S	-	0.125	S	-	4	S	-	<4	S	-	2	S	-	<2	S	-	0.5	S
421206	SRR7165527	Salmonella Typhi	13	2	-	-	0.25	S	0.5	S	0.125	S	0.032	S	-	<0.015	S	-	<0.5	S	gyrA[83:S-F]	0.125	R	-	2	S	-	0.125	S	-	4	S	-	<4	S	-	1	S	-	<2	S	-	0.5	S
420543	SRR7165484	Salmonella Typhi	13	2	-	-	0.5	S	0.5	S	0.125	S	0.032	S	-	<0.015	S	-	<0.5	S	gyrA[83:S-F]	0.125	R	-	2	S	-	0.125	S	-	4	S	-	<4	S	-	0.5	S	-	<2	S	-	0.5	S
423185	SRR7165475	Salmonella Typhi	13	1	-	TEM-1	128	R	128	R	0.125	S	0.032	S	-	<0.015	S	strA;strB	<0.5	S	gyrA[83:S-F]	0.25	R	-	1	S	dfrA-7	8	R	-	8	S	-	<4	S	sul-1;sul-2	>512	R	catA-1	256	R	-	0.5	S
423186	SRR7165369	Salmonella Typhi	13	1	-	-	0.5	S	0.5	S	0.125	S	0.032	S	-	0.015	S	-	<0.5	S	gyrA[83:S-F]	0.25	R	-	1	S	-	0.064	S	-	4	S	-	<4	S	-	1	S	-	2	S	-	0.5	S
423188	SRR7165722	Salmonella Typhi	13	1	-	TEM-1	>512	R	32	R	0.25	S	0.064	S	-	0.015	S	strA	<0.5	S	gyrA[83:S-F]	0.125	R	-	4	S	dfrA-7	8	R	-	4	S	-	<4	S	sul-1;sul-2	>512	R	catA-1	128	R	-	0.5	S
424614	SRR7165784	Salmonella Typhi	13	1	-	-	0.25	S	0.5	S	0.25	S	0.064	S	-	0.015	S	-	<0.5	S	gyrA[83:S-F]	0.125	R	-	1	S	-	0.125	S	-	4	S	-	<4	S	-	1	S	-	2	S	-	0.5	S
424715	SRR7165619	Salmonella Typhi	13	1	-	-	0.5	S	0.5	S	0.25	S	0.064	S	-	0.015	S	-	<0.5	S	gyrA[83:S-F]	0.125	R	-	1	S	-	0.125	S	-	4	S	-	<4	S	-	1	S	-	2	S	-	0.5	S
425605	SRR7165791	Salmonella Typhi	13	2	-	-	0.25	S	0.5	S	0.125	S	0.032	S	-	<0.015	S	-	<0.5	S	gyrA[83:S-F]	0.125	R	-	2	S	-	0.125	S	-	4	S	-	<4	S	-	0.5	S	-	<2	S	-	0.5	S
427594	SRR7165735	Salmonella Typhi	13	1	-	-	0.5	S	0.5	S	0.25	S	0.064	S	-	0.032	S	-	<0.5	S	gyrA[83:S-F]	0.125	R	-	1	S	-	0.064	S	-	4	S	-	<4	S	-	1	S	-	2	S	-	0.5	S
427595	SRR7165496	Salmonella Typhi	13	2	-	-	0.25	S	0.5	S	0.125	S	0.032	S	-	<0.015	S	-	<0.5	S	gyrA[83:S-F]	0.125	R	-	2	S	-	0.125	S	-	4	S	-	<4	S	-	0.5	S	-	<2	S	-	0.5	S
427412	SRR7165607	Salmonella Typhi	13	1	-	TEM-1	>512	R	16	R	0.125	S	0.032	S	-	0.015	S	strA;strB	<0.5	S	gyrA[83:S-F]	0.064	R	-	1	S	dfrA-7	8	R	-	4	S	-	<4	S	sul-1;sul-2	>512	R	catA-1	256	R	-	0.5	S
427447	SRR7166117	Salmonella Typhi	13	1	-	-	0.25	S	0.5	S	0.25	S	0.064	S	-	0.015	S	-	<0.5	S	gyrA[83:S-F]	0.064	R	-	1	S	-	0.125	S	-	4	S	-	<4	S	-	1	S	-	2	S	-	0.25	S
429195	SRR7165358	Salmonella Typhi	13	1	-	-	0.5	S	0.5	S	0.125	S	0.015	S	-	0.015	S	-	<0.5	S	gyrA[83:S-F]	0.125	R	-	1	S	-	0.125	S	-	4	S	-	<4	S	-	1	S	-	2	S	-	0.5	S
429737	SRR7165594	Salmonella Typhi	13	1	-	TEM-1	>512	R	16	R	0.125	S	0.032	S	-	0.015	S	strA;strB	<0.5	S	gyrA[83:S-F]	0.25	R	-	1	S	dfrA-7	8	R	-	4	S	-	<4	S	sul-1;sul-2	>512	R	catA-1	256	R	-	0.5	S
430289	SRR7165789	Salmonella Typhi	13	2	FII-17	-	0.5	S	0.5	S	0.125	S	0.032	S	-	<0.015	S	-	<0.5	S	gyrA[83:S-F]	0.125	R	-	2	S	-	0.125	S	-	4	S	-	<4	S	-	2	S	-	<2	S	-	0.5	S
431414	SRR7165363	Salmonella Typhi	13	1	-	-	0.5	S	0.5	S	0.125	S	0.032	S	-	0.015	S	-	<0.5	S	gyrA[83:S-F]	0.25	R	-	1	S	-	0.032	S	-	4	S	-	<4	S	-	1	S	-	2	S	-	0.25	S
435365	SRR7165587	Salmonella Typhi	13	1	-	TEM-1	>512	R	32	R	0.125	S	0.032	S	-	0.015	S	strA;strB	<0.5	S	gyrA[83:S-F]	0.25	R	-	1	S	dfrA-7	8	R	-	4	S	-	<4	S	sul-1;sul-2	>512	R	catA-1	256	R	-	0.25	S
435407	SRR7165727	Salmonella Typhi	13	1	-	TEM-1	>512	R	32	R	0.125	S	0.032	S	-	0.015	S	strA;strB	<0.5	S	gyrA[83:S-F]	0.25	R	-	1	S	dfrA-7	16	R	-	4	S	-	<4	S	sul-1;sul-2	>512	R	catA-1	256	R	-	0.25	S
440109	SRR7165501	Salmonella Typhi	13	2	-	-	0.25	S	0.5	S	0.125	S	0.032	S	-	<0.015	S	-	<0.5	S	gyrA[83:S-F]	0.25	R	-	2	S	-	0.125	S	-	<1	S	-	<4	S	-	1	S	-	<2	S	-	0.5	S
443567	SRR7090715	Salmonella Typhi	13	1	-	TEM-1	>512	R	32	R	0.125	S	0.032	S	-	0.015	S	strA;strB	<0.5	S	gyrA[83:S-F]	0.25	R	-	1	S	dfrA-7	8	R	-	4	S	-	<4	S	sul-1;sul-2	>512	R	catA-1	256	R	-	0.25	S
445161	SRR7165615	Salmonella Typhi	13	1	-	-	0.5	S	0.5	S	0.125	S	0.032	S	-	0.015	S	-	<0.5	S	gyrA[83:S-F]	0.25	R	-	1	S	-	0.25	S	-	4	S	-	<4	S	-	1	S	-	2	S	-	0.5	S
446523	SRR7165736	Salmonella Typhi	13	1	-	TEM-1	128	R	32	R	0.125	S	0.015	S	-	0.015	S	strA;strB	<0.5	S	gyrA[83:S-F]	0.25	R	-	1	S	dfrA-7	8	R	-	<1	S	-	<4	S	sul-1;sul-2	>512	R	catA-1	256	R	-	0.5	S
447684	SRR7165386	Salmonella Typhi	13	1	-	TEM-1	>512	R	32	R	0.125	S	0.032	S	-	0.015	S	strA;strB	<0.5	S	gyrA[83:S-F]	0.25	R	-	4	S	dfrA-7	8	R	-	4	S	-	<4	S	sul-1;sul-2	>512	R	catA-1	256	R	-	0.5	S
451044	SRR7165600	Salmonella Typhi	13	1	-	TEM-1	>512	R	32	R	0.125	S	0.032	S	-	0.015	S	strA;strB	<0.5	S	gyrA[83:S-F]	0.125	R	-	1	S	dfrA-7	8	R	-	16	S	-	<4	S	sul-1;sul-2	>512	R	catA-1	256	R	-	0.25	S
452459	SRR7165611	Salmonella Typhi	13	1	-	-	0.5	S	0.5	S	0.25	S	0.064	S	-	0.015	S	-	<0.5	S	gyrA[83:S-F]	0.125	R	-	1	S	-	0.032	S	-	4	S	-	<4	S	-	1	S	-	2	S	-	0.25	S
453966	SRR7165410	Salmonella Typhi	13	2	-	-	0.25	S	0.5	S	0.125	S	0.032	S	-	<0.015	S	-	<0.5	S	gyrA[83:S-F]	0.125	R	-	2	S	-	0.125	S	-	2	S	-	<4	S	-	0.5	S	-	<2	S	-	0.5	S
456197	SRR7165446	Salmonella Typhi	13	2	-	-	0.25	S	0.5	S	0.125	S	0.032	S	-	<0.015	S	-	<0.5	S	gyrA[83:S-F]	0.25	R	-	2	S	-	0.064	S	-	4	S	-	<4	S	-	0.5	S	-	<2	S	-	0.5	S
458103	SRR7165395	Salmonella Typhi	13	1	-	TEM-1	>512	R	16	R	0.25	S	0.064	S	-	0.015	S	strA;strB	<0.5	S	gyrA[83:S-F]	0.125	R	-	1	S	dfrA-7	8	R	-	4	S	-	<4	S	sul-1;sul-2	>512	R	catA-1	128	R	-	0.125	S
478603	SRR7165384	Salmonella Typhi	13	2	-	-	2	S	<0.5	S	0.125	S	<0.015	S	-	<0.015	S	-	<0.5	S	gyrA[83:S-F]	0.5	R	-	2	S	-	<0.25	S	-	8	S	-	<4	S	-	<0.25	S	-	<8	S	-	0.5	S
479459	SRR7165471	Salmonella Typhi	13	2	-	-	2	S	<0.5	S	0.125	S	<0.015	S	-	<0.015	S	-	<0.5	S	gyrA[83:S-F]	0.5	R	-	2	S	-	<0.25	S	-	8	S	-	<4	S	-	<0.25	S	-	<8	S	-	0.5	S
479460	SRR7165628	Salmonella Typhi	13	2	-	-	2	S	<0.5	S	0.125	S	<0.015	S	-	<0.015	S	-	<0.5	S	gyrA[83:S-F]	0.5	R	-	2	S	-	<0.25	S	-	8	S	-	<4	S	-	<0.25	S	-	<8	S	-	0.5	S
478553	SRR7165397	Salmonella Typhi	13	1	-	TEM-1	>512	R	16	R	0.125	S	<0.015	S	-	<0.015	S	strA;strB	<0.5	S	gyrA[83:S-F]	0.5	R	-	2	S	dfrA-7	16	R	-	8	S	-	<4	S	sul-1;sul-2	>32	R	catA-1	>128	R	-	0.5	S
482154	SRR7165503	Salmonella Typhi	13	1	-	TEM-1	>512	R	16	R	0.125	S	<0.015	S	-	<0.015	S	strA;strB	<0.5	S	gyrA[83:S-F]	0.5	R	-	2	S	dfrA-7	16	R	-	8	S	-	<4	S	sul-1;sul-2	>32	R	catA-1	>128	R	-	0.5	S
486547	SRR7165485	Salmonella Typhi	13	1	-	TEM-1	>512	R	16	R	0.125	S	<0.015	S	-	<0.015	S	strA;strB	<0.5	S	gyrA[83:S-F]	0.5	R	-	2	S	dfrA-7	16	R	-	8	S	-	<4	S	sul-1;sul-2	>32	R	catA-1	>128	R	-	0.5	S
492562	SRR7299125	Salmonella Typhi	13	2	-	-	2	S	<0.5	S	0.125	S	<0.015	S	-	<0.015	S	-	<0.5	S	gyrA[83:S-F]	0.5	R	-	2	S	-	<0.25	S	-	8	S	-	<4	S	-	<0.25	S	-	<8	S	-	0.5	S
495756	SRR7165030	Salmonella Typhi	13	1	-	TEM-1	>512	R	16	R	0.125	S	<0.015	S	-	<0.015	S	strA;strB	<0.5	S	gyrA[83:S-F]	0.5	R	-	2	S	dfrA-7	16	R	-	8	S	-	<4	S	sul-1;sul-2	>32	R	catA-1	>128	R	-	0.5	S
506037	SRR7439522	Salmonella Typhi	13	1	FII-S1;FIB-17	-	2	S	<0.5	S	0.125	S	<0.015	S	-	<0.015	S	-	<0.5	S	gyrA[83:S-F]	0.5	R	-	2	S	-	<0.25	S	-	8	S	-	<4	S	-	<0.25	S	-	<8	S	-	0.5	S
506868	SRR7298317	Salmonella Typhi	13	1	-	TEM-1	>512	R	16	R	0.125	S	<0.015	S	-	<0.015	S	strA;strB	<0.5	S	gyrA[83:S-F]	0.5	R	-	2	S	dfrA-7	16	R	-	8	S	-	<4	S	sul-1;sul-2	>32	R	catA-1	>128	R	-	0.5	S
513471	SRR7523199	Salmonella Typhi	13	1	-	TEM-1	>512	R	16	R	0.125	S	<0.015	S	-	<0.015	S	strA;strB	<0.5	S	gyrA[83:S-F]	0.5	R	-	2	S	dfrA-7	16	R	-	8	S	-	<4	S	sul-1;sul-2	>32	R	catA-1	>128	R	-	0.5	S
509976	SRR7204593	Salmonella Typhi	13	1	-	TEM-1	>512	R	16	R	0.125	S	<0.015	S	-	<0.015	S	strA;strB	<0.5	S	gyrA[83:S-F]	0.5	R	-	2	S	dfrA-7	16	R	-	8	S	-	<4	S	sul-1;sul-2	>32	R	catA-1	>128	R	-	0.5	S
510184	SRR8509158	Salmonella Typhi	13	1	FII-35	TEM-1	>512	R	16	R	0.125	S	<0.015	S	-	<0.015	S	strA;strB	<0.5	S	gyrA[83:S-F]	0.5	R	-	2	S	dfrA-7	16	R	fosA-v3	>512	R	-	<4	S	sul-1;sul-2	>32	R	catA-1	>128	R	-	0.5	S
510186	SRR7444053	Salmonella Typhi	13	1	-	-	2	S	<0.5	S	0.125	S	<0.015	S	-	<0.015	S	-	<0.5	S	gyrA[83:S-F]	0.5	R	-	2	S	-	<0.25	S	-	8	S	-	<4	S	-	<0.25	S	-	<8	S	-	0.5	S
513477	SRR7310550	Salmonella Typhi	13	2	-	-	2	S	<0.5	S	0.125	S	<0.015	S	-	<0.015	S	-	<0.5	S	gyrA[83:S-F]	0.5	R	-	2	S	-	<0.25	S	-	8	S	-	<4	S	-	<0.25	S	-	<8	S	-	0.5	S
520489	SRR8503766	Salmonella Typhi	13	2	-	-	2	S	<0.5	S	0.125	S	<0.015	S	-	<0.015	S	-	<0.5	S	gyrA[83:S-F]	0.5	R	-	2	S	-	<0.25	S	-	8	S	-	<4	S	-	<0.25	S	-	<8	S	-	0.5	S
520539	SRR7275083	Salmonella Typhi	13	1	-	TEM-1	>512	R	16	R	0.125	S	<0.015	S	-	<0.015	S	strA;strB	<0.5	S	gyrA[83:S-F]	0.5	R	-	2	S	dfrA-7	16	R	-	8	S	-	<4	S	sul-1;sul-2	>32	R	catA-1	>128	R	-	0.5	S
524185	SRR8503967	Salmonella Typhi	13	1	-	TEM-1	>512	R	16	R	0.125	S	<0.015	S	-	<0.015	S	strA;strB	<0.5	S	gyrA[83:S-F]	0.5	R	-	2	S	dfrA-7	16	R	-	8	S	-	<4	S	sul-1;sul-2	>32	R	catA-1	>128	R	-	0.5	S
520543	SRR7108940	Salmonella Typhi	13	1	-	TEM-1	>512	R	16	R	0.125	S	<0.015	S	-	<0.015	S	strA;strB	<0.5	S	gyrA[83:S-F]	0.5	R	-	2	S	dfrA-7	16	R	-	8	S	-	<4	S	sul-1;sul-2	>32	R	catA-1	>128	R	-	0.5	S
524805	SRR7538869	Salmonella Typhi	13	1	-	TEM-1	>512	R	16	R	0.125	S	<0.015	S	-	<0.015	S	strA;strB	<0.5	S	gyrA[83:S-F]	0.5	R	-	2	S	dfrA-7	16	R	-	8	S	-	<4	S	sul-1;sul-2	>32	R	catA-1	>128	R	-	0.5	S
528015	SRR7368927	Salmonella Typhi	13	1	-	TEM-1	>512	R	16	R	0.125	S	<0.015	S	-	<0.015	S	strA;strB	<0.5	S	gyrA[83:S-F]	0.5	R	-	2	S	dfrA-7	16	R	-	8	S	-	<4	S	sul-1;sul-2	>32	R	catA-1	>128	R	-	0.5	S
526193	SRR7439276	Salmonella Typhi	13	1	-	-	2	S	<0.5	S	0.125	S	<0.015	S	-	<0.015	S	-	<0.5	S	gyrA[83:S-F]	0.5	R	-	2	S	-	<0.25	S	-	8	S	-	<4	S	-	<0.25	S	-	<8	S	-	0.5	S
529812	SRR7344612	Salmonella Typhi	13	1	-	-	2	S	<0.5	S	0.125	S	<0.015	S	-	<0.015	S	-	<0.5	S	gyrA[83:S-F]	0.5	R	-	2	S	-	<0.25	S	-	8	S	-	<4	S	-	<0.25	S	-	<8	S	-	0.5	S
527526	SRR7192175	Salmonella Typhi	13	2	-	-	2	S	<0.5	S	0.125	S	<0.015	S	-	<0.015	S	-	<0.5	S	gyrA[83:S-F]	0.5	R	-	2	S	-	<0.25	S	-	8	S	-	<4	S	-	<0.25	S	-	<8	S	-	0.5	S
527527	SRR8504291	Salmonella Typhi	13	2	-	-	2	S	<0.5	S	0.125	S	<0.015	S	-	<0.015	S	-	<0.5	S	gyrA[83:S-F]	0.5	R	-	2	S	-	<0.25	S	-	8	S	-	<4	S	-	<0.25	S	-	<8	S	-	0.5	S
528445	SRR8509431	Salmonella Typhi	13	2	-	-	2	S	<0.5	S	0.125	S	<0.015	S	-	<0.015	S	-	<0.5	S	gyrA[83:S-F]	0.5	R	-	2	S	-	<0.25	S	-	8	S	-	<4	S	-	<0.25	S	-	<8	S	-	0.5	S
529862	SRR7444191	Salmonella Typhi	13	1	-	-	2	S	<0.5	S	0.125	S	<0.015	S	-	<0.015	S	-	<0.5	S	gyrA[83:S-F]	0.5	R	-	2	S	-	<0.25	S	-	8	S	-	<4	S	-	<0.25	S	-	<8	S	-	0.5	S
534759	SRR7458004	Salmonella Typhi	13	1	-	TEM-1	>512	R	16	R	0.125	S	<0.015	S	-	<0.015	S	strA;strB	<0.5	S	gyrA[83:S-F]	0.5	R	-	2	S	dfrA-7	16	R	-	8	S	-	<4	S	sul-1;sul-2	>32	R	catA-1	>128	R	-	0.5	S
531231	SRR7408368	Salmonella Typhi	13	1	-	TEM-1	>512	R	16	R	0.125	S	<0.015	S	-	<0.015	S	strA;strB	<0.5	S	gyrA[83:S-F]	0.5	R	-	2	S	dfrA-7	16	R	-	8	S	-	<4	S	sul-1;sul-2	>32	R	catA-1	>128	R	-	0.5	S
531303	SRR7140625	Salmonella Typhi	13	1	-	TEM-1	>512	R	16	R	0.125	S	<0.015	S	-	<0.015	S	strA;strB	<0.5	S	gyrA[83:S-F]	0.5	R	-	2	S	dfrA-7	16	R	-	8	S	-	<4	S	sul-1;sul-2	>32	R	catA-1	>128	R	-	0.5	S
533437	SRR7439279	Salmonella Typhi	13	2	-	-	2	S	<0.5	S	0.125	S	<0.015	S	-	<0.015	S	-	<0.5	S	gyrA[83:S-F]	0.5	R	-	2	S	-	<0.25	S	-	8	S	-	<4	S	-	<0.25	S	-	<8	S	-	0.5	S
541955	SRR7892307	Salmonella Typhi	13	2	-	-	2	S	<0.5	S	0.125	S	<0.015	S	-	<0.015	S	-	<0.5	S	gyrA[83:S-F]	0.5	R	-	2	S	-	<0.25	S	-	8	S	-	<4	S	-	<0.25	S	-	<8	S	-	0.5	S
539015	SRR8499257	Salmonella Typhi	13	1	HI1	TEM-1	>512	R	16	R	0.125	S	<0.015	S	-	<0.015	S	strA;strB	<0.5	S	gyrA[83:S-F]	0.5	R	-	2	S	dfrA-7	16	R	-	8	S	tet(A)	>32	R	sul-1;sul-2	>32	R	catA-1	>128	R	-	0.5	S
539019	SRR7416092	Salmonella Typhi	13	2	-	-	2	S	<0.5	S	0.125	S	<0.015	S	-	<0.015	S	-	<0.5	S	gyrA[83:S-F]	0.5	R	-	2	S	-	<0.25	S	-	8	S	-	<4	S	-	<0.25	S	-	<8	S	-	0.5	S
539097	SRR7426510	Salmonella Typhi	13	1	-	TEM-1	>512	R	16	R	0.125	S	<0.015	S	-	<0.015	S	strA;strB	<0.5	S	gyrA[83:S-F]	0.5	R	-	2	S	dfrA-7	16	R	-	8	S	-	<4	S	sul-1;sul-2	>32	R	catA-1	>128	R	-	0.5	S
539163	SRR7410307	Salmonella Typhi	13	1	-	TEM-1	>512	R	16	R	0.125	S	<0.015	S	-	<0.015	S	strA;strB	<0.5	S	gyrA[83:S-F]	0.5	R	-	2	S	dfrA-7	16	R	-	8	S	-	<4	S	sul-1;sul-2	>32	R	catA-1	>128	R	-	0.5	S
546605	SRR8503959	Salmonella Typhi	13	1	-	TEM-1	>512	R	16	R	0.125	S	<0.015	S	-	<0.015	S	strA;strB	<0.5	S	gyrA[83:S-F]	0.5	R	-	2	S	dfrA-7	16	R	-	8	S	-	<4	S	sul-1;sul-2	>32	R	catA-1	>128	R	-	0.5	S
550788	SRR7426756	Salmonella Typhi	13	1	-	TEM-1	>512	R	16	R	0.125	S	<0.015	S	-	<0.015	S	strA;strB	<0.5	S	gyrA[83:S-F]	0.5	R	-	2	S	dfrA-7	16	R	-	8	S	-	<4	S	sul-1;sul-2	>32	R	catA-1	>128	R	-	0.5	S
543893	SRR7286780	Salmonella Typhi	13	1	-	TEM-1	>512	R	16	R	0.125	S	<0.015	S	-	<0.015	S	strA;strB	<0.5	S	gyrA[83:S-F]	0.5	R	-	2	S	dfrA-7	16	R	-	8	S	-	<4	S	sul-1;sul-2	>32	R	catA-1	>128	R	-	0.5	S
545292	SRR7351531	Salmonella Typhi	13	2209	-	-	<1	S	<1	S	<0.25	S	<0.25	S	-	<0.015	S	-	<0.5	S	gyrA[83:S-F]	0.25	R	-	4	S	-	<0.25	S	-	8	S	-	<2	S	-	<0.25	S	-	<8	S	-	<1	S
545293	SRR7359037	Salmonella Typhi	13	1	-	TEM-1	>512	R	16	R	0.125	S	<0.015	S	-	<0.015	S	strA;strB	<0.5	S	gyrA[83:S-F]	0.5	R	-	2	S	dfrA-7	16	R	-	8	S	-	<4	S	sul-1;sul-2	>32	R	catA-1	>128	R	-	0.5	S
545297	SRR7457990	Salmonella Typhi	13	1	-	-	2	S	<0.5	S	0.125	S	<0.015	S	-	<0.015	S	-	<0.5	S	gyrA[83:S-F]	0.5	R	-	2	S	-	<0.25	S	-	8	S	-	<4	S	-	<0.25	S	-	<8	S	-	0.5	S
546626	SRR7310573	Salmonella Typhi	13	1	-	TEM-1	>512	R	16	R	0.125	S	<0.015	S	-	<0.015	S	strA;strB	<0.5	S	gyrA[83:S-F]	0.5	R	-	2	S	dfrA-7	16	R	-	8	S	-	<4	S	sul-1;sul-2	>32	R	catA-1	>128	R	-	0.5	S
546627	SRR7426952	Salmonella Typhi	13	1	-	TEM-1	>512	R	16	R	0.125	S	<0.015	S	-	<0.015	S	strA;strB	<0.5	S	gyrA[83:S-F]	0.5	R	-	2	S	dfrA-7	16	R	-	8	S	-	<4	S	sul-1;sul-2	>32	R	catA-1	>128	R	-	0.5	S
546628	SRR8498995	Salmonella Typhi	13	2	-	-	2	S	<0.5	S	0.125	S	<0.015	S	-	<0.015	S	-	<0.5	S	gyrA[83:S-F]	0.5	R	-	2	S	-	<0.25	S	-	8	S	-	<4	S	-	<0.25	S	-	<8	S	-	0.5	S
546055	SRR7890222	Salmonella Typhi	13	2	I1	-	2	S	<0.5	S	0.125	S	<0.015	S	-	<0.015	S	-	<0.5	S	gyrA[83:S-F]	0.5	R	-	2	S	-	<0.25	S	-	8	S	-	<4	S	-	<0.25	S	-	<8	S	-	0.5	S
550675	SRR8499364	Salmonella Typhi	13	1	HI1	TEM-1	>512	R	16	R	0.125	S	<0.015	S	-	<0.015	S	strA;strB	<0.5	S	gyrA[83:S-F]	0.5	R	-	2	S	dfrA-7	16	R	-	8	S	tet(A)	>32	R	sul-1;sul-2	>32	R	catA-1	>128	R	-	0.5	S
550116	SRR7480372	Salmonella Typhi	13	1	-	-	2	S	<0.5	S	0.125	S	<0.015	S	-	<0.015	S	-	<0.5	S	gyrA[83:S-F]	0.5	R	-	2	S	-	<0.25	S	-	8	S	-	<4	S	-	<0.25	S	-	<8	S	-	0.5	S
550679	SRR7523719	Salmonella Typhi	13	1	-	TEM-1	>512	R	16	R	0.125	S	<0.015	S	-	<0.015	S	strA;strB	<0.5	S	gyrA[83:S-F]	0.5	R	-	2	S	dfrA-7	16	R	-	8	S	-	<4	S	sul-1;sul-2	>32	R	catA-1	>128	R	-	0.5	S
553786	SRR8492367	Salmonella Typhi	13	1	-	TEM-1	>512	R	16	R	0.125	S	<0.015	S	-	<0.015	S	strA;strB	<0.5	S	gyrA[83:S-F]	0.5	R	-	2	S	dfrA-7	16	R	-	8	S	-	<4	S	sul-1;sul-2	>32	R	catA-1	>128	R	-	0.5	S
553790	SRR8492449	Salmonella Typhi	13	2	-	-	2	S	<0.5	S	0.125	S	<0.015	S	-	<0.015	S	-	<0.5	S	gyrA[83:S-F]	0.5	R	-	2	S	-	<0.25	S	-	8	S	-	<4	S	-	<0.25	S	-	<8	S	-	0.5	S
553893	SRR7351410	Salmonella Typhi	13	1	-	TEM-1	>512	R	16	R	0.125	S	<0.015	S	-	<0.015	S	strA;strB	<0.5	S	gyrA[83:S-F]	0.5	R	-	2	S	dfrA-7	16	R	-	8	S	-	<4	S	sul-1;sul-2	>32	R	catA-1	>128	R	-	0.5	S
553894	SRR8492403	Salmonella Typhi	13	2	-	-	2	S	<0.5	S	0.125	S	<0.015	S	-	<0.015	S	-	<0.5	S	gyrA[83:S-F]	0.5	R	-	2	S	-	<0.25	S	-	8	S	-	<4	S	-	<0.25	S	-	<8	S	-	0.5	S
554414	SRR7415071	Salmonella Typhi	13	1	-	TEM-1	>512	R	16	R	0.125	S	<0.015	S	-	<0.015	S	strA;strB	<0.5	S	gyrA[83:S-F]	0.5	R	-	2	S	dfrA-7	16	R	-	8	S	-	<4	S	sul-1;sul-2	>32	R	catA-1	>128	R	-	0.5	S
554415	SRR7415057	Salmonella Typhi	13	2	-	-	2	S	<0.5	S	0.125	S	<0.015	S	-	<0.015	S	-	<0.5	S	gyrA[83:S-F]	0.5	R	-	2	S	-	<0.25	S	-	8	S	-	<4	S	-	<0.25	S	-	<8	S	-	0.5	S
556786	SRR7416191	Salmonella Typhi	13	1	FII-S3	TEM-1	>512	R	16	R	0.125	S	<0.015	S	-	<0.015	S	strA;strB	<0.5	S	gyrA[83:S-F]	0.5	R	-	2	S	dfrA-7	16	R	-	8	S	-	<4	S	sul-1;sul-2	>32	R	catA-1	>128	R	-	0.5	S
555508	SRR7457128	Salmonella Typhi	13	1	-	TEM-1	>512	R	16	R	0.125	S	<0.015	S	-	<0.015	S	strA;strB	<0.5	S	gyrA[83:S-F]	0.5	R	-	2	S	dfrA-7	16	R	-	8	S	-	<4	S	sul-1;sul-2	>32	R	catA-1	>128	R	-	0.5	S
563490	SRR7495742	Salmonella Typhi	13	1	-	TEM-1	>512	R	16	R	0.125	S	<0.015	S	-	<0.015	S	strA;strB	<0.5	S	gyrA[83:S-F]	0.5	R	-	2	S	dfrA-7	16	R	-	8	S	-	<4	S	sul-1;sul-2	>32	R	catA-1	>128	R	-	0.5	S
568311	SRR7828277	Salmonella Typhi	13	1	-	TEM-1	>512	R	16	R	0.125	S	<0.015	S	-	<0.015	S	strA;strB	<0.5	S	gyrA[83:S-F]	0.5	R	-	2	S	dfrA-7	16	R	-	8	S	-	<4	S	sul-1;sul-2	>32	R	catA-1	>128	R	-	0.5	S
568312	SRR8490862	Salmonella Typhi	13	2	-	-	2	S	<0.5	S	0.125	S	<0.015	S	-	<0.015	S	-	<0.5	S	gyrA[83:S-F]	0.5	R	-	2	S	-	<0.25	S	-	8	S	-	<4	S	-	<0.25	S	-	<8	S	-	0.5	S
568313	SRR7523221	Salmonella Typhi	13	1	-	TEM-1	>512	R	16	R	0.125	S	<0.015	S	-	<0.015	S	strA;strB	<0.5	S	gyrA[83:S-F]	0.5	R	-	2	S	dfrA-7	16	R	-	8	S	-	<4	S	sul-1;sul-2	>32	R	catA-1	>128	R	-	0.5	S
575134	SRR7842550	Salmonella Typhi	13	2	-	-	2	S	<0.5	S	0.125	S	<0.015	S	-	<0.015	S	-	<0.5	S	gyrA[83:S-F]	0.5	R	-	2	S	-	<0.25	S	-	8	S	-	<4	S	-	<0.25	S	-	<8	S	-	0.5	S
577909	SRR7850587	Salmonella Typhi	13	1	-	-	2	S	<0.5	S	0.125	S	<0.015	S	-	<0.015	S	-	<0.5	S	gyrA[83:S-F]	0.5	R	-	2	S	-	<0.25	S	-	8	S	-	<4	S	-	<0.25	S	-	<8	S	-	0.5	S
577910	SRR7850687	Salmonella Typhi	13	1	-	-	2	S	<0.5	S	0.125	S	<0.015	S	-	<0.015	S	-	<0.5	S	gyrA[83:S-F]	0.5	R	-	2	S	-	<0.25	S	-	8	S	-	<4	S	-	<0.25	S	-	<8	S	-	0.5	S
579104	SRR8375233	Salmonella Typhi	13	1	-	-	2	S	<0.5	S	0.125	S	<0.015	S	-	<0.015	S	-	<0.5	S	gyrA[83:S-F]	0.5	R	-	2	S	-	<0.25	S	-	<1	S	tet(Q) - DOES NOT CONFIR RESISTANCE	<2	S	-	<0.25	S	-	<8	S	-	0.5	S
582308	SRR7866910	Salmonella Typhi	13	1	-	TEM-1	>512	R	16	R	0.125	S	<0.015	S	-	<0.015	S	strA;strB	<0.5	S	gyrA[83:S-F]	0.5	R	-	2	S	dfrA-7	16	R	-	8	S	-	<4	S	sul-1;sul-2	>32	R	catA-1	>128	R	-	0.5	S
591238	SRR8333796	Salmonella Typhi	13	1	-	-	2	S	<0.5	S	0.125	S	<0.015	S	-	<0.015	S	-	<0.5	S	gyrA[83:S-F]	0.5	R	-	2	S	-	<0.25	S	-	8	S	-	<4	S	-	<0.25	S	-	<8	S	-	0.5	S
594793	SRR7867062	Salmonella Typhi	13	1	-	-	2	S	<0.5	S	0.125	S	<0.015	S	-	<0.015	S	-	<0.5	S	gyrA[83:S-F]	0.5	R	-	2	S	-	<0.25	S	-	8	S	-	<4	S	-	<0.25	S	-	<8	S	-	0.5	S
598140	SRR8297292	Salmonella Typhi	13	1	-	-	2	S	<0.5	S	0.125	S	<0.015	S	-	<0.015	S	-	<0.5	S	gyrA[83:S-F]	0.5	R	-	2	S	dfrA-7	16	R	-	8	S	-	<4	S	sul-1	>32	R	catA-1	>128	R	-	0.5	S
598141	SRR7828449	Salmonella Typhi	13	1	-	-	2	S	<0.5	S	0.125	S	<0.015	S	-	<0.015	S	-	<0.5	S	gyrA[83:S-F]	0.5	R	-	2	S	-	<0.25	S	-	8	S	-	<4	S	-	<0.25	S	-	<8	S	-	0.5	S
598167	SRR7867199	Salmonella Typhi	13	1	-	TEM-1	>512	R	16	R	0.125	S	<0.015	S	-	<0.015	S	strA;strB	<0.5	S	gyrA[83:S-F]	0.5	R	-	2	S	dfrA-7	16	R	-	8	S	-	<4	S	sul-1;sul-2	>32	R	catA-1	>128	R	-	0.5	S
601702	SRR7873890	Salmonella Typhi	13	1	-	TEM-1	>512	R	16	R	0.125	S	<0.015	S	-	<0.015	S	strA;strB	<0.5	S	gyrA[83:S-F]	0.5	R	-	2	S	dfrA-7	16	R	-	8	S	-	<4	S	sul-1;sul-2	>32	R	catA-1	>128	R	-	0.5	S
601705	SRR8297130	Salmonella Typhi	13	2	-	-	2	S	<0.5	S	0.125	S	<0.015	S	-	<0.015	S	-	<0.5	S	gyrA[83:S-F]	0.5	R	-	2	S	-	<0.25	S	-	8	S	-	<4	S	-	<0.25	S	-	<8	S	-	0.5	S
604919	SRR7879374	Salmonella Typhi	13	1	-	-	2	S	<0.5	S	0.125	S	<0.015	S	-	<0.015	S	-	<0.5	S	gyrA[83:S-F]	0.5	R	-	2	S	-	<0.25	S	-	8	S	-	<4	S	-	<0.25	S	-	<8	S	-	0.5	S
604927	SRR7879533	Salmonella Typhi	13	1	-	-	2	S	<0.5	S	0.125	S	<0.015	S	-	<0.015	S	-	<0.5	S	gyrA[83:S-F]	0.5	R	-	2	S	-	<0.25	S	-	8	S	-	<4	S	-	<0.25	S	-	<8	S	-	0.5	S
604977	SRR8272623	Salmonella Typhi	13	1	-	-	2	S	<0.5	S	0.125	S	<0.015	S	-	<0.015	S	-	<0.5	S	gyrA[83:S-F]	0.5	R	-	2	S	-	<0.25	S	-	8	S	-	<4	S	-	<0.25	S	-	<8	S	-	0.5	S
604981	SRR7873912	Salmonella Typhi	13	1	HI1	-	2	S	<0.5	S	0.125	S	<0.015	S	-	<0.015	S	-	<0.5	S	gyrA[83:S-F]	0.5	R	-	2	S	dfrA-7	16	R	-	8	S	tet(A)	>32	R	sul-1	>32	R	catA-1	>128	R	-	0.5	S
606242	SRR7890456	Salmonella Typhi	13	1	-	TEM-1	>512	R	16	R	0.125	S	<0.015	S	-	<0.015	S	strA;strB	<0.5	S	gyrA[83:S-F]	0.5	R	-	2	S	dfrA-7	16	R	-	8	S	-	<4	S	sul-1;sul-2	>32	R	catA-1	>128	R	-	0.5	S
606245	SRR8272611	Salmonella Typhi	13	1	-	TEM-1	>512	R	16	R	0.125	S	<0.015	S	-	<0.015	S	strA;strB	<0.5	S	gyrA[83:S-F]	0.5	R	-	2	S	dfrA-7	16	R	-	8	S	-	<4	S	sul-1;sul-2	>32	R	catA-1	>128	R	-	0.5	S
606246	SRR7890458	Salmonella Typhi	13	1	-	-	2	S	<0.5	S	0.125	S	<0.015	S	-	<0.015	S	-	<0.5	S	gyrA[83:S-F]	0.5	R	-	2	S	-	<0.25	S	-	8	S	-	<4	S	-	<0.25	S	-	<8	S	-	0.5	S
610004	SRR7911482	Salmonella Typhi	13	1	-	TEM-1	>512	R	16	R	0.125	S	<0.015	S	-	<0.015	S	strA;strB	<0.5	S	gyrA[83:S-F]	0.5	R	-	2	S	dfrA-7	16	R	-	8	S	-	<4	S	sul-1;sul-2	>32	R	catA-1	>128	R	-	0.5	S
611413	SRR8118202	Salmonella Typhi	13	1	-	TEM-1	>512	R	16	R	0.125	S	<0.015	S	-	<0.015	S	strA;strB	<0.5	S	gyrA[83:S-F]	0.5	R	-	2	S	dfrA-7	16	R	-	8	S	-	<4	S	sul-1;sul-2	>32	R	catA-1	>128	R	-	0.5	S
611417	SRR7962287	Salmonella Typhi	13	1	-	TEM-1	>512	R	16	R	0.125	S	<0.015	S	-	<0.015	S	strA;strB	<0.5	S	gyrA[83:S-F]	0.5	R	-	2	S	dfrA-7	16	R	-	8	S	-	<4	S	sul-1;sul-2	>32	R	catA-1	>128	R	-	0.5	S
611421	SRR7962289	Salmonella Typhi	13	1	-	TEM-1	>512	R	16	R	0.125	S	<0.015	S	-	<0.015	S	strA;strB	<0.5	S	gyrA[83:S-F]	0.5	R	-	2	S	dfrA-7	16	R	-	8	S	-	<4	S	sul-1;sul-2	>32	R	catA-1	>128	R	-	0.5	S
613025	SRR8307303	Salmonella Typhi	13	2	-	-	2	S	<0.5	S	0.125	S	<0.015	S	-	<0.015	S	-	<0.5	S	gyrA[83:S-F]	0.5	R	-	2	S	-	<0.25	S	-	8	S	-	<4	S	-	<0.25	S	-	<8	S	-	<1	S
613095	SRR8490837	Salmonella Typhi	13	1	-	-	2	S	<0.5	S	0.125	S	<0.015	S	-	<0.015	S	-	<0.5	S	gyrA[83:S-F]	0.5	R	-	2	S	-	<0.25	S	-	8	S	-	<4	S	-	<0.25	S	-	<8	S	-	<1	S
617005	SRR7997081	Salmonella Typhi	13	1	-	-	2	S	<0.5	S	0.125	S	<0.015	S	-	<0.015	S	-	<0.5	S	gyrA[83:S-F]	0.5	R	-	2	S	-	<0.25	S	-	8	S	-	<4	S	-	<0.25	S	-	<8	S	-	<1	S
617638	SRR8106753	Salmonella Typhi	13	1	-	-	2	S	<0.5	S	0.125	S	<0.015	S	-	<0.015	S	-	<0.5	S	gyrA[83:S-F]	0.5	R	-	2	S	-	<0.25	S	-	8	S	-	<4	S	-	<0.25	S	-	<8	S	-	<1	S
619925	SRR8084197	Salmonella Typhi	13	1	-	TEM-1	>512	R	16	R	0.125	S	<0.015	S	-	<0.015	S	strA;strB	<0.5	S	gyrA[83:S-F]	0.5	R	-	2	S	dfrA-7	16	R	-	8	S	-	<4	S	sul-1;sul-2	>32	R	catA-1	>128	R	-	<1	S
620441	SRR8097939	Salmonella Typhi	13	1	-	-	2	S	<0.5	S	0.125	S	<0.015	S	-	<0.015	S	-	<0.5	S	gyrA[83:S-F]	0.5	R	-	2	S	-	<0.25	S	-	8	S	-	<4	S	-	<0.25	S	-	<8	S	-	<1	S
620443	SRR8137284	Salmonella Typhi	13	2	-	-	2	S	<0.5	S	0.125	S	<0.015	S	-	<0.015	S	-	<0.5	S	gyrA[83:S-F]	0.5	R	-	2	S	-	<0.25	S	-	8	S	-	<4	S	-	<0.25	S	-	<8	S	-	<1	S
620445	SRR8485127	Salmonella Typhi	13	2	-	-	2	S	<0.5	S	0.125	S	<0.015	S	-	<0.015	S	-	<0.5	S	gyrA[83:S-F]	0.5	R	-	2	S	-	<0.25	S	-	8	S	-	<4	S	-	<0.25	S	-	<8	S	-	<1	S
620447	SRR8490693	Salmonella Typhi	13	1	-	-	2	S	<0.5	S	0.125	S	<0.015	S	-	<0.015	S	-	<0.5	S	gyrA[83:S-F]	0.5	R	-	2	S	-	<0.25	S	-	8	S	-	<4	S	-	<0.25	S	-	<8	S	-	<1	S
620455	SRR8114845	Salmonella Typhi	13	1	-	TEM-1	>512	R	16	R	0.125	S	<0.015	S	-	<0.015	S	strA;strB	<0.5	S	gyrA[83:S-F]	0.5	R	-	2	S	dfrA-7	32	R	-	8	S	-	<4	S	sul-1;sul-2	>32	R	catA-1	>128	R	-	<1	S
621770	SRR8492468	Salmonella Typhi	13	1	-	TEM-1	>512	R	16	R	0.125	S	<0.015	S	-	<0.015	S	strA;strB	<0.5	S	gyrA[83:S-F]	0.5	R	-	2	S	dfrA-7	32	R	-	8	S	-	<4	S	sul-1;sul-2	>32	R	catA-1	>128	R	-	<1	S
625282	SRR8084299	Salmonella Typhi	13	1	-	TEM-1	>512	R	16	R	0.125	S	<0.015	S	-	<0.015	S	strA;strB	<0.5	S	gyrA[83:S-F]	0.5	R	-	2	S	dfrA-7	32	R	-	8	S	-	<4	S	sul-1;sul-2	>32	R	catA-1	>128	R	-	<1	S
625283	SRR8084339	Salmonella Typhi	13	1	-	-	2	S	<0.5	S	0.125	S	<0.015	S	-	<0.015	S	-	<0.5	S	gyrA[83:S-F]	0.5	R	-	2	S	-	<0.25	S	-	8	S	-	<4	S	-	<0.25	S	-	<8	S	-	<1	S
624491	SRR8084254	Salmonella Typhi	13	2	-	-	2	S	<0.5	S	0.125	S	<0.015	S	-	<0.015	S	-	<0.5	S	gyrA[83:S-F]	0.5	R	-	2	S	-	<0.25	S	-	8	S	-	<4	S	-	<0.25	S	-	<8	S	-	<1	S
625781	SRR8485128	Salmonella Typhi	13	1	-	-	2	S	<0.5	S	0.125	S	<0.015	S	-	<0.015	S	-	<0.5	S	gyrA[83:S-F]	0.5	R	-	2	S	-	<0.25	S	-	8	S	-	<4	S	-	<0.25	S	-	<8	S	-	<1	S
625780	SRR8269050	Salmonella Typhi	13	1	-	-	2	S	<0.5	S	0.125	S	<0.015	S	-	<0.015	S	-	<0.5	S	gyrA[83:S-F]	0.5	R	-	2	S	-	<0.25	S	-	8	S	-	<4	S	-	<0.25	S	-	<8	S	-	<1	S
627329	SRR8325501	Salmonella Typhi	13	1	-	-	2	S	<0.5	S	0.125	S	<0.015	S	-	<0.015	S	-	<0.5	S	gyrA[83:S-F]	0.5	R	-	2	S	-	<0.25	S	-	8	S	-	<4	S	-	<0.25	S	-	<8	S	-	<1	S
628083	SRR8117021	Salmonella Typhi	13	1	-	TEM-1	>512	R	16	R	0.125	S	<0.015	S	-	<0.015	S	strA;strB	<0.5	S	gyrA[83:S-F]	0.5	R	-	2	S	dfrA-7	32	R	-	8	S	-	<4	S	sul-1;sul-2	>32	R	catA-1	>128	R	-	<1	S
628084	SRR8117046	Salmonella Typhi	13	1	-	-	2	S	<0.5	S	0.125	S	<0.015	S	-	<0.015	S	-	<0.5	S	gyrA[83:S-F]	0.5	R	-	2	S	-	<0.25	S	-	8	S	-	<4	S	-	<0.25	S	-	<8	S	-	<1	S
628085	SRR8117045	Salmonella Typhi	13	2	-	-	2	S	<0.5	S	0.125	S	<0.015	S	-	<0.015	S	-	<0.5	S	gyrA[83:S-F]	0.5	R	-	2	S	-	<0.25	S	-	8	S	-	<4	S	-	<0.25	S	-	<8	S	-	<1	S
630655	SRR8149429	Salmonella Typhi	13	2	-	-	2	S	<0.5	S	0.125	S	<0.015	S	-	<0.015	S	-	<0.5	S	gyrA[83:S-F]	0.5	R	-	2	S	-	<0.25	S	-	8	S	-	<4	S	-	<0.25	S	-	<8	S	-	<1	S
631596	SRR8166242	Salmonella Typhi	13	1	-	-	2	S	<0.5	S	0.125	S	<0.015	S	-	<0.015	S	-	<0.5	S	gyrA[83:S-F]	0.5	R	-	2	S	-	<0.25	S	-	8	S	-	<4	S	-	<0.25	S	-	<8	S	-	<1	S
632992	SRR8484227	Salmonella Typhi	13	1	-	TEM-1	>512	R	16	R	0.125	S	<0.015	S	-	<0.015	S	strA;strB	<0.5	S	gyrA[83:S-F]	0.5	R	-	2	S	dfrA-7	32	R	-	8	S	-	<4	S	sul-1;sul-2	>32	R	catA-1	>128	R	-	<1	S
633008	SRR8484206	Salmonella Typhi	13	1	-	TEM-1	>512	R	16	R	0.125	S	<0.015	S	-	<0.015	S	strA;strB	<0.5	S	gyrA[83:S-F]	0.5	R	-	2	S	dfrA-7	32	R	-	8	S	-	<4	S	sul-1;sul-2	>32	R	catA-1	>128	R	-	<1	S
638139	SRR8204825	Salmonella Typhi	13	2	-	-	2	S	<0.5	S	0.125	S	<0.015	S	-	<0.015	S	-	<0.5	S	gyrA[83:S-F]	0.5	R	-	2	S	-	<0.25	S	-	8	S	-	<4	S	-	<0.25	S	-	<8	S	-	<1	S
634745	SRR8183301	Salmonella Typhi	13	1	-	TEM-1	>512	R	16	R	0.125	S	<0.015	S	-	<0.015	S	strA;strB	<0.5	S	gyrA[83:S-F]	0.5	R	-	2	S	dfrA-7	32	R	-	8	S	-	<4	S	sul-1;sul-2	>32	R	catA-1	>128	R	-	<1	S
634746	SRR8181841	Salmonella Typhi	13	1	-	TEM-1	>512	R	16	R	0.125	S	<0.015	S	-	<0.015	S	strA;strB	<0.5	S	gyrA[83:S-F]	0.5	R	-	2	S	dfrA-7	32	R	-	8	S	-	<4	S	sul-1;sul-2	>32	R	catA-1	>128	R	-	<1	S
638658	SRR8201837	Salmonella Typhi	13	1	-	-	2	S	<0.5	S	0.125	S	<0.015	S	-	<0.015	S	-	<0.5	S	gyrA[83:S-F]	0.5	R	-	2	S	-	<0.25	S	-	8	S	-	<4	S	-	<0.25	S	-	<8	S	-	<1	S
634748	SRR8484231	Salmonella Typhi	13	1	-	-	2	S	<0.5	S	0.125	S	<0.015	S	-	<0.015	S	-	<0.5	S	gyrA[83:S-F]	0.5	R	-	2	S	-	<0.25	S	-	8	S	-	<4	S	-	<0.25	S	-	<8	S	-	<1	S
640315	SRR8249734	Salmonella Typhi	13	1	-	TEM-1	>512	R	16	R	0.125	S	<0.015	S	-	<0.015	S	strA;strB	<0.5	S	gyrA[83:S-F]	0.5	R	-	2	S	dfrA-7	32	R	-	8	S	-	<4	S	sul-1;sul-2	>32	R	catA-1	>128	R	-	<1	S
644173	SRR8269054	Salmonella Typhi	13	1	-	-	2	S	<0.5	S	0.125	S	<0.015	S	-	<0.015	S	-	<0.5	S	gyrA[83:S-F]	0.5	R	-	2	S	-	<0.25	S	-	8	S	-	<4	S	-	<0.25	S	-	<8	S	-	<1	S
646021	SRR8281209	Salmonella Typhi	13	2	-	-	2	S	<0.5	S	0.125	S	<0.015	S	-	<0.015	S	-	<0.5	S	gyrA[83:S-F]	0.5	R	-	2	S	-	<0.25	S	-	8	S	-	<4	S	-	<0.25	S	-	<8	S	-	<1	S
646024	SRR8283327	Salmonella Typhi	13	1	-	-	2	S	<0.5	S	0.125	S	<0.015	S	-	<0.015	S	-	<0.5	S	gyrA[83:S-F]	0.5	R	-	2	S	-	<0.25	S	-	8	S	-	<4	S	-	<0.25	S	-	<8	S	-	<1	S
648640	SRR8281204	Salmonella Typhi	13	1	-	-	2	S	<0.5	S	0.125	S	<0.015	S	-	<0.015	S	-	<0.5	S	gyrA[83:S-F]	0.5	R	-	2	S	-	<0.25	S	-	8	S	-	<4	S	-	<0.25	S	-	<8	S	-	<1	S
654713	SRR8364251	Salmonella Typhi	13	1	-	TEM-1	>512	R	16	R	0.125	S	<0.015	S	-	<0.015	S	strA;strB	<0.5	S	gyrA[83:S-F]	0.5	R	-	2	S	dfrA-7	32	R	-	8	S	-	<4	S	sul-2	>32	R	catA-1	>128	R	-	<1	S
656788	SRR8366143	Salmonella Typhi	13	1	-	TEM-1	>512	R	16	R	0.125	S	<0.015	S	-	<0.015	S	strA;strB	<0.5	S	gyrA[83:S-F]	0.5	R	-	2	S	dfrA-7	32	R	-	8	S	-	<4	S	sul-1;sul-2	>32	R	catA-1	>128	R	-	<1	S
656789	SRR8366139	Salmonella Typhi	13	1	-	-	2	S	<0.5	S	0.125	S	<0.015	S	-	<0.015	S	-	<0.5	S	gyrA[83:S-F]	0.5	R	-	2	S	-	<0.25	S	-	8	S	-	<4	S	-	<0.25	S	-	<8	S	-	<1	S
657142	SRR8377925	Salmonella Typhi	13	1	-	TEM-1	>512	R	16	R	0.125	S	<0.015	S	-	<0.015	S	strA;strB	<0.5	S	gyrA[83:S-F]	0.5	R	-	2	S	dfrA-7	32	R	-	8	S	-	<4	S	sul-1;sul-2	>32	R	catA-1	>128	R	-	<1	S
657282	SRR8380690	Salmonella Typhi	13	2173	-	-	<1	S	<1	S	<0.25	S	<0.25	S	-	<0.015	S	-	<0.5	S	gyrA[83:S-F]	0.125	R	-	4	S	-	<0.25	S	-	8	S	-	<2	S	-	<0.25	S	-	<8	S	-	<1	S
659387	SRR8389780	Salmonella Typhi	13	2	-	-	2	S	<0.5	S	0.125	S	<0.015	S	-	<0.015	S	-	<0.5	S	gyrA[83:S-F]	0.5	R	-	2	S	-	<0.25	S	-	8	S	-	<4	S	-	<0.25	S	-	<8	S	-	<1	S
660433	SRR8385657	Salmonella Typhi	13	2	-	-	2	S	<0.5	S	0.125	S	<0.015	S	-	<0.015	S	-	<0.5	S	gyrA[83:S-F]	0.5	R	-	2	S	-	<0.25	S	-	8	S	-	<4	S	-	<0.25	S	-	<8	S	-	<1	S
661077	SRR8399311	Salmonella Typhi	13	1	-	TEM-1	>512	R	16	R	0.125	S	<0.015	S	-	<0.015	S	strA;strB	<0.5	S	gyrA[83:S-F]	0.5	R	-	2	S	dfrA-7	32	R	-	8	S	-	<4	S	sul-2	>32	R	catA-1	>128	R	-	<1	S
668824	SRR8448320	Salmonella Typhi	13	1	-	-	2	S	<0.5	S	0.125	S	<0.015	S	-	<0.015	S	-	<0.5	S	gyrA[83:S-F]	0.5	R	-	2	S	-	<0.25	S	-	8	S	-	<4	S	-	<0.25	S	-	<8	S	-	<1	S
670218	SRR8467772	Salmonella Typhi	13	1	-	TEM-1	>512	R	16	R	0.125	S	<0.015	S	-	<0.015	S	strA;strB	<0.5	S	gyrA[83:S-F]	0.5	R	-	2	S	dfrA-7	32	R	-	8	S	-	<4	S	sul-1;sul-2	>32	R	catA-1	>128	R	-	<1	S
672572	SRR8489340	Salmonella Typhi	13	1	Y	CTX-M-15	>512	R	32	R	>64	R	>64	R	-	0.03	S	-	<0.5	S	gyrA[83:S-F]	0.125	R	-	1	S	-	<0.25	S	-	8	S	-	<2	S	-	<8	S	-	<8	S	-	<1	S
673629	SRR8509137	Salmonella Typhi	13	1	-	TEM-1	>512	R	16	R	0.125	S	<0.015	S	-	<0.015	S	strA;strB	<0.5	S	gyrA[83:S-F]	0.5	R	-	2	S	dfrA-7	32	R	-	8	S	-	<4	S	sul-1;sul-2	>32	R	catA-1	>128	R	-	<1	S
675721	SRR8508659	Salmonella Typhi	13	1	-	-	2	S	<0.5	S	0.125	S	<0.015	S	-	<0.015	S	-	<0.5	S	gyrA[83:S-F]	0.5	R	-	2	S	-	<0.25	S	-	8	S	-	<4	S	-	<0.25	S	-	<8	S	-	<1	S
675723	SRR8508486	Salmonella Typhi	13	1	-	-	2	S	<0.5	S	0.125	S	<0.015	S	-	<0.015	S	-	<0.5	S	gyrA[83:S-F]	0.5	R	-	2	S	-	<0.25	S	-	8	S	-	<4	S	-	<0.25	S	-	<8	S	-	<1	S
675733	SRR8509399	Salmonella Typhi	13	2	-	-	2	S	<0.5	S	0.125	S	<0.015	S	-	<0.015	S	-	<0.5	S	gyrA[83:S-F]	0.5	R	-	2	S	-	<0.25	S	-	8	S	-	<4	S	-	<0.25	S	-	<8	S	-	<1	S
678023	SRR8524749	Salmonella Typhi	13	1	-	-	2	S	<0.5	S	0.125	S	<0.015	S	-	<0.015	S	-	<0.5	S	gyrA[83:S-F]	0.5	R	-	2	S	-	<0.25	S	-	8	S	-	<4	S	-	<0.25	S	-	<8	S	-	<1	S
678024	SRR8524701	Salmonella Typhi	13	1	-	CTX-M-15	>512	R	32	R	>64	R	>64	R	-	0.25	S	-	<0.5	S	gyrA[83:S-F]	0.125	R	-	1	S	-	<0.25	S	-	8	S	-	<2	S	sul-1	>512	R	catA-1	>128	R	-	<1	S
681344	SRR8585094	Salmonella Typhi	13	1	-	TEM-1	>512	R	16	R	0.125	S	<0.015	S	-	<0.015	S	strA;strB	<0.5	S	gyrA[83:S-F]	0.5	R	-	2	S	dfrA-7	32	R	-	8	S	-	<4	S	sul-1;sul-2	>32	R	catA-1	>128	R	-	<1	S
692560	SRR8657024	Salmonella Typhi	13	1	-	-	2	S	<0.5	S	0.125	S	<0.015	S	-	<0.015	S	-	<0.5	S	gyrA[83:S-F]	0.5	R	-	2	S	-	<0.25	S	-	8	S	-	<4	S	-	<0.25	S	-	<8	S	-	0.5	S
695968	SRR8703661	Salmonella Typhi	13	1	-	TEM-1	>512	R	16	R	0.125	S	<0.015	S	-	<0.015	S	strA;strB	<0.5	S	gyrA[83:S-F]	0.5	R	-	2	S	dfrA-7	32	R	-	8	S	-	<4	S	sul-1;sul-2	>32	R	catA-1	>128	R	-	0.5	S
697422	SRR8705963	Salmonella Typhi	13	1	-	TEM-1	>512	R	16	R	0.125	S	<0.015	S	-	<0.015	S	strA;strB	<0.5	S	gyrA[83:S-F]	0.5	R	-	2	S	dfrA-7	32	R	-	8	S	-	<4	S	sul-1;sul-2	>32	R	catA-1	>128	R	-	0.5	S
697708	SRR8704763	Salmonella Typhi	13	1	-	TEM-1	>512	R	16	R	0.125	S	<0.015	S	-	<0.015	S	strA;strB	<0.5	S	gyrA[83:S-F]	0.5	R	-	2	S	dfrA-7	32	R	-	8	S	-	<4	S	sul-1;sul-2	>32	R	catA-1	>128	R	-	0.5	S
697898	SRR8706141	Salmonella Typhi	13	1	-	TEM-1	>512	R	16	R	0.125	S	<0.015	S	-	<0.015	S	strA;strB	<0.5	S	gyrA[83:S-F]	0.5	R	-	2	S	dfrA-7	32	R	-	8	S	-	<4	S	sul-1;sul-2	>32	R	catA-1	>128	R	-	0.5	S
699766	SRR8724644	Salmonella Typhi	13	1	-	TEM-1	>512	R	16	R	0.125	S	<0.015	S	-	<0.015	S	strA;strB	<0.5	S	gyrA[83:S-F]	0.5	R	-	2	S	-	<0.25	S	-	8	S	-	<4	S	sul-1;sul-2	8	R	-	<8	S	-	0.5	S
703181	SRR8758418	Salmonella Typhi	13	1	-	TEM-1	>512	R	16	R	0.125	S	<0.015	S	-	<0.015	S	strA;strB	<0.5	S	gyrA[83:S-F]	0.5	R	-	2	S	dfrA-7	32	R	-	8	S	-	<4	S	sul-1;sul-2	>32	R	catA-1	>128	R	-	0.5	S
707186	SRR8772264	Salmonella Typhi	13	1	-	TEM-1	>512	R	16	R	0.125	S	<0.015	S	-	<0.015	S	strA;strB	<0.5	S	gyrA[83:S-F]	0.5	R	-	2	S	dfrA-7	32	R	-	8	S	-	<4	S	sul-1;sul-2	>32	R	catA-1	>128	R	-	0.5	S
707187	SRR8774346	Salmonella Typhi	13	1	-	TEM-1	>512	R	16	R	0.125	S	<0.015	S	-	<0.015	S	strA;strB	<0.5	S	gyrA[83:S-F]	0.5	R	-	2	S	dfrA-7	32	R	-	8	S	-	<4	S	sul-1;sul-2	>32	R	catA-1	>128	R	-	0.5	S
707188	SRR8774503	Salmonella Typhi	13	1	-	-	2	S	<0.5	S	0.125	S	<0.015	S	-	<0.015	S	-	<0.5	S	gyrA[83:S-F]	0.5	R	-	2	S	-	<0.25	S	-	8	S	-	<4	S	-	<0.25	S	-	<8	S	-	0.5	S
712528	SRR8856638	Salmonella Typhi	13	1	-	-	2	S	<0.5	S	0.125	S	<0.015	S	-	<0.015	S	-	<0.5	S	gyrA[83:S-F]	0.5	R	-	2	S	-	<0.25	S	-	8	S	-	<4	S	-	<0.25	S	-	<8	S	-	0.5	S
716008	SRR8839603	Salmonella Typhi	13	1	-	-	2	S	<0.5	S	0.125	S	<0.015	S	-	<0.015	S	-	<0.5	S	gyrA[83:S-F]	0.5	R	-	2	S	-	<0.25	S	-	8	S	-	<4	S	-	<0.25	S	-	<8	S	-	0.5	S
720113	SRR8873672	Salmonella Typhi	13	1	-	TEM-1	>512	R	16	R	0.125	S	<0.015	S	-	<0.015	S	strA;strB	<0.5	S	gyrA[83:S-F]	0.5	R	-	2	S	dfrA-7	32	R	-	8	S	-	<4	S	sul-1;sul-2	>32	R	catA-1	>128	R	-	0.5	S
720114	SRR8873664	Salmonella Typhi	13	1	-	TEM-1	>512	R	16	R	0.125	S	<0.015	S	-	<0.015	S	strA;strB	<0.5	S	gyrA[83:S-F]	0.5	R	-	2	S	dfrA-7	32	R	-	8	S	-	<4	S	sul-1;sul-2	>32	R	catA-1	>128	R	-	0.5	S
720118	SRR8885342	Salmonella Typhi	13	1	-	-	2	S	<0.5	S	0.125	S	<0.015	S	-	<0.015	S	-	<0.5	S	gyrA[83:S-F]	0.5	R	-	2	S	-	<0.25	S	-	8	S	-	<4	S	-	<0.25	S	-	<8	S	-	0.5	S
720119	SRR8878922	Salmonella Typhi	13	1	-	-	2	S	<0.5	S	0.125	S	<0.015	S	-	<0.015	S	-	<0.5	S	gyrA[83:S-F]	0.5	R	-	2	S	-	<0.25	S	-	8	S	-	<4	S	-	<0.25	S	-	<8	S	-	0.5	S
722368	SRR8924811	Salmonella Typhi	13	1	-	-	2	S	<0.5	S	0.125	S	<0.015	S	-	<0.015	S	-	<0.5	S	gyrA[83:S-F]	0.5	R	-	2	S	-	<0.25	S	-	8	S	-	<4	S	-	<0.25	S	-	<8	S	-	0.5	S
722370	SRR8916316	Salmonella Typhi	13	1	-	-	2	S	<0.5	S	0.125	S	<0.015	S	-	<0.015	S	-	<0.5	S	gyrA[83:S-F]	0.5	R	-	2	S	-	<0.25	S	-	8	S	-	<4	S	-	<0.25	S	-	<8	S	-	0.5	S
721699	SRR8879008	Salmonella Typhi	13	1	-	-	2	S	<0.5	S	0.125	S	<0.015	S	-	<0.015	S	-	<0.5	S	gyrA[83:S-F]	0.5	R	-	2	S	-	<0.25	S	-	8	S	-	<4	S	-	<0.25	S	-	<8	S	-	0.5	S
723824	SRR8916322	Salmonella Typhi	13	1	-	-	2	S	<0.5	S	0.125	S	<0.015	S	-	<0.015	S	-	<0.5	S	gyrA[83:S-F]	0.5	R	-	2	S	dfrA-7	16	R	-	8	S	-	<4	S	sul-1	>32	R	catA-1	>128	R	-	0.5	S
723825	SRR8916324	Salmonella Typhi	13	2	-	-	2	S	<0.5	S	0.125	S	<0.015	S	-	<0.015	S	-	<0.5	S	gyrA[83:S-F]	0.5	R	-	2	S	-	<0.25	S	-	8	S	-	<4	S	-	<0.25	S	-	<8	S	-	0.5	S
727899	SRR8951813	Salmonella Typhi	13	1	-	TEM-1	>512	R	16	R	0.125	S	<0.015	S	-	<0.015	S	strA;strB	<0.5	S	gyrA[83:S-F]	0.5	R	-	2	S	dfrA-7	32	R	-	8	S	-	<4	S	sul-1;sul-2	>32	R	catA-1	>128	R	-	0.5	S
728773	SRR9298888	Salmonella Typhi	13	1	-	TEM-1	>512	R	16	R	0.125	S	<0.015	S	-	<0.015	S	strA;strB	<0.5	S	gyrA[83:S-F]	0.5	R	-	2	S	dfrA-7	32	R	-	8	S	-	<4	S	sul-1;sul-2	>32	R	catA-1	>128	R	-	0.5	S
728777	SRR9287811	Salmonella Typhi	13	1	-	TEM-1	>512	R	16	R	0.125	S	<0.015	S	-	<0.015	S	strA;strB	<0.5	S	gyrA[83:S-F]	0.5	R	-	2	S	dfrA-7	32	R	-	8	S	-	<4	S	sul-1;sul-2	>32	R	catA-1	>128	R	-	0.5	S
728781	SRR9287693	Salmonella Typhi	13	1	-	-	2	S	<0.5	S	0.125	S	<0.015	S	-	<0.015	S	-	<0.5	S	gyrA[83:S-F]	0.5	R	-	2	S	-	<0.25	S	-	8	S	-	<4	S	-	<0.25	S	-	<8	S	-	0.5	S
730777	SRR9287407	Salmonella Typhi	13	1	-	TEM-1	>512	R	16	R	0.125	S	<0.015	S	-	<0.015	S	strA;strB	<0.5	S	gyrA[83:S-F]	0.5	R	-	2	S	dfrA-7	32	R	-	8	S	-	<4	S	sul-1;sul-2	>32	R	catA-1	>128	R	-	0.5	S
730695	SRR9287404	Salmonella Typhi	13	2	-	-	2	S	<0.5	S	0.125	S	<0.015	S	-	<0.015	S	-	<0.5	S	gyrA[83:S-F]	0.5	R	-	2	S	-	<0.25	S	-	8	S	-	<4	S	-	<0.25	S	-	<8	S	-	0.5	S
730977	SRR9287699	Salmonella Typhi	13	1	-	TEM-1	>512	R	16	R	0.125	S	<0.015	S	-	<0.015	S	strA;strB	<0.5	S	gyrA[83:S-F]	0.5	R	-	2	S	dfrA-7	32	R	-	8	S	-	<4	S	sul-1;sul-2	>32	R	catA-1	>128	R	-	0.5	S
735588	SRR9050574	Salmonella Typhi	13	2	-	-	2	S	<0.5	S	0.125	S	<0.015	S	-	<0.015	S	-	<0.5	S	gyrA[83:S-F]	0.5	R	-	2	S	-	<0.25	S	-	8	S	-	<4	S	-	<0.25	S	-	<8	S	-	0.5	S
735872	SRR9050547	Salmonella Typhi	13	1	-	TEM-1	>512	R	16	R	0.125	S	<0.015	S	-	<0.015	S	strA;strB	<0.5	S	gyrA[83:S-F]	0.5	R	-	2	S	-	<0.25	S	-	8	S	-	<4	S	sul-1;sul-2	8	R	-	<8	S	-	0.5	S
735874	SRR9050548	Salmonella Typhi	13	1	-	TEM-1	>512	R	16	R	0.125	S	<0.015	S	-	<0.015	S	strA;strB	<0.5	S	gyrA[83:S-F]	0.5	R	-	2	S	dfrA-7	32	R	-	8	S	-	<4	S	sul-1;sul-2	>32	R	catA-1	>128	R	-	0.5	S
738672	SRR9273939	Salmonella Typhi	13	1	-	TEM-1	>512	R	16	R	0.125	S	<0.015	S	-	<0.015	S	strA;strB	<0.5	S	gyrA[83:S-F]	0.5	R	-	2	S	dfrA-7	32	R	-	8	S	-	<4	S	sul-1;sul-2	>32	R	catA-1	>128	R	-	0.5	S
740076	SRR9273988	Salmonella Typhi	13	1	-	TEM-1	>512	R	16	R	0.125	S	<0.015	S	-	<0.015	S	strA;strB	<0.5	S	gyrA[83:S-F]	0.5	R	-	2	S	dfrA-7	32	R	-	8	S	-	<4	S	sul-1;sul-2	>32	R	catA-1	>128	R	-	0.5	S
740077	SRR9273935	Salmonella Typhi	13	1	-	TEM-1	>512	R	16	R	0.125	S	<0.015	S	-	<0.015	S	strA;strB	<0.5	S	gyrA[83:S-F]	0.5	R	-	2	S	dfrA-7	32	R	-	8	S	-	<4	S	sul-1;sul-2	>32	R	catA-1	>128	R	-	0.5	S
740079	SRR9274046	Salmonella Typhi	13	1	-	TEM-1	>512	R	16	R	0.125	S	<0.015	S	-	<0.015	S	strA;strB	<0.5	S	gyrA[83:S-F]	0.5	R	-	2	S	dfrA-7	32	R	-	8	S	-	<4	S	sul-1;sul-2	>32	R	catA-1	>128	R	-	0.5	S
742396	SRR9274333	Salmonella Typhi	13	1	-	TEM-1	>512	R	16	R	0.125	S	<0.015	S	-	<0.015	S	strA;strB	<0.5	S	gyrA[83:S-F]	0.5	R	-	2	S	dfrA-7	32	R	-	8	S	-	<4	S	sul-1;sul-2	>32	R	catA-1	>128	R	-	0.5	S
742417	SRR9273977	Salmonella Typhi	13	1	-	TEM-1	>512	R	16	R	0.125	S	<0.015	S	-	<0.015	S	strA;strB	<0.5	S	gyrA[83:S-F]	0.5	R	-	2	S	dfrA-7	32	R	-	8	S	-	<4	S	sul-1;sul-2	>32	R	catA-1	>128	R	-	0.5	S
745302	SRR9260896	Salmonella Typhi	13	1	-	-	2	S	<0.5	S	0.125	S	<0.015	S	-	<0.015	S	-	<0.5	S	gyrA[83:S-F]	0.5	R	-	2	S	-	<0.25	S	-	8	S	-	<4	S	-	<0.25	S	-	<8	S	-	0.5	S
745303	SRR9261292	Salmonella Typhi	13	1	-	-	2	S	<0.5	S	0.125	S	<0.015	S	-	<0.015	S	-	<0.5	S	gyrA[83:S-F]	0.5	R	-	2	S	-	<0.25	S	-	8	S	-	<4	S	-	<0.25	S	-	<8	S	-	0.5	S
745853	SRR9261533	Salmonella Typhi	13	1	-	-	2	S	<0.5	S	0.125	S	<0.015	S	-	<0.015	S	-	<0.5	S	gyrA[83:S-F]	0.5	R	-	2	S	-	<0.25	S	-	8	S	-	<4	S	-	<0.25	S	-	<8	S	-	0.5	S
745854	SRR9261119	Salmonella Typhi	13	1	-	-	2	S	<0.5	S	0.125	S	<0.015	S	-	<0.015	S	-	<0.5	S	gyrA[83:S-F]	0.5	R	-	2	S	-	<0.25	S	-	8	S	-	<4	S	-	<0.25	S	-	<8	S	-	0.5	S
746796	SRR9261377	Salmonella Typhi	13	1	-	-	2	S	<0.5	S	0.125	S	<0.015	S	-	<0.015	S	-	<0.5	S	gyrA[83:S-F]	0.5	R	-	2	S	-	<0.25	S	-	8	S	-	<4	S	-	<0.25	S	-	<8	S	-	0.5	S
751240	SRR9261262	Salmonella Typhi	13	2	-	-	2	S	<0.5	S	0.125	S	<0.015	S	-	<0.015	S	-	<0.5	S	gyrA[83:S-F]	0.5	R	-	2	S	-	<0.25	S	-	8	S	-	<4	S	-	<0.25	S	-	<8	S	-	0.5	S
749381	SRR9274009	Salmonella Typhi	13	1	-	TEM-1	>512	R	16	R	0.125	S	<0.015	S	-	<0.015	S	strA;strB	<0.5	S	gyrA[83:S-F]	0.5	R	-	2	S	dfrA-7	32	R	-	8	S	-	<4	S	sul-1;sul-2	>32	R	catA-1	>128	R	-	0.5	S
751242	SRR9261278	Salmonella Typhi	13	1	-	TEM-1	>512	R	16	R	0.125	S	<0.015	S	-	<0.015	S	strA;strB	<0.5	S	gyrA[83:S-F]	0.5	R	-	2	S	dfrA-7	32	R	-	8	S	-	<4	S	sul-1;sul-2	>32	R	catA-1	>128	R	-	0.5	S
749390	SRR9261549	Salmonella Typhi	13	1	-	-	2	S	<0.5	S	0.125	S	<0.015	S	-	<0.015	S	-	<0.5	S	gyrA[83:S-F]	0.5	R	-	2	S	-	<0.25	S	-	8	S	-	<4	S	-	<0.25	S	-	<8	S	-	0.5	S
751277	SRR9261068	Salmonella Typhi	13	1	-	-	2	S	<0.5	S	0.125	S	<0.015	S	-	<0.015	S	-	<0.5	S	gyrA[83:S-F]	0.5	R	-	2	S	-	<0.25	S	-	8	S	-	<4	S	-	<0.25	S	-	<8	S	-	0.5	S
751278	SRR9261349	Salmonella Typhi	13	1	-	-	2	S	<0.5	S	0.125	S	<0.015	S	-	<0.015	S	-	<0.5	S	gyrA[83:S-F]	0.5	R	-	2	S	-	<0.25	S	-	8	S	-	<4	S	-	<0.25	S	-	<8	S	-	0.5	S
751281	SRR9261676	Salmonella Typhi	13	1	-	-	2	S	<0.5	S	0.125	S	<0.015	S	-	<0.015	S	-	<0.5	S	gyrA[83:S-F]	0.5	R	-	2	S	-	<0.25	S	-	8	S	-	<4	S	-	<0.25	S	-	<8	S	-	0.5	S
751531	SRR9261341	Salmonella Typhi	13	1	-	TEM-1	>512	R	16	R	0.125	S	<0.015	S	-	<0.015	S	strA;strB	<0.5	S	gyrA[83:S-F]	0.5	R	-	2	S	dfrA-7	32	R	-	8	S	-	<4	S	sul-1;sul-2	>32	R	catA-1	>128	R	-	0.5	S
751532	SRR9261063	Salmonella Typhi	13	1	-	TEM-1	>512	R	16	R	0.125	S	<0.015	S	-	<0.015	S	strA;strB	<0.5	S	gyrA[83:S-F]	0.5	R	-	2	S	dfrA-7	32	R	-	8	S	-	<4	S	sul-1;sul-2	>32	R	catA-1	>128	R	-	0.5	S
751533	SRR9261369	Salmonella Typhi	13	2	-	-	2	S	<0.5	S	0.125	S	<0.015	S	-	<0.015	S	-	<0.5	S	gyrA[83:S-F]	0.5	R	-	2	S	-	<0.25	S	-	8	S	-	<4	S	-	<0.25	S	-	<8	S	-	0.5	S
752170	SRR9274073	Salmonella Typhi	13	1	-	-	2	S	<0.5	S	0.125	S	<0.015	S	-	<0.015	S	-	<0.5	S	gyrA[83:S-F]	0.5	R	-	2	S	-	<0.25	S	-	8	S	-	<4	S	-	<0.25	S	-	<8	S	-	0.5	S
755714	SRR9273938	Salmonella Typhi	13	1	-	TEM-1	>512	R	16	R	0.125	S	<0.015	S	-	<0.015	S	strA;strB	<0.5	S	gyrA[83:S-F]	0.5	R	-	2	S	dfrA-7	32	R	-	8	S	-	<4	S	sul-1;sul-2	>32	R	catA-1	>128	R	-	0.5	S
753224	SRR9261573	Salmonella Typhi	13	1	-	TEM-1	>512	R	16	R	0.125	S	<0.015	S	-	<0.015	S	strA;strB	<0.5	S	gyrA[83:S-F]	0.5	R	-	2	S	dfrA-7	32	R	-	8	S	-	<4	S	sul-1;sul-2	>32	R	catA-1	>128	R	-	0.5	S
755137	SRR9274370	Salmonella Typhi	13	1	-	TEM-1	>512	R	16	R	0.125	S	<0.015	S	-	<0.015	S	strA;strB	<0.5	S	gyrA[83:S-F]	0.5	R	-	2	S	dfrA-7	32	R	-	8	S	-	<4	S	sul-1;sul-2	>32	R	catA-1	>128	R	-	0.5	S
756216	SRR9273937	Salmonella Typhi	13	1	-	-	2	S	<0.5	S	0.125	S	<0.015	S	-	<0.015	S	-	<0.5	S	gyrA[83:S-F]	0.5	R	-	2	S	-	<0.25	S	-	8	S	-	<4	S	-	<0.25	S	-	<8	S	-	0.5	S
762229	SRR9335617	Salmonella Typhi	13	1	-	TEM-1	>512	R	16	R	0.125	S	<0.015	S	-	<0.015	S	strA;strB	<0.5	S	gyrA[83:S-F]	0.5	R	-	2	S	dfrA-7	32	R	-	8	S	-	<4	S	sul-1;sul-2	>32	R	catA-1	>128	R	-	0.5	S
758748	SRR9306556	Salmonella Typhi	13	1	-	-	2	S	<0.5	S	0.125	S	<0.015	S	-	<0.015	S	-	<0.5	S	gyrA[83:S-F]	0.5	R	-	2	S	-	<0.25	S	-	8	S	-	<4	S	-	<0.25	S	-	<8	S	-	0.5	S
761632	SRR9422869	Salmonella Typhi	13	1	-	-	2	S	<0.5	S	0.125	S	<0.015	S	-	<0.015	S	-	<0.5	S	gyrA[83:S-F]	0.5	R	-	2	S	-	<0.25	S	-	8	S	-	<4	S	-	<0.25	S	-	<8	S	-	0.5	S
761637	SRR9335718	Salmonella Typhi	13	1	-	-	2	S	<0.5	S	0.125	S	<0.015	S	-	<0.015	S	-	<0.5	S	gyrA[83:S-F]	0.5	R	-	2	S	-	<0.25	S	-	8	S	-	<4	S	-	<0.25	S	-	<8	S	-	0.5	S
766766	SRR9625950	Salmonella Typhi	13	1	-	-	2	S	<0.5	S	0.125	S	<0.015	S	-	<0.015	S	-	<0.5	S	gyrA[83:S-F]	0.5	R	-	2	S	-	<0.25	S	-	8	S	-	<4	S	-	<0.25	S	-	<8	S	-	0.5	S
769806	SRR9649500	Salmonella Typhi	13	1	-	-	2	S	<0.5	S	0.125	S	<0.015	S	-	<0.015	S	-	<0.5	S	gyrA[83:S-F]	0.5	R	-	2	S	-	<0.25	S	-	8	S	-	<4	S	-	<0.25	S	-	<8	S	-	0.5	S
776577	SRR9720447	Salmonella Typhi	13	2	-	-	2	S	<0.5	S	0.125	S	<0.015	S	-	<0.015	S	-	<0.5	S	gyrA[83:S-F]	0.5	R	-	2	S	-	<0.25	S	-	8	S	-	<4	S	-	<0.25	S	-	<8	S	-	0.5	S
773733	SRR9678952	Salmonella Typhi	13	2	-	-	2	S	<0.5	S	0.125	S	<0.015	S	-	<0.015	S	-	<0.5	S	gyrA[83:S-F]	0.5	R	-	2	S	-	<0.25	S	-	8	S	-	<4	S	-	<0.25	S	-	<8	S	-	0.5	S
773734	SRR9719492	Salmonella Typhi	13	1	-	-	2	S	<0.5	S	0.125	S	<0.015	S	-	<0.015	S	-	<0.5	S	gyrA[83:S-F]	0.5	R	-	2	S	-	<0.25	S	-	8	S	-	<4	S	-	<0.25	S	-	<8	S	-	0.5	S
774357	SRR9719482	Salmonella Typhi	13	2	-	-	2	S	<0.5	S	0.125	S	<0.015	S	-	<0.015	S	-	<0.5	S	gyrA[83:S-F]	0.5	R	-	2	S	-	<0.25	S	-	8	S	-	<4	S	-	<0.25	S	-	<8	S	-	0.5	S
774358	SRR9719753	Salmonella Typhi	13	1	-	TEM-1	>512	R	16	R	0.125	S	<0.015	S	-	<0.015	S	strA	<0.5	S	gyrA[83:S-F]	0.5	R	-	2	S	dfrA-7	32	R	-	8	S	-	<4	S	sul-1;sul-2	>32	R	catA-1	>128	R	-	0.5	S
776560	SRR9720417	Salmonella Typhi	13	1	-	TEM-1	>512	R	16	R	0.125	S	<0.015	S	-	<0.015	S	strA	<0.5	S	gyrA[83:S-F]	0.5	R	-	2	S	dfrA-7	32	R	-	8	S	-	<4	S	sul-1;sul-2	>32	R	catA-1	>128	R	-	0.5	S
780210	SRR9875361	Salmonella Typhi	13	2	-	-	2	S	<0.5	S	0.125	S	<0.015	S	-	<0.015	S	-	<0.5	S	gyrA[83:S-F]	0.5	R	-	2	S	-	<0.25	S	-	8	S	-	<4	S	-	<0.25	S	-	<8	S	-	0.5	S
779906	SRR9861265	Salmonella Typhi	13	1	-	-	2	S	<0.5	S	0.125	S	<0.015	S	-	<0.015	S	-	<0.5	S	gyrA[83:S-F]	0.5	R	-	2	S	-	<0.25	S	-	8	S	-	<4	S	-	<0.25	S	-	<8	S	-	0.5	S
780461	SRR9886101	Salmonella Typhi	13	1	-	TEM-1	>512	R	16	R	0.125	S	<0.015	S	-	<0.015	S	strA;strB	<0.5	S	gyrA[83:S-F]	0.5	R	-	2	S	dfrA-7	32	R	-	8	S	-	<4	S	sul-1;sul-2	>32	R	catA-1	>128	R	-	0.5	S
780463	SRR9886110	Salmonella Typhi	13	1	-	-	2	S	<0.5	S	0.125	S	<0.015	S	-	<0.015	S	-	<0.5	S	gyrA[83:S-F]	0.5	R	-	2	S	dfrA-7	16	R	-	8	S	-	<4	S	sul-1	>32	R	catA-1	>128	R	-	0.5	S
781842	SRR9911796	Salmonella Typhi	13	1	-	TEM-1	>512	R	16	R	0.125	S	<0.015	S	-	<0.015	S	strA;strB	<0.5	S	gyrA[83:S-F]	0.5	R	-	2	S	dfrA-7	32	R	-	8	S	-	<4	S	sul-1;sul-2	>32	R	catA-1	>128	R	-	0.5	S
781848	SRR9911920	Salmonella Typhi	13	1	-	-	2	S	<0.5	S	0.125	S	<0.015	S	-	<0.015	S	-	<0.5	S	gyrA[83:S-F]	0.5	R	-	2	S	-	<0.25	S	-	8	S	-	<4	S	-	<0.25	S	-	<8	S	-	0.5	S
781854	SRR9923907	Salmonella Typhi	13	2	-	-	2	S	<0.5	S	0.125	S	<0.015	S	-	<0.015	S	-	<0.5	S	gyrA[83:S-F]	0.5	R	-	2	S	-	<0.25	S	-	8	S	-	<4	S	-	<0.25	S	-	<8	S	-	0.5	S
787550	SRR9948671	Salmonella Typhi	13	1	HI1	TEM-1	>512	R	16	R	0.125	S	<0.015	S	-	<0.015	S	strA;strB	<0.5	S	gyrA[83:S-F]	0.5	R	-	2	S	dfrA-7	32	R	-	8	S	tet(A)	>32	R	sul-1;sul-2	>32	R	catA-1	>128	R	-	0.5	S
785007	SRR9944920	Salmonella Typhi	13	2	-	-	<1	S	<1	S	0.5	S	<0.25	S	-	0.03	S	-	<0.5	S	gyrA[83:S-F]	8	R	-	<2	S	-	<0.25	S	-	<1	S	-	<2	S	-	<0.25	S	-	<8	S	-	<1	S
785008	SRR9945070	Salmonella Typhi	13	1	HI1	TEM-1	128	R	32	R	0.5	S	<0.25	S	-	0.03	S	strA;strB	<0.5	S	gyrA[83:S-F]	0.25	R	-	4	S	dfrA-7	>32	R	-	4	S	tet(A)	>64	R	sul-1;sul-2	>32	R	catA-1	>128	R	-	<1	S
787256	SRR9961959	Salmonella Typhi	13	1	-	TEM-1	128	R	64	R	0.5	S	<0.25	S	-	0.03	S	strA;strB	<0.5	S	gyrA[83:S-F]	0.25	R	-	4	S	dfrA-7	>32	R	-	4	S	-	<2	S	sul-1;sul-2	>32	R	catA-1	>128	R	-	2	S
787258	SRR9962003	Salmonella Typhi	13	1	-	TEM-1	128	R	64	R	0.5	S	<0.25	S	-	0.03	S	strA;strB	<0.5	S	gyrA[83:S-F]	0.25	R	-	4	S	dfrA-7	>32	R	-	4	S	-	<2	S	sul-1;sul-2	>32	R	catA-1	>128	R	-	2	S
788281	SRR9989247	Salmonella Typhi	13	1	-	TEM-1	128	R	64	R	0.5	S	<0.25	S	-	0.03	S	strA;strB	<0.5	S	gyrA[83:S-F]	0.25	R	-	4	S	dfrA-7	>32	R	-	4	S	-	<2	S	sul-1;sul-2	>32	R	catA-1	>128	R	-	<1	S
790462	SRR10006836	Salmonella Typhi	13	1	-	TEM-1	128	R	32	R	0.5	S	<0.25	S	-	0.03	S	strA;strB	<0.5	S	gyrA[83:S-F]	0.25	R	-	4	S	-	0.5	S	-	4	S	-	<2	S	sul-1;sul-2	>32	R	-	<8	S	-	<1	S
790463	SRR10006875	Salmonella Typhi	13	1	-	-	<1	S	<1	S	0.5	S	<0.25	S	-	0.03	S	-	<0.5	S	gyrA[83:S-F]	0.5	R	-	4	S	-	0.5	S	-	4	S	-	<2	S	-	<0.25	S	-	<8	S	-	<1	S
790550	SRR10006864	Salmonella Typhi	13	1	-	TEM-1	128	R	32	R	0.5	S	<0.25	S	-	0.03	S	strA;strB	<0.5	S	gyrA[83:S-F]	0.125	R	-	4	S	dfrA-7	>32	R	-	4	S	-	<2	S	sul-1;sul-2	>32	R	catA-1	>128	R	-	<1	S
794715	SRR10019345	Salmonella Typhi	13	1	-	TEM-1	128	R	32	R	0.5	S	<0.25	S	-	0.03	S	strA;strB	<0.5	S	gyrA[83:S-F]	0.25	R	-	4	S	dfrA-7	>32	R	-	4	S	-	<2	S	sul-1;sul-2	>32	R	catA-1	>128	R	-	<1	S
802698	SRR10120266	Salmonella Typhi	13	1	-	-	<1	S	<1	S	0.5	S	<0.25	S	-	0.03	S	-	<0.5	S	gyrA[83:S-F]	0.25	R	-	4	S	-	0.5	S	-	4	S	-	<2	S	-	<0.25	S	-	<8	S	-	2	S
802737	SRR10120265	Salmonella Typhi	13	1	-	TEM-1	128	R	32	R	0.5	S	<0.25	S	-	0.03	S	strA;strB	<0.5	S	gyrA[83:S-F]	0.25	R	-	4	S	dfrA-7	>32	R	-	4	S	-	<2	S	sul-1;sul-2	>32	R	catA-1	>128	R	-	2	S
802813	SRR10120258	Salmonella Typhi	13	1	-	-	<1	S	<1	S	0.5	S	<0.25	S	-	0.03	S	-	<0.5	S	gyrA[83:S-F]	0.25	R	-	4	S	dfrA-7	>32	R	-	4	S	-	<2	S	sul-1	>32	R	catA-1	>128	R	-	2	S
804371	SRR10139605	Salmonella Typhi	13	1	-	TEM-1	128	R	32	R	0.5	S	<0.25	S	-	0.03	S	strA;strB	<0.5	S	gyrA[83:S-F]	0.25	R	-	4	S	dfrA-7	>32	R	-	4	S	-	<2	S	sul-1;sul-2	>32	R	catA-1	>128	R	-	2	S
804498	SRR10139527	Salmonella Typhi	13	1	-	TEM-1	128	R	32	R	0.5	S	<0.25	S	-	0.03	S	strA;strB	<0.5	S	gyrA[83:S-F]	0.25	R	-	4	S	dfrA-7	>32	R	-	4	S	-	<2	S	sul-1;sul-2	>32	R	catA-1	>128	R	-	<1	S
804499	SRR10139567	Salmonella Typhi	13	1	-	TEM-1	128	R	64	R	0.5	S	<0.25	S	-	0.03	S	strA;strB	<0.5	S	gyrA[83:S-F]	0.25	R	-	4	S	dfrA-7	>32	R	-	4	S	-	<2	S	sul-1;sul-2	>32	R	catA-1	>128	R	-	2	S
804500	SRR10133397	Salmonella Typhi	13	1	-	-	<1	S	<1	S	0.5	S	<0.25	S	-	0.03	S	-	<0.5	S	gyrA[83:S-F]	0.25	R	-	4	S	-	0.5	S	-	4	S	-	<2	S	-	<0.25	S	-	<8	S	-	<1	S
804503	SRR10133392	Salmonella Typhi	13	1	-	-	<1	S	<1	S	0.5	S	<0.25	S	-	0.03	S	-	<0.5	S	gyrA[83:S-F]	0.25	R	-	4	S	dfrA-7	>32	R	-	4	S	-	<2	S	sul-1	>32	R	catA-1	>128	R	-	2	S
804508	SRR10121287	Salmonella Typhi	13	1	-	-	<1	S	<1	S	0.5	S	<0.25	S	-	0.03	S	-	<0.5	S	gyrA[83:S-F]	0.25	R	-	4	S	-	0.5	S	-	4	S	-	<2	S	-	<0.25	S	-	<8	S	-	2	S
804509	SRR10139535	Salmonella Typhi	13	2	-	-	<1	S	<1	S	0.5	S	<0.25	S	-	0.03	S	-	<0.5	S	gyrA[83:S-F]	0.5	R	-	4	S	-	1	S	-	4	S	-	<2	S	-	<0.25	S	-	<8	S	-	<1	S
806072	SRR10198940	Salmonella Typhi	13	1	-	-	<1	S	<1	S	0.5	S	<0.25	S	-	0.03	S	-	<0.5	S	gyrA[83:S-F]	0.25	R	-	4	S	-	0.5	S	-	4	S	-	<2	S	-	<0.25	S	-	<8	S	-	2	S
806073	SRR10198869	Salmonella Typhi	13	1	-	-	<1	S	<1	S	0.5	S	<0.25	S	-	0.03	S	-	<0.5	S	gyrA[83:S-F]	0.25	R	-	4	S	dfrA-7	>32	R	-	4	S	-	<2	S	sul-1	>32	R	catA-1	>128	R	-	2	S
812345	SRR10222092	Salmonella Typhi	13	1	-	TEM-1	128	R	32	R	0.5	S	<0.25	S	-	0.03	S	strA;strB	<0.5	S	gyrA[83:S-F]	0.25	R	-	4	S	dfrA-7	>32	R	-	4	S	-	<2	S	sul-1;sul-2	>32	R	catA-1	>128	R	-	2	S
806076	SRR10198914	Salmonella Typhi	13	2	-	TEM-1	128	R	64	R	<0.25	S	<0.25	S	-	0.25	S	strA;strB	<0.5	S	gyrA[83:S-F]	1	R	-	4	S	dfrA-1	>32	R	-	4	S	tet(A)	>64	R	sul-1;sul-2	>32	R	-	<8	S	-	<1	S
806238	SRR10139602	Salmonella Typhi	13	1	-	-	<1	S	<1	S	0.5	S	<0.25	S	-	0.03	S	-	<0.5	S	gyrA[83:S-F]	0.25	R	-	4	S	-	0.5	S	-	4	S	-	<2	S	-	<0.25	S	-	<8	S	-	<1	S
806323	SRR10229753	Salmonella Typhi	13	1	-	TEM-1	128	R	32	R	0.5	S	<0.25	S	-	0.03	S	strA;strB	<0.5	S	gyrA[83:S-F]	0.25	R	-	4	S	dfrA-7	>32	R	-	4	S	-	<2	S	sul-1;sul-2	>32	R	catA-1	>128	R	-	<1	S
806326	SRR10228840	Salmonella Typhi	13	1	-	-	<1	S	<1	S	<0.25	S	<0.25	S	-	<0.015	S	-	<0.5	S	gyrA[83:S-F]	0.064	R	-	4	S	-	0.5	S	-	4	S	-	<2	S	-	<0.25	S	-	<8	S	-	2	S
808187	SRR10222131	Salmonella Typhi	13	1	-	TEM-1	128	R	32	R	0.5	S	<0.25	S	-	0.03	S	strA;strB	<0.5	S	gyrA[83:S-F]	0.25	R	-	4	S	dfrA-7	>32	R	-	4	S	-	<2	S	sul-1;sul-2	>32	R	catA-1	>128	R	-	2	S
808188	SRR10222081	Salmonella Typhi	13	1	-	-	<1	S	<1	S	0.5	S	<0.25	S	-	0.03	S	-	<0.5	S	gyrA[83:S-F]	0.25	R	-	4	S	-	0.5	S	-	4	S	-	<2	S	-	<0.25	S	-	<8	S	-	<1	S
808817	SRR10229749	Salmonella Typhi	13	2	-	-	<1	S	<1	S	<0.25	S	<0.25	S	-	<0.015	S	-	<0.5	S	gyrA[83:S-F]	0.125	R	-	4	S	-	1	S	-	4	S	-	<2	S	-	<0.25	S	-	<8	S	-	<1	S
808819	SRR10229734	Salmonella Typhi	13	1	-	TEM-1	128	R	64	R	0.5	S	<0.25	S	-	0.03	S	strA;strB	<0.5	S	gyrA[83:S-F]	0.25	R	-	4	S	dfrA-7	>32	R	-	4	S	-	<2	S	sul-1;sul-2	>32	R	catA-1	>128	R	-	2	S
810027	SRR10229730	Salmonella Typhi	13	1	-	-	<1	S	<1	S	0.5	S	<0.25	S	-	0.03	S	-	<0.5	S	gyrA[83:S-F]	0.25	R	-	4	S	-	0.5	S	-	4	S	-	<2	S	-	<0.25	S	-	<8	S	-	<1	S
810028	SRR10222088	Salmonella Typhi	13	1	-	-	<1	S	<1	S	<0.25	S	<0.25	S	-	<0.015	S	-	<0.5	S	gyrA[83:S-F]	0.064	R	-	4	S	-	0.5	S	-	4	S	-	<2	S	-	<0.25	S	-	<8	S	-	<1	S
810116	SRR10222068	Salmonella Typhi	13	1	-	-	<1	S	<1	S	<0.25	S	0	S	-	0.25	S	-	<0.5	S	gyrA[83:S-F]	0.125	R	-	<2	S	-	1	S	-	4	S	-	<2	S	-	<0.25	S	-	<8	S	-	2	S
811046	SRR10232067	Salmonella Typhi	13	1	-	TEM-1	128	R	>128	R	0.5	S	<0.25	S	-	0.03	S	strA;strB	<0.5	S	gyrA[83:S-F]	0.25	R	-	4	S	dfrA-7	>32	R	-	4	S	-	<2	S	sul-1;sul-2	>32	R	catA-1	>128	R	-	2	S
811047	SRR10222128	Salmonella Typhi	13	2209	-	-	<1	S	<1	S	0.5	S	<0.25	S	-	0.03	S	-	<0.5	S	gyrA[83:S-F]	0.25	R	-	<2	S	-	<0.25	S	-	8	S	-	<2	S	-	<0.25	S	-	<8	S	-	<1	S
811048	SRR10222109	Salmonella Typhi	13	1	-	-	<1	S	<1	S	0.5	S	<0.25	S	-	0.03	S	-	<0.5	S	gyrA[83:S-F]	0.25	R	-	4	S	dfrA-7	>32	R	-	4	S	-	<2	S	sul-1	32	R	catA-1	>128	R	-	<1	S
812073	SRR10228887	Salmonella Typhi	13	1	-	-	<1	S	<1	S	<0.25	S	<0.25	S	-	<0.015	S	-	<0.5	S	gyrA[83:S-F]	0.125	R	-	4	S	-	0.5	S	-	4	S	-	<2	S	-	<0.25	S	-	<8	S	-	<1	S
812074	SRR10229784	Salmonella Typhi	13	1	-	TEM-1	64	R	32	R	0.5	S	<0.25	S	-	0.03	S	strA;strB	<0.5	S	gyrA[83:S-F]	0.25	R	-	4	S	dfrA-7	>32	R	-	4	S	-	<2	S	sul-1;sul-2	>32	R	catA-1	>128	R	-	2	S
812208	SRR10232072	Salmonella Typhi	13	1	-	-	<1	S	<1	S	0.5	S	<0.25	S	-	0.03	S	-	<0.5	S	gyrA[83:S-F]	0.25	R	-	4	S	dfrA-7	>32	R	-	4	S	-	<2	S	sul-1	>32	R	catA-1	>128	R	-	2	S
814336	SRR10228847	Salmonella Typhi	13	1	-	TEM-1	128	R	16	R	0.5	S	<0.25	S	-	0.03	S	strA;strB	<0.5	S	gyrA[83:S-F]	0.25	R	-	<2	S	dfrA-7	>32	R	-	8	S	-	<2	S	sul-1;sul-2	>32	R	catA-1	128	R	-	<1	S
814350	SRR10228885	Salmonella Typhi	13	1	-	TEM-1	128	R	16	R	0.5	S	<0.25	S	-	0.03	S	strA;strB	<0.5	S	gyrA[83:S-F]	0.25	R	-	4	S	dfrA-7	>32	R	-	8	S	-	<2	S	sul-1;sul-2	>32	R	catA-1	128	R	-	<1	S
814896	SRR10247513	Salmonella Typhi	13	1	-	TEM-1	128	R	16	R	0.5	S	<0.25	S	-	0.03	S	strA;strB	<0.5	S	gyrA[83:S-F]	0.25	R	-	<2	S	dfrA-7	>32	R	-	8	S	-	<2	S	sul-1;sul-2	>32	R	catA-1	128	R	-	<1	S
814946	SRR10232197	Salmonella Typhi	13	1	-	-	<1	S	<1	S	0.5	S	<0.25	S	-	0.03	S	-	<0.5	S	gyrA[83:S-F]	0.25	R	-	<2	S	-	<0.25	S	-	8	S	-	<2	S	-	<0.25	S	-	<8	S	-	<1	S
816187	SRR10236676	Salmonella Typhi	13	2	-	-	<1	S	<1	S	0.5	S	<0.25	S	-	0.03	S	-	<0.5	S	gyrA[83:S-F]	0.5	R	-	<2	S	-	<0.25	S	-	8	S	-	<2	S	-	<0.25	S	-	<8	S	-	<1	S
815592	SRR10236691	Salmonella Typhi	13	1	-	-	<1	S	<1	S	0.5	S	<0.25	S	-	<0.015	S	-	<0.5	S	gyrA[83:S-F]	0.25	R	-	<2	S	-	<0.25	S	-	8	S	-	<2	S	-	<0.25	S	-	<8	S	-	<1	S
814954	SRR10232135	Salmonella Typhi	13	2209	-	-	<1	S	<1	S	0.5	S	<0.25	S	-	0.03	S	-	<0.5	S	gyrA[83:S-F]	0.25	R	-	4	S	-	<0.25	S	-	8	S	-	<2	S	-	<0.25	S	-	<8	S	-	<1	S
814955	SRR10232128	Salmonella Typhi	13	1	-	CTX-M-15;TEM-1	>128	R	16	R	128	R	>64	R	-	0.25	S	strA;strB	<0.5	S	gyrA[83:S-F]	0.25	R	-	4	S	dfrA-7	>32	R	-	8	S	-	<2	S	sul-1;sul-2	>32	R	catA-1	>128	R	-	<1	S
815565	SRR10235789	Salmonella Typhi	13	1	-	TEM-1	128	R	16	R	0.5	S	<0.25	S	-	0.03	S	strA;strB	<0.5	S	gyrA[83:S-F]	0.25	R	-	4	S	dfrA-7	>32	R	-	8	S	-	<2	S	sul-1;sul-2	>32	R	catA-1	128	R	-	<1	S
816255	SRR10236710	Salmonella Typhi	13	1	-	-	<1	S	<1	S	0.5	S	<0.25	S	-	<0.015	S	-	<0.5	S	gyrA[83:S-F]	0.25	R	-	<2	S	-	<0.25	S	-	8	S	-	<2	S	-	<0.25	S	-	<8	S	-	<1	S
818191	SRR10247493	Salmonella Typhi	13	1	-	-	<1	S	<1	S	0.5	S	<0.25	S	-	0.03	S	-	<0.5	S	gyrA[83:S-F]	0.25	R	-	<2	S	-	<0.25	S	-	8	S	-	<2	S	-	<0.25	S	-	<8	S	-	<1	S
818979	SRR10269737	Salmonella Typhi	13	1	-	TEM-1	128	R	16	R	0.5	S	<0.25	S	-	0.03	S	strA;strB	<0.5	S	gyrA[83:S-F]	0.25	R	-	<2	S	dfrA-7	>32	R	-	8	S	-	<2	S	sul-1;sul-2	>32	R	catA-1	128	R	-	<1	S
818980	SRR10269751	Salmonella Typhi	13	2	-	-	<1	S	<1	S	<0.25	S	<0.25	S	-	<0.015	S	-	<0.5	S	gyrA[83:S-F]	0.125	R	-	<2	S	-	<0.25	S	-	8	S	-	<2	S	-	<0.25	S	-	<8	S	-	<1	S
818985	SRR10269735	Salmonella Typhi	13	1	-	TEM-1	128	R	16	R	0.5	S	<0.25	S	-	0.03	S	strA;strB	<0.5	S	gyrA[83:S-F]	0.25	R	-	<2	S	dfrA-7	>32	R	-	8	S	-	<2	S	sul-1;sul-2	>32	R	catA-1	128	R	-	<1	S
818988	SRR10269733	Salmonella Typhi	13	1	-	-	<1	S	<1	S	0.5	S	<0.25	S	-	<0.015	S	-	<0.5	S	gyrA[83:S-F]	0.25	R	-	<2	S	dfrA-7	>32	R	-	8	S	-	<2	S	sul-1	16	R	catA-1	128	R	-	<1	S
820087	SRR10270617	Salmonella Typhi	13	1	-	-	<1	S	<1	S	0.5	S	<0.25	S	-	<0.015	S	-	<0.5	S	gyrA[83:S-F]	0.25	R	-	4	S	-	<0.25	S	-	8	S	-	<2	S	-	<0.25	S	-	<8	S	-	<1	S
819773	SRR10285489	Salmonella Typhi	13	2	-	-	<1	S	<1	S	<0.25	S	<0.25	S	-	<0.015	S	-	<0.5	S	gyrA[83:S-F]	0.25	R	-	4	S	-	<0.25	S	-	8	S	-	<2	S	-	<0.25	S	-	<8	S	-	<1	S
[truncated: 316 more rows]

## Sheet: Para A MIC data-607
Reference No.	Accession Number	Organism Identified	EBG	MLST	Replicon Type	Î²-Lactamases	AMX - Amoxicillin	AMX - R> 8mg/L	CAZ - Ceftazidime	CAZ - S ≤ 1, R > 4 mg/L	CRO - Ceftriaxone	CRO - R> 0.5mg/L	Carbapenemase	ETP - Ertapenem	ETP - R> 0.5mg/L	Aminoglycosides	GEN - Gentamicin	GEN - R> 2mg/L	Fluoroquinolones	CIP - Ciprofloxacin	CIP - R> 0.06mg/L - Typhi	Macrolides	AZM - Azithromycin	AZM- R> 16mg/L	Trimethoprim	TMP - Trimethoprim	TMP- R> 4mg/L	Fosfomycin	FOS - Fosfomycin	FOS- R> 32mg/L	Tetracyclines	TET - Tetracycline	TET- R> 32mg/L	Sulphonamides	SXT - Trimethoprim-Sulfamethoxazole	SXT - S ≤ 2, R > 4 mg/L	Chloramphenicol	CHL - Chloramphenicol	CHL- R> 8mg/L	Rifamycins	COL - Colistin	COL- R> 2mg/L
[truncated: 607 more rows]

[truncated: 4 more sheets: Para B MIC data-96, Para C MIC data-1, Table S2 , Table S3]
